# Supplementary material for: Design of Novel Mercapto-3-phenylpropanoyl Dipeptides as Dual Angiotensin-Converting Enzyme C–Domain-Selective/Neprilysin Inhibitors
Source: J Med Chem. 2025 Apr 1;68(7):7720–36. doi: 10.1021/acs.jmedchem.5c00329 (PMC11997989; doi:10.1021/acs.jmedchem.5c00329)
Supplement: Supplementary file 2 — jm5c00329_si_002.zip [file jm5c00329_si_002.zip]

Archive with 8 entries (8 files):
- Docking_PDBs/nACE_6H5X_AD016_3b_S.pdb
- Docking_PDBs/nACE_6H5X_AD016_3b_SH.pdb
- Docking_PDBs/NEP_6SUK_AD014_2a_S.pdb
- Docking_PDBs/NEP_6SUK_AD014_2a_SH.pdb
- Docking_PDBs/NEP_6SUK_AD015_2b_S.pdb
- Docking_PDBs/NEP_6SUK_AD015_2b_SH.pdb
- Docking_PDBs/NEP_6SUK_AD016_3b_S.pdb
- Docking_PDBs/NEP_6SUK_AD016_3b_SH.pdb
