# Supplementary material for: Design of Novel Mercapto-3-phenylpropanoyl Dipeptides as Dual Angiotensin-Converting Enzyme C–Domain-Selective/Neprilysin Inhibitors
Source: J Med Chem. 2025 Apr 1;68(7):7720–36. doi: 10.1021/acs.jmedchem.5c00329 (PMC11997989; doi:10.1021/acs.jmedchem.5c00329)
Supplement: Supplementary file 2 — jm5c00329_si_002.zip [file jm5c00329_si_002.zip › Docking_PDBs/nACE_6H5X_AD016_3b_SH.pdb]

TITLE     6H5X_AD016_3b_SH_min
REMARK   4      COMPLIES WITH FORMAT V. 3.0, 1-DEC-2006
REMARK 888
REMARK 888 WRITTEN BY MAESTRO (A PRODUCT OF SCHRODINGER, LLC)
ATOM      1  N   LEU A   1     -39.113  71.286  45.978  1.00 55.55           N  
ANISOU    1  N   LEU A   1     6344   8276   6489    661    218   -920
ATOM      2  CA  LEU A   1     -40.412  71.900  46.303  1.00 55.89           C  
ANISOU    2  CA  LEU A   1     6469   8134   6633    603    119   -522
ATOM      3  C   LEU A   1     -40.609  71.792  47.832  1.00 53.23           C  
ANISOU    3  C   LEU A   1     6260   7648   6317    984    556   -366
ATOM      4  O   LEU A   1     -40.402  70.723  48.412  1.00 53.21           O  
ANISOU    4  O   LEU A   1     6107   7769   6341   1233    657   -324
ATOM      5  CB  LEU A   1     -41.567  71.223  45.521  1.00 58.32           C  
ANISOU    5  CB  LEU A   1     6804   8371   6984    223   -373   -188
ATOM      6  CG  LEU A   1     -42.949  71.913  45.634  1.00 59.97           C  
ANISOU    6  CG  LEU A   1     7033   8514   7241   -117   -628    141
ATOM      7  CD1 LEU A   1     -42.932  73.348  45.064  1.00 60.54           C  
ANISOU    7  CD1 LEU A   1     7112   8499   7391   -189   -714    289
ATOM      8  CD2 LEU A   1     -44.048  71.053  44.982  1.00 60.36           C  
ANISOU    8  CD2 LEU A   1     7089   8597   7249   -266   -694    243
ATOM      9  H1  LEU A   1     -38.898  71.455  45.000  1.00 55.55           H  
ATOM     10  H2  LEU A   1     -38.371  71.745  46.485  1.00 55.55           H  
ATOM     11  HA  LEU A   1     -40.356  72.952  46.014  1.00 55.89           H  
ATOM     12  HB3 LEU A   1     -41.644  70.179  45.830  1.00 58.32           H  
ATOM     13  HB2 LEU A   1     -41.301  71.184  44.464  1.00 58.32           H  
ATOM     14  HG  LEU A   1     -43.207  71.980  46.691  1.00 59.97           H  
ATOM     15 HD11 LEU A   1     -43.850  73.595  44.531  1.00 60.54           H  
ATOM     16 HD12 LEU A   1     -42.824  74.076  45.867  1.00 60.54           H  
ATOM     17 HD13 LEU A   1     -42.104  73.503  44.371  1.00 60.54           H  
ATOM     18 HD21 LEU A   1     -44.926  70.988  45.625  1.00 60.36           H  
ATOM     19 HD22 LEU A   1     -44.369  71.460  44.027  1.00 60.36           H  
ATOM     20 HD23 LEU A   1     -43.713  70.034  44.786  1.00 60.36           H  
ATOM     21  N   ASP A   2     -41.042  72.903  48.455  1.00 50.65           N  
ANISOU   21  N   ASP A   2     6317   7012   5918   1007    736   -300
ATOM     22  CA  ASP A   2     -41.395  72.996  49.877  1.00 51.37           C  
ANISOU   22  CA  ASP A   2     6638   6918   5965    566    247    395
ATOM     23  C   ASP A   2     -42.527  71.988  50.219  1.00 47.57           C  
ANISOU   23  C   ASP A   2     6323   6344   5410    946    503    806
ATOM     24  O   ASP A   2     -43.518  71.977  49.489  1.00 45.83           O  
ANISOU   24  O   ASP A   2     5950   6377   5089   1177    907    916
ATOM     25  CB  ASP A   2     -41.827  74.447  50.205  1.00 56.08           C  
ANISOU   25  CB  ASP A   2     7239   7532   6536   -192   -410    761
ATOM     26  CG  ASP A   2     -42.022  74.723  51.704  1.00 59.62           C  
ANISOU   26  CG  ASP A   2     7580   8139   6933   -692   -638    903
ATOM     27  OD1 ASP A   2     -43.177  74.600  52.169  1.00 58.83           O  
ANISOU   27  OD1 ASP A   2     7351   8248   6754   -703     -6    897
ATOM     28  OD2 ASP A   2     -40.988  74.880  52.389  1.00 62.21           O1-
ANISOU   28  OD2 ASP A   2     7908   8433   7297   -969  -1201    990
ATOM     29  H   ASP A   2     -41.193  73.742  47.913  1.00 50.65           H  
ATOM     30  HA  ASP A   2     -40.477  72.795  50.424  1.00 51.37           H  
ATOM     31  HB3 ASP A   2     -42.739  74.698  49.661  1.00 56.08           H  
ATOM     32  HB2 ASP A   2     -41.078  75.142  49.821  1.00 56.08           H  
ATOM     33  N   PRO A   3     -42.378  71.157  51.281  1.00 45.53           N  
ANISOU   33  N   PRO A   3     6401   5710   5188   1116    152   1407
ATOM     34  CA  PRO A   3     -43.421  70.199  51.721  1.00 45.42           C  
ANISOU   34  CA  PRO A   3     6614   5454   5192    977   -176   1438
ATOM     35  C   PRO A   3     -44.847  70.746  51.944  1.00 45.71           C  
ANISOU   35  C   PRO A   3     6892   5364   5113    349   -413   1101
ATOM     36  O   PRO A   3     -45.803  69.997  51.747  1.00 45.57           O  
ANISOU   36  O   PRO A   3     7047   5344   4924      0   -194    898
ATOM     37  CB  PRO A   3     -42.854  69.605  53.019  1.00 46.14           C  
ANISOU   37  CB  PRO A   3     6711   5541   5279    791   -354   2147
ATOM     38  CG  PRO A   3     -41.350  69.707  52.854  1.00 47.16           C  
ANISOU   38  CG  PRO A   3     6750   5720   5451    642   -542   2377
ATOM     39  CD  PRO A   3     -41.173  71.020  52.103  1.00 46.95           C  
ANISOU   39  CD  PRO A   3     6648   5779   5411    754   -197   1890
ATOM     40  HA  PRO A   3     -43.467  69.416  50.961  1.00 45.42           H  
ATOM     41  HB3 PRO A   3     -43.181  68.579  53.191  1.00 46.14           H  
ATOM     42  HB2 PRO A   3     -43.160  70.199  53.882  1.00 46.14           H  
ATOM     43  HG3 PRO A   3     -41.002  68.884  52.228  1.00 47.16           H  
ATOM     44  HG2 PRO A   3     -40.803  69.668  53.796  1.00 47.16           H  
ATOM     45  HD2 PRO A   3     -41.120  71.860  52.797  1.00 46.95           H  
ATOM     46  HD3 PRO A   3     -40.250  70.984  51.524  1.00 46.95           H  
ATOM     47  N   GLY A   4     -44.967  72.033  52.312  1.00 46.24           N  
ANISOU   47  N   GLY A   4     6941   5291   5338     -1   -800   1033
ATOM     48  CA  GLY A   4     -46.241  72.731  52.498  1.00 46.00           C  
ANISOU   48  CA  GLY A   4     6876   5183   5419   -275   -692    818
ATOM     49  C   GLY A   4     -46.890  73.159  51.168  1.00 45.40           C  
ANISOU   49  C   GLY A   4     6828   5129   5292   -565   -337    573
ATOM     50  O   GLY A   4     -48.032  73.612  51.191  1.00 45.00           O  
ANISOU   50  O   GLY A   4     6686   5163   5251   -535   -245    305
ATOM     51  H   GLY A   4     -44.134  72.596  52.435  1.00 46.24           H  
ATOM     52  HA3 GLY A   4     -46.061  73.622  53.100  1.00 46.00           H  
ATOM     53  HA2 GLY A   4     -46.938  72.105  53.058  1.00 46.00           H  
ATOM     54  N   LEU A   5     -46.189  73.013  50.031  1.00 45.11           N  
ANISOU   54  N   LEU A   5     6871   5137   5132   -927     51    663
ATOM     55  CA  LEU A   5     -46.686  73.262  48.675  1.00 46.34           C  
ANISOU   55  CA  LEU A   5     7000   5312   5295  -1269   -109    868
ATOM     56  C   LEU A   5     -46.925  71.950  47.900  1.00 46.23           C  
ANISOU   56  C   LEU A   5     6738   5330   5498   -998     52    723
ATOM     57  O   LEU A   5     -47.513  72.016  46.823  1.00 45.38           O  
ANISOU   57  O   LEU A   5     6548   5030   5665   -450     19    469
ATOM     58  CB  LEU A   5     -45.679  74.165  47.918  1.00 48.52           C  
ANISOU   58  CB  LEU A   5     7472   5578   5386  -1880   -604   1158
ATOM     59  CG  LEU A   5     -45.545  75.595  48.491  1.00 50.18           C  
ANISOU   59  CG  LEU A   5     7788   5912   5368  -2201   -895   1242
ATOM     60  CD1 LEU A   5     -44.361  76.350  47.851  1.00 50.66           C  
ANISOU   60  CD1 LEU A   5     7805   6086   5359  -2314   -853   1575
ATOM     61  CD2 LEU A   5     -46.858  76.395  48.375  1.00 50.30           C  
ANISOU   61  CD2 LEU A   5     7921   5909   5281  -2231   -947    875
ATOM     62  H   LEU A   5     -45.240  72.666  50.085  1.00 45.11           H  
ATOM     63  HA  LEU A   5     -47.650  73.771  48.713  1.00 46.34           H  
ATOM     64  HB3 LEU A   5     -45.965  74.243  46.867  1.00 48.52           H  
ATOM     65  HB2 LEU A   5     -44.702  73.681  47.917  1.00 48.52           H  
ATOM     66  HG  LEU A   5     -45.308  75.508  49.553  1.00 50.18           H  
ATOM     67 HD11 LEU A   5     -43.712  76.772  48.618  1.00 50.66           H  
ATOM     68 HD12 LEU A   5     -43.743  75.698  47.234  1.00 50.66           H  
ATOM     69 HD13 LEU A   5     -44.684  77.172  47.212  1.00 50.66           H  
ATOM     70 HD21 LEU A   5     -46.686  77.449  48.161  1.00 50.30           H  
ATOM     71 HD22 LEU A   5     -47.496  76.007  47.583  1.00 50.30           H  
ATOM     72 HD23 LEU A   5     -47.423  76.349  49.307  1.00 50.30           H  
ATOM     73  N   GLN A   6     -46.490  70.795  48.438  1.00 47.60           N  
ANISOU   73  N   GLN A   6     6781   5690   5616  -1272     22    837
ATOM     74  CA  GLN A   6     -46.710  69.464  47.859  1.00 48.73           C  
ANISOU   74  CA  GLN A   6     6951   5759   5807  -1315   -141    628
ATOM     75  C   GLN A   6     -48.121  68.927  48.192  1.00 48.42           C  
ANISOU   75  C   GLN A   6     7110   5582   5706  -1432   -438    738
ATOM     76  O   GLN A   6     -48.618  69.212  49.282  1.00 49.17           O  
ANISOU   76  O   GLN A   6     7237   5707   5741  -1655   -705    710
ATOM     77  CB  GLN A   6     -45.640  68.495  48.403  1.00 51.55           C  
ANISOU   77  CB  GLN A   6     7099   6177   6311  -1267   -170    324
ATOM     78  CG  GLN A   6     -44.226  68.761  47.851  1.00 54.20           C  
ANISOU   78  CG  GLN A   6     7262   6492   6842  -1153   -278    330
ATOM     79  CD  GLN A   6     -43.195  67.756  48.370  1.00 56.49           C  
ANISOU   79  CD  GLN A   6     7397   6702   7364   -849   -383    345
ATOM     80  OE1 GLN A   6     -43.497  66.579  48.552  1.00 56.43           O  
ANISOU   80  OE1 GLN A   6     7266   6803   7371   -613   -195    592
ATOM     81  NE2 GLN A   6     -41.956  68.202  48.585  1.00 58.45           N  
ANISOU   81  NE2 GLN A   6     7665   6792   7754   -871   -681    219
ATOM     82  H   GLN A   6     -46.022  70.814  49.333  1.00 47.60           H  
ATOM     83  HA  GLN A   6     -46.583  69.555  46.780  1.00 48.73           H  
ATOM     84  HB3 GLN A   6     -45.926  67.473  48.149  1.00 51.55           H  
ATOM     85  HB2 GLN A   6     -45.623  68.534  49.493  1.00 51.55           H  
ATOM     86  HG3 GLN A   6     -43.906  69.773  48.100  1.00 54.20           H  
ATOM     87  HG2 GLN A   6     -44.237  68.694  46.764  1.00 54.20           H  
ATOM     88 HE22 GLN A   6     -41.244  67.567  48.913  1.00 58.45           H  
ATOM     89 HE21 GLN A   6     -41.709  69.170  48.417  1.00 58.45           H  
ATOM     90  N   PRO A   7     -48.739  68.147  47.273  1.00 46.63           N  
ANISOU   90  N   PRO A   7     6980   5315   5424  -1127   -113    728
ATOM     91  CA  PRO A   7     -50.087  67.590  47.484  1.00 45.86           C  
ANISOU   91  CA  PRO A   7     6827   5250   5348   -891    271    844
ATOM     92  C   PRO A   7     -50.147  66.449  48.512  1.00 45.06           C  
ANISOU   92  C   PRO A   7     6576   5303   5244   -726    929    815
ATOM     93  O   PRO A   7     -49.284  65.571  48.511  1.00 44.08           O  
ANISOU   93  O   PRO A   7     6453   5226   5069   -481   1476    541
ATOM     94  CB  PRO A   7     -50.483  67.089  46.091  1.00 45.81           C  
ANISOU   94  CB  PRO A   7     6888   5263   5256   -846    197    775
ATOM     95  CG  PRO A   7     -49.173  66.714  45.424  1.00 45.00           C  
ANISOU   95  CG  PRO A   7     6883   5276   4940   -818    463    516
ATOM     96  CD  PRO A   7     -48.208  67.765  45.961  1.00 45.04           C  
ANISOU   96  CD  PRO A   7     6916   5243   4954   -921    345    396
ATOM     97  HA  PRO A   7     -50.773  68.373  47.805  1.00 45.86           H  
ATOM     98  HB3 PRO A   7     -50.952  67.891  45.532  1.00 45.81           H  
ATOM     99  HB2 PRO A   7     -51.197  66.271  46.128  1.00 45.81           H  
ATOM    100  HG3 PRO A   7     -49.236  66.701  44.338  1.00 45.00           H  
ATOM    101  HG2 PRO A   7     -48.863  65.721  45.754  1.00 45.00           H  
ATOM    102  HD2 PRO A   7     -47.192  67.373  46.012  1.00 45.04           H  
ATOM    103  HD3 PRO A   7     -48.210  68.641  45.311  1.00 45.04           H  
ATOM    104  N   GLY A   8     -51.198  66.480  49.346  1.00 45.48           N  
ANISOU  104  N   GLY A   8     6451   5437   5392   -740    953    948
ATOM    105  CA  GLY A   8     -51.543  65.413  50.283  1.00 47.35           C  
ANISOU  105  CA  GLY A   8     6454   5592   5947   -535    559    915
ATOM    106  C   GLY A   8     -52.448  64.371  49.607  1.00 48.90           C  
ANISOU  106  C   GLY A   8     6436   5712   6434   -429    347   1142
ATOM    107  O   GLY A   8     -52.775  64.467  48.421  1.00 48.54           O  
ANISOU  107  O   GLY A   8     6259   5678   6508   -479    194   1001
ATOM    108  H   GLY A   8     -51.850  67.251  49.294  1.00 45.48           H  
ATOM    109  HA3 GLY A   8     -52.071  65.849  51.131  1.00 47.35           H  
ATOM    110  HA2 GLY A   8     -50.648  64.930  50.678  1.00 47.35           H  
ATOM    111  N   GLN A   9     -52.844  63.360  50.393  1.00 50.90           N  
ANISOU  111  N   GLN A   9     6719   5889   6734   -376    224   1607
ATOM    112  CA  GLN A   9     -53.708  62.259  49.970  1.00 54.98           C  
ANISOU  112  CA  GLN A   9     7258   6325   7307   -677   -290   1698
ATOM    113  C   GLN A   9     -55.193  62.651  50.068  1.00 52.98           C  
ANISOU  113  C   GLN A   9     7038   5934   7158   -873   -201   1914
ATOM    114  O   GLN A   9     -55.606  63.238  51.069  1.00 52.66           O  
ANISOU  114  O   GLN A   9     7164   5605   7241   -850   -366   1998
ATOM    115  CB  GLN A   9     -53.364  61.026  50.830  1.00 61.98           C  
ANISOU  115  CB  GLN A   9     8130   7312   8107  -1014  -1020   1367
ATOM    116  CG  GLN A   9     -54.139  59.743  50.462  1.00 68.17           C  
ANISOU  116  CG  GLN A   9     8866   8274   8761  -1278  -1574   1037
ATOM    117  CD  GLN A   9     -53.641  58.503  51.212  1.00 72.95           C  
ANISOU  117  CD  GLN A   9     9419   9146   9155  -1547  -1867    753
ATOM    118  OE1 GLN A   9     -52.834  58.592  52.136  1.00 74.87           O  
ANISOU  118  OE1 GLN A   9     9579   9549   9319  -1583  -2027    552
ATOM    119  NE2 GLN A   9     -54.134  57.328  50.818  1.00 74.01           N  
ANISOU  119  NE2 GLN A   9     9590   9322   9210  -1682  -1851    724
ATOM    120  H   GLN A   9     -52.558  63.344  51.361  1.00 50.90           H  
ATOM    121  HA  GLN A   9     -53.479  62.014  48.931  1.00 54.98           H  
ATOM    122  HB3 GLN A   9     -53.525  61.257  51.884  1.00 61.98           H  
ATOM    123  HB2 GLN A   9     -52.295  60.830  50.725  1.00 61.98           H  
ATOM    124  HG3 GLN A   9     -54.050  59.556  49.391  1.00 68.17           H  
ATOM    125  HG2 GLN A   9     -55.202  59.865  50.674  1.00 68.17           H  
ATOM    126 HE22 GLN A   9     -53.843  56.479  51.282  1.00 74.01           H  
ATOM    127 HE21 GLN A   9     -54.798  57.276  50.060  1.00 74.01           H  
ATOM    128  N   PHE A  10     -55.959  62.289  49.028  1.00 50.91           N  
ANISOU  128  N   PHE A  10     6537   5967   6839  -1050    318   1771
ATOM    129  CA  PHE A  10     -57.404  62.492  48.928  1.00 48.05           C  
ANISOU  129  CA  PHE A  10     5940   5838   6481  -1150   1092   1221
ATOM    130  C   PHE A  10     -58.047  61.220  48.360  1.00 46.53           C  
ANISOU  130  C   PHE A  10     5479   5755   6448  -1198   1209   1220
ATOM    131  O   PHE A  10     -57.399  60.487  47.611  1.00 45.94           O  
ANISOU  131  O   PHE A  10     5137   5608   6711  -1063   1565   1159
ATOM    132  CB  PHE A  10     -57.715  63.692  48.007  1.00 46.28           C  
ANISOU  132  CB  PHE A  10     5887   5576   6121  -1013   1618    402
ATOM    133  CG  PHE A  10     -57.212  65.036  48.493  1.00 44.61           C  
ANISOU  133  CG  PHE A  10     5926   5358   5668   -930   2131   -380
ATOM    134  CD1 PHE A  10     -55.914  65.470  48.152  1.00 43.48           C  
ANISOU  134  CD1 PHE A  10     5959   5219   5342   -993   2411   -520
ATOM    135  CD2 PHE A  10     -57.964  65.785  49.420  1.00 44.47           C  
ANISOU  135  CD2 PHE A  10     5932   5312   5652   -908   2355   -783
ATOM    136  CE1 PHE A  10     -55.420  66.660  48.666  1.00 43.43           C  
ANISOU  136  CE1 PHE A  10     6000   5257   5245  -1012   2605   -640
ATOM    137  CE2 PHE A  10     -57.448  66.967  49.933  1.00 44.44           C  
ANISOU  137  CE2 PHE A  10     5964   5358   5566  -1024   2550   -755
ATOM    138  CZ  PHE A  10     -56.188  67.406  49.549  1.00 44.41           C  
ANISOU  138  CZ  PHE A  10     6056   5359   5460  -1090   2496   -675
ATOM    139  H   PHE A  10     -55.545  61.788  48.255  1.00 50.91           H  
ATOM    140  HA  PHE A  10     -57.830  62.674  49.917  1.00 48.05           H  
ATOM    141  HB3 PHE A  10     -58.794  63.776  47.869  1.00 46.28           H  
ATOM    142  HB2 PHE A  10     -57.301  63.515  47.014  1.00 46.28           H  
ATOM    143  HD1 PHE A  10     -55.301  64.875  47.491  1.00 43.48           H  
ATOM    144  HD2 PHE A  10     -58.939  65.443  49.733  1.00 44.47           H  
ATOM    145  HE1 PHE A  10     -54.430  66.996  48.392  1.00 43.43           H  
ATOM    146  HE2 PHE A  10     -58.023  67.548  50.637  1.00 44.44           H  
ATOM    147  HZ  PHE A  10     -55.801  68.326  49.958  1.00 44.41           H  
ATOM    148  N   SER A  11     -59.327  61.004  48.701  1.00 44.85           N  
ANISOU  148  N   SER A  11     5408   5720   5914  -1195    959   1120
ATOM    149  CA  SER A  11     -60.158  59.928  48.161  1.00 42.90           C  
ANISOU  149  CA  SER A  11     5365   5558   5379   -929    629    663
ATOM    150  C   SER A  11     -60.459  60.124  46.661  1.00 40.88           C  
ANISOU  150  C   SER A  11     5417   5132   4985   -530    285    248
ATOM    151  O   SER A  11     -60.660  61.256  46.220  1.00 39.66           O  
ANISOU  151  O   SER A  11     5531   5083   4456   -575    230    299
ATOM    152  CB  SER A  11     -61.420  59.794  49.039  1.00 43.51           C  
ANISOU  152  CB  SER A  11     5307   5865   5359   -970    660    483
ATOM    153  OG  SER A  11     -62.210  60.965  49.047  1.00 44.94           O  
ANISOU  153  OG  SER A  11     5281   6245   5549  -1134    525    559
ATOM    154  H   SER A  11     -59.804  61.654  49.311  1.00 44.85           H  
ATOM    155  HA  SER A  11     -59.593  59.000  48.267  1.00 42.90           H  
ATOM    156  HB3 SER A  11     -61.143  59.555  50.066  1.00 43.51           H  
ATOM    157  HB2 SER A  11     -62.037  58.968  48.684  1.00 43.51           H  
ATOM    158  HG  SER A  11     -62.782  60.961  48.268  1.00 44.94           H  
ATOM    159  N   ALA A  12     -60.450  59.005  45.915  1.00 40.20           N  
ANISOU  159  N   ALA A  12     5226   4751   5299   -177    243    -91
ATOM    160  CA  ALA A  12     -60.612  58.943  44.461  1.00 39.95           C  
ANISOU  160  CA  ALA A  12     5013   4649   5517    -39    573   -386
ATOM    161  C   ALA A  12     -62.097  58.956  44.052  1.00 40.88           C  
ANISOU  161  C   ALA A  12     5042   4697   5795   -267    684   -747
ATOM    162  O   ALA A  12     -62.623  57.949  43.578  1.00 41.61           O  
ANISOU  162  O   ALA A  12     5288   4598   5923   -508    479   -876
ATOM    163  CB  ALA A  12     -59.867  57.699  43.945  1.00 39.70           C  
ANISOU  163  CB  ALA A  12     4828   4701   5557     74    725   -181
ATOM    164  H   ALA A  12     -60.288  58.118  46.368  1.00 40.20           H  
ATOM    165  HA  ALA A  12     -60.137  59.815  44.010  1.00 39.95           H  
ATOM    166  HB1 ALA A  12     -59.982  57.586  42.866  1.00 39.70           H  
ATOM    167  HB2 ALA A  12     -58.799  57.772  44.151  1.00 39.70           H  
ATOM    168  HB3 ALA A  12     -60.235  56.785  44.414  1.00 39.70           H  
ATOM    169  N   ASP A  13     -62.738  60.114  44.254  1.00 41.56           N  
ANISOU  169  N   ASP A  13     4949   4881   5960   -222    883   -808
ATOM    170  CA  ASP A  13     -64.149  60.377  43.971  1.00 42.94           C  
ANISOU  170  CA  ASP A  13     5133   4920   6265   -275    669   -568
ATOM    171  C   ASP A  13     -64.359  61.897  43.825  1.00 42.77           C  
ANISOU  171  C   ASP A  13     5197   4701   6353   -117    616   -449
ATOM    172  O   ASP A  13     -63.402  62.664  43.943  1.00 41.71           O  
ANISOU  172  O   ASP A  13     5240   4301   6306     27    910   -567
ATOM    173  CB  ASP A  13     -65.120  59.717  44.996  1.00 43.94           C  
ANISOU  173  CB  ASP A  13     5312   5109   6276   -512    660   -445
ATOM    174  CG  ASP A  13     -64.967  60.063  46.493  1.00 45.12           C  
ANISOU  174  CG  ASP A  13     5586   5232   6327   -662    764   -386
ATOM    175  OD1 ASP A  13     -64.167  60.954  46.851  1.00 45.24           O  
ANISOU  175  OD1 ASP A  13     5777   5273   6140   -598    745   -250
ATOM    176  OD2 ASP A  13     -65.715  59.441  47.279  1.00 45.75           O1-
ANISOU  176  OD2 ASP A  13     5620   5241   6523   -804    837   -521
ATOM    177  H   ASP A  13     -62.237  60.888  44.669  1.00 41.56           H  
ATOM    178  HA  ASP A  13     -64.371  59.954  42.991  1.00 42.94           H  
ATOM    179  HB3 ASP A  13     -64.995  58.636  44.919  1.00 43.94           H  
ATOM    180  HB2 ASP A  13     -66.152  59.896  44.695  1.00 43.94           H  
ATOM    181  N   GLU A  14     -65.612  62.314  43.575  1.00 43.94           N  
ANISOU  181  N   GLU A  14     5223   5128   6347   -246    378   -246
ATOM    182  CA  GLU A  14     -65.982  63.723  43.432  1.00 45.11           C  
ANISOU  182  CA  GLU A  14     5274   5667   6201   -138    286    -12
ATOM    183  C   GLU A  14     -65.839  64.529  44.738  1.00 43.63           C  
ANISOU  183  C   GLU A  14     5085   5848   5647   -267    634    278
ATOM    184  O   GLU A  14     -65.370  65.663  44.681  1.00 41.88           O  
ANISOU  184  O   GLU A  14     4937   5853   5122   -324   1141    260
ATOM    185  CB  GLU A  14     -67.390  63.834  42.815  1.00 47.35           C  
ANISOU  185  CB  GLU A  14     5528   6018   6445    -39    -15    -30
ATOM    186  CG  GLU A  14     -67.809  65.290  42.505  1.00 48.78           C  
ANISOU  186  CG  GLU A  14     5774   6176   6585    107   -164   -129
ATOM    187  CD  GLU A  14     -69.127  65.470  41.742  1.00 49.85           C  
ANISOU  187  CD  GLU A  14     5990   6278   6673    156   -233   -259
ATOM    188  OE1 GLU A  14     -69.459  66.649  41.493  1.00 49.86           O  
ANISOU  188  OE1 GLU A  14     6152   6025   6767    354   -465   -600
ATOM    189  OE2 GLU A  14     -69.789  64.465  41.402  1.00 49.34           O1-
ANISOU  189  OE2 GLU A  14     5883   6415   6450     40    131   -202
ATOM    190  H   GLU A  14     -66.363  61.642  43.498  1.00 43.94           H  
ATOM    191  HA  GLU A  14     -65.288  64.160  42.713  1.00 45.11           H  
ATOM    192  HB3 GLU A  14     -68.121  63.376  43.484  1.00 47.35           H  
ATOM    193  HB2 GLU A  14     -67.413  63.245  41.898  1.00 47.35           H  
ATOM    194  HG3 GLU A  14     -67.024  65.754  41.910  1.00 48.78           H  
ATOM    195  HG2 GLU A  14     -67.881  65.866  43.429  1.00 48.78           H  
ATOM    196  N   ALA A  15     -66.210  63.929  45.884  1.00 43.75           N  
ANISOU  196  N   ALA A  15     5048   5912   5664   -404    501    640
ATOM    197  CA  ALA A  15     -66.123  64.542  47.213  1.00 42.70           C  
ANISOU  197  CA  ALA A  15     5035   5741   5448   -400    691    704
ATOM    198  C   ALA A  15     -64.684  64.866  47.655  1.00 41.83           C  
ANISOU  198  C   ALA A  15     5120   5499   5274   -411    678    762
ATOM    199  O   ALA A  15     -64.455  65.939  48.214  1.00 39.88           O  
ANISOU  199  O   ALA A  15     5009   5134   5011   -296   1010    547
ATOM    200  CB  ALA A  15     -66.812  63.628  48.237  1.00 41.30           C  
ANISOU  200  CB  ALA A  15     4913   5628   5153   -303   1099    603
ATOM    201  H   ALA A  15     -66.596  62.995  45.850  1.00 43.75           H  
ATOM    202  HA  ALA A  15     -66.675  65.483  47.177  1.00 42.70           H  
ATOM    203  HB1 ALA A  15     -66.768  64.052  49.241  1.00 41.30           H  
ATOM    204  HB2 ALA A  15     -67.864  63.487  47.988  1.00 41.30           H  
ATOM    205  HB3 ALA A  15     -66.344  62.643  48.272  1.00 41.30           H  
ATOM    206  N   GLY A  16     -63.741  63.955  47.361  1.00 41.61           N  
ANISOU  206  N   GLY A  16     5284   5474   5052   -455    550    889
ATOM    207  CA  GLY A  16     -62.316  64.145  47.620  1.00 41.10           C  
ANISOU  207  CA  GLY A  16     5470   5512   4636   -664    576   1169
ATOM    208  C   GLY A  16     -61.677  65.074  46.580  1.00 40.90           C  
ANISOU  208  C   GLY A  16     5704   5592   4245   -850    651   1173
ATOM    209  O   GLY A  16     -60.696  65.738  46.909  1.00 41.63           O  
ANISOU  209  O   GLY A  16     6137   5641   4040  -1295    303   1081
ATOM    210  H   GLY A  16     -64.013  63.081  46.928  1.00 41.61           H  
ATOM    211  HA3 GLY A  16     -61.816  63.180  47.576  1.00 41.10           H  
ATOM    212  HA2 GLY A  16     -62.158  64.541  48.625  1.00 41.10           H  
ATOM    213  N   ALA A  17     -62.231  65.150  45.353  1.00 39.34           N  
ANISOU  213  N   ALA A  17     5394   5380   4176   -367   1087   1129
ATOM    214  CA  ALA A  17     -61.791  66.072  44.303  1.00 37.90           C  
ANISOU  214  CA  ALA A  17     5086   5149   4167     -5   1504    761
ATOM    215  C   ALA A  17     -62.087  67.542  44.629  1.00 36.78           C  
ANISOU  215  C   ALA A  17     4697   4961   4319    141   1527    434
ATOM    216  O   ALA A  17     -61.275  68.391  44.266  1.00 36.05           O  
ANISOU  216  O   ALA A  17     4401   4876   4421    227   1604    378
ATOM    217  CB  ALA A  17     -62.391  65.682  42.947  1.00 38.01           C  
ANISOU  217  CB  ALA A  17     5146   5201   4097     53   1776    739
ATOM    218  H   ALA A  17     -63.026  64.566  45.129  1.00 39.34           H  
ATOM    219  HA  ALA A  17     -60.712  65.967  44.208  1.00 37.90           H  
ATOM    220  HB1 ALA A  17     -62.039  66.349  42.159  1.00 38.01           H  
ATOM    221  HB2 ALA A  17     -62.104  64.671  42.665  1.00 38.01           H  
ATOM    222  HB3 ALA A  17     -63.478  65.728  42.952  1.00 38.01           H  
ATOM    223  N   GLN A  18     -63.199  67.816  45.340  1.00 36.35           N  
ANISOU  223  N   GLN A  18     4534   5035   4243    188   1767    165
ATOM    224  CA  GLN A  18     -63.534  69.143  45.870  1.00 39.45           C  
ANISOU  224  CA  GLN A  18     4813   5446   4732   -169   1165    415
ATOM    225  C   GLN A  18     -62.508  69.640  46.904  1.00 40.42           C  
ANISOU  225  C   GLN A  18     4815   5604   4938   -424    816    553
ATOM    226  O   GLN A  18     -62.130  70.808  46.857  1.00 41.27           O  
ANISOU  226  O   GLN A  18     4836   5727   5117   -479    431    514
ATOM    227  CB  GLN A  18     -64.947  69.144  46.502  1.00 42.02           C  
ANISOU  227  CB  GLN A  18     5135   5673   5160   -276    815    679
ATOM    228  CG  GLN A  18     -66.136  68.933  45.541  1.00 43.47           C  
ANISOU  228  CG  GLN A  18     5297   5673   5548   -298    686    753
ATOM    229  CD  GLN A  18     -66.415  70.084  44.569  1.00 44.01           C  
ANISOU  229  CD  GLN A  18     5464   5481   5778   -215    601    427
ATOM    230  OE1 GLN A  18     -65.653  71.042  44.457  1.00 43.36           O  
ANISOU  230  OE1 GLN A  18     5597   5310   5569   -276    750    120
ATOM    231  NE2 GLN A  18     -67.531  69.981  43.849  1.00 44.31           N  
ANISOU  231  NE2 GLN A  18     5387   5398   6050    -55    425    465
ATOM    232  H   GLN A  18     -63.832  67.065  45.578  1.00 36.35           H  
ATOM    233  HA  GLN A  18     -63.506  69.840  45.033  1.00 39.45           H  
ATOM    234  HB3 GLN A  18     -65.107  70.080  47.041  1.00 42.02           H  
ATOM    235  HB2 GLN A  18     -64.991  68.367  47.266  1.00 42.02           H  
ATOM    236  HG3 GLN A  18     -67.038  68.777  46.134  1.00 43.47           H  
ATOM    237  HG2 GLN A  18     -65.999  68.026  44.961  1.00 43.47           H  
ATOM    238 HE22 GLN A  18     -67.775  70.702  43.177  1.00 44.31           H  
ATOM    239 HE21 GLN A  18     -68.158  69.196  43.974  1.00 44.31           H  
ATOM    240  N   LEU A  19     -62.061  68.736  47.792  1.00 40.19           N  
ANISOU  240  N   LEU A  19     4779   5536   4956   -545   1013    689
ATOM    241  CA  LEU A  19     -61.044  69.005  48.810  1.00 39.49           C  
ANISOU  241  CA  LEU A  19     4695   5474   4837   -556   1604    547
ATOM    242  C   LEU A  19     -59.632  69.138  48.209  1.00 37.71           C  
ANISOU  242  C   LEU A  19     4489   5111   4729   -289   1935    379
ATOM    243  O   LEU A  19     -58.859  69.966  48.688  1.00 37.97           O  
ANISOU  243  O   LEU A  19     4228   5243   4957   -179   2244    236
ATOM    244  CB  LEU A  19     -61.086  67.896  49.882  1.00 39.73           C  
ANISOU  244  CB  LEU A  19     4657   5657   4784   -701   2022    622
ATOM    245  CG  LEU A  19     -62.411  67.814  50.673  1.00 41.37           C  
ANISOU  245  CG  LEU A  19     4606   5924   5191   -885   2168    862
ATOM    246  CD1 LEU A  19     -62.439  66.557  51.568  1.00 42.84           C  
ANISOU  246  CD1 LEU A  19     4568   6094   5618  -1071   2050   1090
ATOM    247  CD2 LEU A  19     -62.702  69.109  51.463  1.00 42.20           C  
ANISOU  247  CD2 LEU A  19     4690   6108   5236   -964   2141    922
ATOM    248  H   LEU A  19     -62.422  67.793  47.762  1.00 40.19           H  
ATOM    249  HA  LEU A  19     -61.280  69.961  49.280  1.00 39.49           H  
ATOM    250  HB3 LEU A  19     -60.272  68.044  50.593  1.00 39.73           H  
ATOM    251  HB2 LEU A  19     -60.896  66.936  49.400  1.00 39.73           H  
ATOM    252  HG  LEU A  19     -63.221  67.690  49.955  1.00 41.37           H  
ATOM    253 HD11 LEU A  19     -63.315  65.947  51.347  1.00 42.84           H  
ATOM    254 HD12 LEU A  19     -61.564  65.924  51.413  1.00 42.84           H  
ATOM    255 HD13 LEU A  19     -62.468  66.795  52.632  1.00 42.84           H  
ATOM    256 HD21 LEU A  19     -63.074  68.915  52.469  1.00 42.20           H  
ATOM    257 HD22 LEU A  19     -61.815  69.734  51.567  1.00 42.20           H  
ATOM    258 HD23 LEU A  19     -63.461  69.705  50.955  1.00 42.20           H  
ATOM    259  N   PHE A  20     -59.339  68.355  47.155  1.00 34.88           N  
ANISOU  259  N   PHE A  20     4568   4581   4106   -104   1964    149
ATOM    260  CA  PHE A  20     -58.120  68.451  46.349  1.00 35.77           C  
ANISOU  260  CA  PHE A  20     4827   4577   4189    -99   1636    556
ATOM    261  C   PHE A  20     -58.010  69.795  45.611  1.00 37.73           C  
ANISOU  261  C   PHE A  20     5059   4946   4330   -196   1108    744
ATOM    262  O   PHE A  20     -56.932  70.384  45.609  1.00 38.44           O  
ANISOU  262  O   PHE A  20     5072   5116   4417   -164    829   1336
ATOM    263  CB  PHE A  20     -58.038  67.239  45.395  1.00 35.55           C  
ANISOU  263  CB  PHE A  20     4890   4376   4242    105   1859    569
ATOM    264  CG  PHE A  20     -56.908  67.241  44.377  1.00 36.88           C  
ANISOU  264  CG  PHE A  20     4918   4568   4526     45   1879    903
ATOM    265  CD1 PHE A  20     -55.643  66.721  44.717  1.00 37.51           C  
ANISOU  265  CD1 PHE A  20     4999   4600   4653     21   1942   1072
ATOM    266  CD2 PHE A  20     -57.070  67.884  43.131  1.00 37.77           C  
ANISOU  266  CD2 PHE A  20     4832   4770   4749     89   1884   1016
ATOM    267  CE1 PHE A  20     -54.599  66.783  43.809  1.00 37.37           C  
ANISOU  267  CE1 PHE A  20     4945   4617   4638     93   2057   1036
ATOM    268  CE2 PHE A  20     -56.010  67.946  42.238  1.00 37.94           C  
ANISOU  268  CE2 PHE A  20     4792   4845   4780     89   2023   1119
ATOM    269  CZ  PHE A  20     -54.783  67.390  42.575  1.00 37.87           C  
ANISOU  269  CZ  PHE A  20     4841   4728   4819     64   2025   1089
ATOM    270  H   PHE A  20     -60.015  67.668  46.851  1.00 34.88           H  
ATOM    271  HA  PHE A  20     -57.269  68.391  47.028  1.00 35.77           H  
ATOM    272  HB3 PHE A  20     -58.971  67.153  44.844  1.00 35.55           H  
ATOM    273  HB2 PHE A  20     -57.958  66.325  45.984  1.00 35.55           H  
ATOM    274  HD1 PHE A  20     -55.482  66.265  45.679  1.00 37.51           H  
ATOM    275  HD2 PHE A  20     -58.016  68.333  42.872  1.00 37.77           H  
ATOM    276  HE1 PHE A  20     -53.635  66.374  44.074  1.00 37.37           H  
ATOM    277  HE2 PHE A  20     -56.139  68.434  41.283  1.00 37.94           H  
ATOM    278  HZ  PHE A  20     -53.959  67.446  41.883  1.00 37.87           H  
ATOM    279  N   ALA A  21     -59.133  70.258  45.034  1.00 39.31           N  
ANISOU  279  N   ALA A  21     5237   5202   4499   -498   1034    464
ATOM    280  CA  ALA A  21     -59.276  71.550  44.366  1.00 41.38           C  
ANISOU  280  CA  ALA A  21     5361   5515   4847   -829    875    569
ATOM    281  C   ALA A  21     -59.063  72.740  45.315  1.00 41.83           C  
ANISOU  281  C   ALA A  21     5399   5477   5019   -964    972    242
ATOM    282  O   ALA A  21     -58.350  73.670  44.946  1.00 40.65           O  
ANISOU  282  O   ALA A  21     5270   5334   4844  -1062   1307    167
ATOM    283  CB  ALA A  21     -60.652  71.621  43.685  1.00 42.14           C  
ANISOU  283  CB  ALA A  21     5299   5780   4932  -1000    804    958
ATOM    284  H   ALA A  21     -59.970  69.689  45.065  1.00 39.31           H  
ATOM    285  HA  ALA A  21     -58.513  71.610  43.587  1.00 41.38           H  
ATOM    286  HB1 ALA A  21     -60.864  72.621  43.308  1.00 42.14           H  
ATOM    287  HB2 ALA A  21     -60.707  70.931  42.843  1.00 42.14           H  
ATOM    288  HB3 ALA A  21     -61.457  71.363  44.372  1.00 42.14           H  
ATOM    289  N   GLN A  22     -59.634  72.669  46.530  1.00 43.50           N  
ANISOU  289  N   GLN A  22     5539   5653   5338  -1044    743    175
ATOM    290  CA  GLN A  22     -59.443  73.653  47.600  1.00 44.72           C  
ANISOU  290  CA  GLN A  22     5647   5851   5493  -1055    602    199
ATOM    291  C   GLN A  22     -57.981  73.761  48.069  1.00 43.53           C  
ANISOU  291  C   GLN A  22     5573   5703   5264  -1084    628    -16
ATOM    292  O   GLN A  22     -57.463  74.872  48.178  1.00 43.16           O  
ANISOU  292  O   GLN A  22     5364   5671   5363  -1045    867    -68
ATOM    293  CB  GLN A  22     -60.371  73.315  48.783  1.00 46.12           C  
ANISOU  293  CB  GLN A  22     5725   6152   5648   -904    660    303
ATOM    294  CG  GLN A  22     -61.854  73.635  48.517  1.00 47.45           C  
ANISOU  294  CG  GLN A  22     5712   6438   5881   -548    767    110
ATOM    295  CD  GLN A  22     -62.791  72.996  49.547  1.00 49.30           C  
ANISOU  295  CD  GLN A  22     5738   6816   6177   -308    841    -61
ATOM    296  OE1 GLN A  22     -62.402  72.731  50.684  1.00 50.17           O  
ANISOU  296  OE1 GLN A  22     5866   7047   6150   -286    855    -58
ATOM    297  NE2 GLN A  22     -64.044  72.760  49.157  1.00 49.74           N  
ANISOU  297  NE2 GLN A  22     5627   6873   6398   -162    887   -226
ATOM    298  H   GLN A  22     -60.221  71.876  46.754  1.00 43.50           H  
ATOM    299  HA  GLN A  22     -59.730  74.630  47.205  1.00 44.72           H  
ATOM    300  HB3 GLN A  22     -60.055  73.860  49.675  1.00 46.12           H  
ATOM    301  HB2 GLN A  22     -60.259  72.258  49.027  1.00 46.12           H  
ATOM    302  HG3 GLN A  22     -62.141  73.292  47.523  1.00 47.45           H  
ATOM    303  HG2 GLN A  22     -62.007  74.715  48.521  1.00 47.45           H  
ATOM    304 HE22 GLN A  22     -64.705  72.347  49.799  1.00 49.74           H  
ATOM    305 HE21 GLN A  22     -64.337  72.983  48.217  1.00 49.74           H  
ATOM    306  N   SER A  23     -57.348  72.602  48.314  1.00 42.70           N  
ANISOU  306  N   SER A  23     5801   5585   4839  -1089    590   -330
ATOM    307  CA  SER A  23     -55.968  72.492  48.785  1.00 43.48           C  
ANISOU  307  CA  SER A  23     6111   5769   4641  -1183    561   -262
ATOM    308  C   SER A  23     -54.934  72.886  47.712  1.00 44.26           C  
ANISOU  308  C   SER A  23     6191   6077   4550  -1282    654    227
ATOM    309  O   SER A  23     -53.938  73.522  48.053  1.00 45.52           O  
ANISOU  309  O   SER A  23     6367   6190   4738  -1421    102    448
ATOM    310  CB  SER A  23     -55.749  71.073  49.339  1.00 44.21           C  
ANISOU  310  CB  SER A  23     6344   5746   4709  -1261    343   -514
ATOM    311  OG  SER A  23     -54.502  70.952  49.993  1.00 45.11           O  
ANISOU  311  OG  SER A  23     6557   5890   4693  -1542    202   -526
ATOM    312  H   SER A  23     -57.850  71.730  48.205  1.00 42.70           H  
ATOM    313  HA  SER A  23     -55.858  73.191  49.617  1.00 43.48           H  
ATOM    314  HB3 SER A  23     -55.806  70.334  48.538  1.00 44.21           H  
ATOM    315  HB2 SER A  23     -56.530  70.822  50.059  1.00 44.21           H  
ATOM    316  HG  SER A  23     -54.492  71.553  50.743  1.00 45.11           H  
ATOM    317  N   TYR A  24     -55.211  72.556  46.437  1.00 44.08           N  
ANISOU  317  N   TYR A  24     6136   6137   4475  -1158   1106    598
ATOM    318  CA  TYR A  24     -54.438  72.985  45.268  1.00 44.31           C  
ANISOU  318  CA  TYR A  24     6060   6035   4741   -838   1070    849
ATOM    319  C   TYR A  24     -54.383  74.513  45.152  1.00 44.05           C  
ANISOU  319  C   TYR A  24     6068   5734   4935   -544   1127    949
ATOM    320  O   TYR A  24     -53.293  75.073  45.060  1.00 41.61           O  
ANISOU  320  O   TYR A  24     5670   5497   4642   -608   1530   1018
ATOM    321  CB  TYR A  24     -55.017  72.341  43.980  1.00 45.09           C  
ANISOU  321  CB  TYR A  24     5881   6349   4904   -743   1097   1047
ATOM    322  CG  TYR A  24     -54.487  72.885  42.659  1.00 46.76           C  
ANISOU  322  CG  TYR A  24     5796   6835   5136   -660    976   1136
ATOM    323  CD1 TYR A  24     -53.102  72.889  42.388  1.00 46.16           C  
ANISOU  323  CD1 TYR A  24     5660   6918   4963   -457   1351    898
ATOM    324  CD2 TYR A  24     -55.377  73.423  41.708  1.00 48.27           C  
ANISOU  324  CD2 TYR A  24     5750   7230   5361   -764    833   1359
ATOM    325  CE1 TYR A  24     -52.614  73.437  41.186  1.00 47.31           C  
ANISOU  325  CE1 TYR A  24     5671   7124   5181   -537   1181   1197
ATOM    326  CE2 TYR A  24     -54.888  74.010  40.527  1.00 48.80           C  
ANISOU  326  CE2 TYR A  24     5741   7394   5408   -748    762   1453
ATOM    327  CZ  TYR A  24     -53.506  74.012  40.261  1.00 48.45           C  
ANISOU  327  CZ  TYR A  24     5710   7402   5296   -709    930   1460
ATOM    328  OH  TYR A  24     -53.036  74.561  39.105  1.00 48.83           O  
ANISOU  328  OH  TYR A  24     5746   7500   5308   -705    711   1557
ATOM    329  H   TYR A  24     -56.035  72.003  46.238  1.00 44.08           H  
ATOM    330  HA  TYR A  24     -53.417  72.627  45.400  1.00 44.31           H  
ATOM    331  HB3 TYR A  24     -56.098  72.482  43.978  1.00 45.09           H  
ATOM    332  HB2 TYR A  24     -54.875  71.263  43.993  1.00 45.09           H  
ATOM    333  HD1 TYR A  24     -52.408  72.489  43.108  1.00 46.16           H  
ATOM    334  HD2 TYR A  24     -56.442  73.391  41.876  1.00 48.27           H  
ATOM    335  HE1 TYR A  24     -51.554  73.424  40.982  1.00 47.31           H  
ATOM    336  HE2 TYR A  24     -55.581  74.433  39.817  1.00 48.80           H  
ATOM    337  HH  TYR A  24     -53.737  74.832  38.500  1.00 48.83           H  
ATOM    338  N   GLN A  25     -55.568  75.139  45.157  1.00 47.43           N  
ANISOU  338  N   GLN A  25     6549   5877   5597   -378    727    937
ATOM    339  CA  GLN A  25     -55.749  76.553  44.850  1.00 51.16           C  
ANISOU  339  CA  GLN A  25     7042   6274   6123   -214    403    996
ATOM    340  C   GLN A  25     -55.337  77.508  45.982  1.00 51.01           C  
ANISOU  340  C   GLN A  25     6968   6272   6144    103    712    803
ATOM    341  O   GLN A  25     -55.046  78.665  45.686  1.00 51.15           O  
ANISOU  341  O   GLN A  25     6956   6273   6207    131    825    915
ATOM    342  CB  GLN A  25     -57.179  76.771  44.320  1.00 54.96           C  
ANISOU  342  CB  GLN A  25     7632   6757   6494   -490   -146   1253
ATOM    343  CG  GLN A  25     -57.369  76.034  42.977  1.00 57.71           C  
ANISOU  343  CG  GLN A  25     8159   7121   6649   -706   -556   1472
ATOM    344  CD  GLN A  25     -58.769  76.157  42.398  1.00 59.25           C  
ANISOU  344  CD  GLN A  25     8578   7280   6657   -921   -844   1826
ATOM    345  OE1 GLN A  25     -58.992  76.930  41.472  1.00 60.28           O  
ANISOU  345  OE1 GLN A  25     8918   7443   6543  -1146  -1218   2205
ATOM    346  NE2 GLN A  25     -59.718  75.397  42.945  1.00 58.42           N  
ANISOU  346  NE2 GLN A  25     8498   7111   6589   -939   -595   1932
ATOM    347  H   GLN A  25     -56.416  74.598  45.263  1.00 47.43           H  
ATOM    348  HA  GLN A  25     -55.081  76.776  44.019  1.00 51.16           H  
ATOM    349  HB3 GLN A  25     -57.380  77.835  44.188  1.00 54.96           H  
ATOM    350  HB2 GLN A  25     -57.903  76.415  45.055  1.00 54.96           H  
ATOM    351  HG3 GLN A  25     -57.167  74.976  43.105  1.00 57.71           H  
ATOM    352  HG2 GLN A  25     -56.652  76.390  42.237  1.00 57.71           H  
ATOM    353 HE22 GLN A  25     -60.671  75.443  42.614  1.00 58.42           H  
ATOM    354 HE21 GLN A  25     -59.489  74.778  43.712  1.00 58.42           H  
ATOM    355  N   SER A  26     -55.257  77.008  47.229  1.00 51.07           N  
ANISOU  355  N   SER A  26     6902   6415   6088    165    870    759
ATOM    356  CA  SER A  26     -54.705  77.733  48.378  1.00 51.90           C  
ANISOU  356  CA  SER A  26     6942   6631   6148    188    772    767
ATOM    357  C   SER A  26     -53.166  77.856  48.326  1.00 48.59           C  
ANISOU  357  C   SER A  26     6606   6274   5583    611   1415    449
ATOM    358  O   SER A  26     -52.640  78.917  48.662  1.00 49.26           O  
ANISOU  358  O   SER A  26     6641   6441   5637    618   1489     74
ATOM    359  CB  SER A  26     -55.214  77.092  49.689  1.00 55.48           C  
ANISOU  359  CB  SER A  26     7263   7109   6708   -151    117   1060
ATOM    360  OG  SER A  26     -54.604  75.848  49.980  1.00 57.98           O  
ANISOU  360  OG  SER A  26     7480   7463   7087   -305   -269   1097
ATOM    361  H   SER A  26     -55.537  76.052  47.395  1.00 51.07           H  
ATOM    362  HA  SER A  26     -55.110  78.746  48.344  1.00 51.90           H  
ATOM    363  HB3 SER A  26     -56.296  76.961  49.658  1.00 55.48           H  
ATOM    364  HB2 SER A  26     -55.010  77.762  50.525  1.00 55.48           H  
ATOM    365  HG  SER A  26     -54.909  75.194  49.346  1.00 57.98           H  
ATOM    366  N   SER A  27     -52.482  76.787  47.879  1.00 45.82           N  
ANISOU  366  N   SER A  27     6429   5807   5175    912   1616    754
ATOM    367  CA  SER A  27     -51.031  76.760  47.680  1.00 45.99           C  
ANISOU  367  CA  SER A  27     6571   5816   5089    704    964   1210
ATOM    368  C   SER A  27     -50.591  77.385  46.347  1.00 45.28           C  
ANISOU  368  C   SER A  27     6481   5801   4925    444    420   1263
ATOM    369  O   SER A  27     -49.457  77.854  46.253  1.00 45.90           O  
ANISOU  369  O   SER A  27     6665   5821   4955    198   -236   1510
ATOM    370  CB  SER A  27     -50.519  75.313  47.812  1.00 47.99           C  
ANISOU  370  CB  SER A  27     6843   6041   5350    656    698   1356
ATOM    371  OG  SER A  27     -50.183  75.047  49.154  1.00 49.72           O  
ANISOU  371  OG  SER A  27     7072   6203   5619    484    393   1569
ATOM    372  H   SER A  27     -52.982  75.944  47.632  1.00 45.82           H  
ATOM    373  HA  SER A  27     -50.554  77.364  48.454  1.00 45.99           H  
ATOM    374  HB3 SER A  27     -49.609  75.165  47.235  1.00 47.99           H  
ATOM    375  HB2 SER A  27     -51.246  74.585  47.448  1.00 47.99           H  
ATOM    376  HG  SER A  27     -50.986  74.839  49.640  1.00 49.72           H  
ATOM    377  N   ALA A  28     -51.495  77.407  45.352  1.00 44.08           N  
ANISOU  377  N   ALA A  28     6215   5726   4808    338    552   1047
ATOM    378  CA  ALA A  28     -51.265  78.012  44.044  1.00 43.16           C  
ANISOU  378  CA  ALA A  28     5968   5640   4791    399    803    840
ATOM    379  C   ALA A  28     -51.194  79.544  44.089  1.00 42.94           C  
ANISOU  379  C   ALA A  28     5859   5618   4838    586    882    204
ATOM    380  O   ALA A  28     -50.453  80.099  43.286  1.00 42.18           O  
ANISOU  380  O   ALA A  28     5597   5633   4796    338   1289   -150
ATOM    381  CB  ALA A  28     -52.348  77.551  43.066  1.00 42.46           C  
ANISOU  381  CB  ALA A  28     5855   5652   4628    208   1156   1159
ATOM    382  H   ALA A  28     -52.397  76.974  45.491  1.00 44.08           H  
ATOM    383  HA  ALA A  28     -50.305  77.651  43.672  1.00 43.16           H  
ATOM    384  HB1 ALA A  28     -52.180  77.956  42.067  1.00 42.46           H  
ATOM    385  HB2 ALA A  28     -52.378  76.466  42.975  1.00 42.46           H  
ATOM    386  HB3 ALA A  28     -53.324  77.887  43.406  1.00 42.46           H  
ATOM    387  N   GLU A  29     -51.894  80.198  45.038  1.00 44.57           N  
ANISOU  387  N   GLU A  29     6098   5764   5072    871    563    261
ATOM    388  CA  GLU A  29     -51.775  81.641  45.297  1.00 45.21           C  
ANISOU  388  CA  GLU A  29     6345   5796   5036   1110    648    251
ATOM    389  C   GLU A  29     -50.355  82.079  45.691  1.00 43.78           C  
ANISOU  389  C   GLU A  29     6396   5492   4747    686    347    415
ATOM    390  O   GLU A  29     -49.914  83.137  45.248  1.00 43.54           O  
ANISOU  390  O   GLU A  29     6379   5394   4773    307    -14    548
ATOM    391  CB  GLU A  29     -52.769  82.084  46.390  1.00 48.22           C  
ANISOU  391  CB  GLU A  29     6723   6235   5366   1524    925    198
ATOM    392  CG  GLU A  29     -54.230  82.104  45.917  1.00 51.12           C  
ANISOU  392  CG  GLU A  29     7158   6702   5564   1741   1338    206
ATOM    393  CD  GLU A  29     -55.163  82.703  46.970  1.00 54.90           C  
ANISOU  393  CD  GLU A  29     7733   7243   5886   1542   1370    631
ATOM    394  OE1 GLU A  29     -55.741  81.921  47.756  1.00 56.42           O  
ANISOU  394  OE1 GLU A  29     7942   7542   5954   1458   1471    858
ATOM    395  OE2 GLU A  29     -55.312  83.945  46.957  1.00 55.79           O1-
ANISOU  395  OE2 GLU A  29     7907   7319   5974   1454   1401    759
ATOM    396  H   GLU A  29     -52.495  79.680  45.663  1.00 44.57           H  
ATOM    397  HA  GLU A  29     -52.024  82.165  44.372  1.00 45.21           H  
ATOM    398  HB3 GLU A  29     -52.498  83.074  46.761  1.00 48.22           H  
ATOM    399  HB2 GLU A  29     -52.685  81.415  47.249  1.00 48.22           H  
ATOM    400  HG3 GLU A  29     -54.558  81.101  45.658  1.00 51.12           H  
ATOM    401  HG2 GLU A  29     -54.308  82.694  45.003  1.00 51.12           H  
ATOM    402  N   GLN A  30     -49.670  81.246  46.492  1.00 43.43           N  
ANISOU  402  N   GLN A  30     6591   5377   4534    753    376    367
ATOM    403  CA  GLN A  30     -48.300  81.462  46.960  1.00 44.92           C  
ANISOU  403  CA  GLN A  30     7103   5349   4615    659   -191    430
ATOM    404  C   GLN A  30     -47.281  81.350  45.812  1.00 42.75           C  
ANISOU  404  C   GLN A  30     7213   4844   4188    357   -691    398
ATOM    405  O   GLN A  30     -46.392  82.194  45.703  1.00 42.01           O  
ANISOU  405  O   GLN A  30     7267   4587   4109    207  -1208    321
ATOM    406  CB  GLN A  30     -47.965  80.435  48.065  1.00 49.27           C  
ANISOU  406  CB  GLN A  30     7591   5867   5263    745   -467    649
ATOM    407  CG  GLN A  30     -48.945  80.431  49.256  1.00 54.33           C  
ANISOU  407  CG  GLN A  30     8128   6509   6007    618   -846    803
ATOM    408  CD  GLN A  30     -48.607  79.345  50.281  1.00 59.14           C  
ANISOU  408  CD  GLN A  30     8594   7168   6710    363  -1051    881
ATOM    409  OE1 GLN A  30     -47.444  79.140  50.620  1.00 60.84           O  
ANISOU  409  OE1 GLN A  30     8811   7447   6859    196  -1305    986
ATOM    410  NE2 GLN A  30     -49.628  78.659  50.799  1.00 61.15           N  
ANISOU  410  NE2 GLN A  30     8715   7396   7124    323   -972    792
ATOM    411  H   GLN A  30     -50.108  80.388  46.796  1.00 43.43           H  
ATOM    412  HA  GLN A  30     -48.235  82.466  47.383  1.00 44.92           H  
ATOM    413  HB3 GLN A  30     -46.954  80.628  48.430  1.00 49.27           H  
ATOM    414  HB2 GLN A  30     -47.936  79.434  47.634  1.00 49.27           H  
ATOM    415  HG3 GLN A  30     -49.968  80.274  48.908  1.00 54.33           H  
ATOM    416  HG2 GLN A  30     -48.930  81.400  49.755  1.00 54.33           H  
ATOM    417 HE22 GLN A  30     -49.453  77.934  51.479  1.00 61.15           H  
ATOM    418 HE21 GLN A  30     -50.576  78.847  50.507  1.00 61.15           H  
ATOM    419  N   VAL A  31     -47.452  80.311  44.977  1.00 42.22           N  
ANISOU  419  N   VAL A  31     7296   4746   4001    179   -778    580
ATOM    420  CA  VAL A  31     -46.589  79.985  43.844  1.00 40.39           C  
ANISOU  420  CA  VAL A  31     7006   4485   3857    404   -633    633
ATOM    421  C   VAL A  31     -46.790  80.933  42.642  1.00 36.46           C  
ANISOU  421  C   VAL A  31     6130   4312   3411    703   -329    568
ATOM    422  O   VAL A  31     -45.808  81.275  41.983  1.00 34.84           O  
ANISOU  422  O   VAL A  31     5785   4335   3120    659    -65    823
ATOM    423  CB  VAL A  31     -46.798  78.506  43.415  1.00 42.81           C  
ANISOU  423  CB  VAL A  31     7457   4617   4194    319   -819   1134
ATOM    424  CG1 VAL A  31     -46.142  78.114  42.077  1.00 43.14           C  
ANISOU  424  CG1 VAL A  31     7570   4712   4112    452   -724   1163
ATOM    425  CG2 VAL A  31     -46.309  77.561  44.528  1.00 43.66           C  
ANISOU  425  CG2 VAL A  31     7623   4565   4403    171  -1024   1604
ATOM    426  H   VAL A  31     -48.218  79.672  45.144  1.00 42.22           H  
ATOM    427  HA  VAL A  31     -45.555  80.091  44.174  1.00 40.39           H  
ATOM    428  HB  VAL A  31     -47.869  78.332  43.300  1.00 42.81           H  
ATOM    429 HG11 VAL A  31     -46.234  77.045  41.900  1.00 43.14           H  
ATOM    430 HG12 VAL A  31     -46.610  78.608  41.225  1.00 43.14           H  
ATOM    431 HG13 VAL A  31     -45.080  78.360  42.068  1.00 43.14           H  
ATOM    432 HG21 VAL A  31     -46.425  76.517  44.247  1.00 43.66           H  
ATOM    433 HG22 VAL A  31     -45.254  77.722  44.749  1.00 43.66           H  
ATOM    434 HG23 VAL A  31     -46.863  77.705  45.455  1.00 43.66           H  
ATOM    435  N   LEU A  32     -48.035  81.381  42.409  1.00 34.95           N  
ANISOU  435  N   LEU A  32     5691   4213   3378    892   -122    268
ATOM    436  CA  LEU A  32     -48.370  82.411  41.425  1.00 34.04           C  
ANISOU  436  CA  LEU A  32     5475   4035   3423    937   -242    267
ATOM    437  C   LEU A  32     -47.845  83.795  41.843  1.00 33.66           C  
ANISOU  437  C   LEU A  32     5492   4083   3214    877   -449    307
ATOM    438  O   LEU A  32     -47.371  84.522  40.974  1.00 33.65           O  
ANISOU  438  O   LEU A  32     5713   3977   3098    858   -577    279
ATOM    439  CB  LEU A  32     -49.897  82.460  41.198  1.00 35.25           C  
ANISOU  439  CB  LEU A  32     5545   4157   3694    628   -262    149
ATOM    440  CG  LEU A  32     -50.464  81.296  40.352  1.00 37.59           C  
ANISOU  440  CG  LEU A  32     5820   4368   4096    178   -478    123
ATOM    441  CD1 LEU A  32     -52.000  81.193  40.496  1.00 39.24           C  
ANISOU  441  CD1 LEU A  32     5943   4415   4554    136   -711    105
ATOM    442  CD2 LEU A  32     -50.015  81.379  38.877  1.00 38.68           C  
ANISOU  442  CD2 LEU A  32     6074   4522   4101   -187   -636    149
ATOM    443  H   LEU A  32     -48.806  81.033  42.966  1.00 34.95           H  
ATOM    444  HA  LEU A  32     -47.881  82.154  40.484  1.00 34.04           H  
ATOM    445  HB3 LEU A  32     -50.162  83.391  40.700  1.00 35.25           H  
ATOM    446  HB2 LEU A  32     -50.389  82.500  42.171  1.00 35.25           H  
ATOM    447  HG  LEU A  32     -50.055  80.369  40.754  1.00 37.59           H  
ATOM    448 HD11 LEU A  32     -52.297  80.171  40.732  1.00 39.24           H  
ATOM    449 HD12 LEU A  32     -52.382  81.824  41.299  1.00 39.24           H  
ATOM    450 HD13 LEU A  32     -52.530  81.485  39.590  1.00 39.24           H  
ATOM    451 HD21 LEU A  32     -50.848  81.319  38.177  1.00 38.68           H  
ATOM    452 HD22 LEU A  32     -49.486  82.308  38.661  1.00 38.68           H  
ATOM    453 HD23 LEU A  32     -49.337  80.559  38.636  1.00 38.68           H  
ATOM    454  N   PHE A  33     -47.899  84.122  43.148  1.00 33.48           N  
ANISOU  454  N   PHE A  33     5315   4290   3116    638   -493    504
ATOM    455  CA  PHE A  33     -47.400  85.385  43.697  1.00 32.96           C  
ANISOU  455  CA  PHE A  33     5194   4146   3184    445   -370    264
ATOM    456  C   PHE A  33     -45.895  85.605  43.486  1.00 32.16           C  
ANISOU  456  C   PHE A  33     5017   3953   3251    757     15    171
ATOM    457  O   PHE A  33     -45.522  86.660  42.977  1.00 31.86           O  
ANISOU  457  O   PHE A  33     5118   3681   3307    757   -402    344
ATOM    458  CB  PHE A  33     -47.846  85.569  45.167  1.00 34.21           C  
ANISOU  458  CB  PHE A  33     5189   4246   3566    222   -533    113
ATOM    459  CG  PHE A  33     -47.290  86.802  45.864  1.00 35.98           C  
ANISOU  459  CG  PHE A  33     5245   4367   4059     31   -965    -15
ATOM    460  CD1 PHE A  33     -46.071  86.741  46.574  1.00 36.42           C  
ANISOU  460  CD1 PHE A  33     5051   4336   4451    210  -1002    -42
ATOM    461  CD2 PHE A  33     -47.885  88.060  45.637  1.00 37.57           C  
ANISOU  461  CD2 PHE A  33     5414   4513   4348   -202  -1252     -1
ATOM    462  CE1 PHE A  33     -45.501  87.903  47.075  1.00 37.40           C  
ANISOU  462  CE1 PHE A  33     5105   4370   4736    127  -1217     19
ATOM    463  CE2 PHE A  33     -47.297  89.212  46.141  1.00 38.14           C  
ANISOU  463  CE2 PHE A  33     5377   4489   4627   -206  -1366    -30
ATOM    464  CZ  PHE A  33     -46.113  89.132  46.863  1.00 37.58           C  
ANISOU  464  CZ  PHE A  33     5130   4388   4763     79  -1255    -98
ATOM    465  H   PHE A  33     -48.317  83.481  43.810  1.00 33.48           H  
ATOM    466  HA  PHE A  33     -47.880  86.177  43.124  1.00 32.96           H  
ATOM    467  HB3 PHE A  33     -47.590  84.685  45.752  1.00 34.21           H  
ATOM    468  HB2 PHE A  33     -48.934  85.644  45.195  1.00 34.21           H  
ATOM    469  HD1 PHE A  33     -45.573  85.793  46.717  1.00 36.42           H  
ATOM    470  HD2 PHE A  33     -48.800  88.124  45.072  1.00 37.57           H  
ATOM    471  HE1 PHE A  33     -44.571  87.852  47.623  1.00 37.40           H  
ATOM    472  HE2 PHE A  33     -47.761  90.174  45.971  1.00 38.14           H  
ATOM    473  HZ  PHE A  33     -45.663  90.032  47.257  1.00 37.58           H  
ATOM    474  N   GLN A  34     -45.068  84.610  43.855  1.00 34.28           N  
ANISOU  474  N   GLN A  34     5282   4263   3482    582      8     78
ATOM    475  CA  GLN A  34     -43.610  84.670  43.706  1.00 35.95           C  
ANISOU  475  CA  GLN A  34     5422   4590   3649    665   -288    -22
ATOM    476  C   GLN A  34     -43.142  84.660  42.237  1.00 36.08           C  
ANISOU  476  C   GLN A  34     5517   4515   3678    536   -633    249
ATOM    477  O   GLN A  34     -42.099  85.243  41.942  1.00 33.16           O  
ANISOU  477  O   GLN A  34     5042   4256   3302    707   -269    363
ATOM    478  CB  GLN A  34     -42.937  83.580  44.577  1.00 39.89           C  
ANISOU  478  CB  GLN A  34     5780   5187   4192    309   -905     58
ATOM    479  CG  GLN A  34     -43.240  82.107  44.214  1.00 42.78           C  
ANISOU  479  CG  GLN A  34     5706   5815   4733    403   -978    -51
ATOM    480  CD  GLN A  34     -42.296  81.500  43.171  1.00 43.85           C  
ANISOU  480  CD  GLN A  34     5169   6281   5211    799   -507   -367
ATOM    481  OE1 GLN A  34     -41.078  81.601  43.291  1.00 45.48           O  
ANISOU  481  OE1 GLN A  34     4892   6686   5704    863   -400   -332
ATOM    482  NE2 GLN A  34     -42.852  80.840  42.154  1.00 41.84           N  
ANISOU  482  NE2 GLN A  34     4828   6149   4923   1157    -48   -774
ATOM    483  H   GLN A  34     -45.447  83.771  44.273  1.00 34.28           H  
ATOM    484  HA  GLN A  34     -43.296  85.630  44.120  1.00 35.95           H  
ATOM    485  HB3 GLN A  34     -43.259  83.743  45.607  1.00 39.89           H  
ATOM    486  HB2 GLN A  34     -41.859  83.746  44.598  1.00 39.89           H  
ATOM    487  HG3 GLN A  34     -44.278  82.003  43.910  1.00 42.78           H  
ATOM    488  HG2 GLN A  34     -43.133  81.498  45.112  1.00 42.78           H  
ATOM    489 HE22 GLN A  34     -42.266  80.418  41.446  1.00 41.84           H  
ATOM    490 HE21 GLN A  34     -43.859  80.774  42.075  1.00 41.84           H  
ATOM    491  N   SER A  35     -43.934  84.041  41.346  1.00 38.35           N  
ANISOU  491  N   SER A  35     6004   4467   4101    334  -1094    269
ATOM    492  CA  SER A  35     -43.691  84.001  39.906  1.00 38.70           C  
ANISOU  492  CA  SER A  35     6353   4015   4338    624  -1235     52
ATOM    493  C   SER A  35     -43.981  85.356  39.233  1.00 34.71           C  
ANISOU  493  C   SER A  35     5919   3590   3680    933   -661    263
ATOM    494  O   SER A  35     -43.139  85.836  38.473  1.00 33.89           O  
ANISOU  494  O   SER A  35     5952   3539   3388    855   -580    734
ATOM    495  CB  SER A  35     -44.496  82.833  39.306  1.00 42.73           C  
ANISOU  495  CB  SER A  35     7031   4070   5137    661  -1665   -358
ATOM    496  OG  SER A  35     -44.210  82.629  37.938  1.00 47.03           O  
ANISOU  496  OG  SER A  35     7558   4537   5774    393  -2029   -245
ATOM    497  H   SER A  35     -44.778  83.586  41.667  1.00 38.35           H  
ATOM    498  HA  SER A  35     -42.635  83.784  39.750  1.00 38.70           H  
ATOM    499  HB3 SER A  35     -45.569  82.988  39.431  1.00 42.73           H  
ATOM    500  HB2 SER A  35     -44.247  81.913  39.833  1.00 42.73           H  
ATOM    501  HG  SER A  35     -44.780  81.927  37.612  1.00 47.03           H  
ATOM    502  N   VAL A  36     -45.135  85.964  39.559  1.00 31.90           N  
ANISOU  502  N   VAL A  36     5598   3369   3153   1034   -125   -128
ATOM    503  CA  VAL A  36     -45.559  87.269  39.046  1.00 29.95           C  
ANISOU  503  CA  VAL A  36     5376   3274   2731    991    -55    -70
ATOM    504  C   VAL A  36     -44.727  88.437  39.625  1.00 30.30           C  
ANISOU  504  C   VAL A  36     5250   3725   2537    761   -260     27
ATOM    505  O   VAL A  36     -44.453  89.386  38.893  1.00 30.55           O  
ANISOU  505  O   VAL A  36     5521   3757   2330    626   -633     99
ATOM    506  CB  VAL A  36     -47.078  87.514  39.296  1.00 31.42           C  
ANISOU  506  CB  VAL A  36     5555   3296   3089    729   -405    210
ATOM    507  CG1 VAL A  36     -47.560  88.931  38.934  1.00 32.73           C  
ANISOU  507  CG1 VAL A  36     5685   3378   3375    735   -690    316
ATOM    508  CG2 VAL A  36     -47.933  86.509  38.500  1.00 31.72           C  
ANISOU  508  CG2 VAL A  36     5564   3431   3060    568   -338    260
ATOM    509  H   VAL A  36     -45.781  85.508  40.191  1.00 31.90           H  
ATOM    510  HA  VAL A  36     -45.401  87.262  37.965  1.00 29.95           H  
ATOM    511  HB  VAL A  36     -47.279  87.354  40.358  1.00 31.42           H  
ATOM    512 HG11 VAL A  36     -48.632  89.038  39.062  1.00 32.73           H  
ATOM    513 HG12 VAL A  36     -47.099  89.712  39.537  1.00 32.73           H  
ATOM    514 HG13 VAL A  36     -47.344  89.124  37.886  1.00 32.73           H  
ATOM    515 HG21 VAL A  36     -48.985  86.583  38.776  1.00 31.72           H  
ATOM    516 HG22 VAL A  36     -47.861  86.694  37.429  1.00 31.72           H  
ATOM    517 HG23 VAL A  36     -47.630  85.477  38.663  1.00 31.72           H  
ATOM    518  N   ALA A  37     -44.306  88.335  40.899  1.00 31.09           N  
ANISOU  518  N   ALA A  37     4913   4311   2589    659   -149      9
ATOM    519  CA  ALA A  37     -43.440  89.311  41.566  1.00 32.78           C  
ANISOU  519  CA  ALA A  37     4825   4684   2945    668   -578   -103
ATOM    520  C   ALA A  37     -42.005  89.338  41.016  1.00 32.02           C  
ANISOU  520  C   ALA A  37     4861   4510   2795   1108   -677   -486
ATOM    521  O   ALA A  37     -41.428  90.422  40.916  1.00 32.56           O  
ANISOU  521  O   ALA A  37     5224   4398   2749    873   -990   -490
ATOM    522  CB  ALA A  37     -43.443  89.059  43.080  1.00 34.34           C  
ANISOU  522  CB  ALA A  37     4729   5065   3256    440   -739    -19
ATOM    523  H   ALA A  37     -44.589  87.539  41.456  1.00 31.09           H  
ATOM    524  HA  ALA A  37     -43.857  90.301  41.389  1.00 32.78           H  
ATOM    525  HB1 ALA A  37     -42.800  89.768  43.603  1.00 34.34           H  
ATOM    526  HB2 ALA A  37     -44.447  89.167  43.493  1.00 34.34           H  
ATOM    527  HB3 ALA A  37     -43.090  88.054  43.318  1.00 34.34           H  
ATOM    528  N   ALA A  38     -41.470  88.164  40.639  1.00 33.66           N  
ANISOU  528  N   ALA A  38     4708   4785   3299   1392  -1131   -298
ATOM    529  CA  ALA A  38     -40.168  88.039  39.983  1.00 32.83           C  
ANISOU  529  CA  ALA A  38     4123   4754   3597   2061   -893   -360
ATOM    530  C   ALA A  38     -40.204  88.483  38.509  1.00 32.14           C  
ANISOU  530  C   ALA A  38     4114   4647   3453   2055   -820   -483
ATOM    531  O   ALA A  38     -39.211  89.030  38.030  1.00 31.51           O  
ANISOU  531  O   ALA A  38     3966   4623   3383   1877   -698   -150
ATOM    532  CB  ALA A  38     -39.659  86.600  40.126  1.00 34.76           C  
ANISOU  532  CB  ALA A  38     4022   5026   4159   1976  -1252     89
ATOM    533  H   ALA A  38     -41.994  87.309  40.762  1.00 33.66           H  
ATOM    534  HA  ALA A  38     -39.461  88.687  40.504  1.00 32.83           H  
ATOM    535  HB1 ALA A  38     -38.629  86.523  39.781  1.00 34.76           H  
ATOM    536  HB2 ALA A  38     -39.665  86.282  41.168  1.00 34.76           H  
ATOM    537  HB3 ALA A  38     -40.267  85.894  39.557  1.00 34.76           H  
ATOM    538  N   SER A  39     -41.354  88.295  37.838  1.00 32.19           N  
ANISOU  538  N   SER A  39     4386   4550   3294   1944   -967   -788
ATOM    539  CA  SER A  39     -41.606  88.792  36.485  1.00 34.20           C  
ANISOU  539  CA  SER A  39     4909   4359   3729   1903  -1293   -832
ATOM    540  C   SER A  39     -41.749  90.325  36.438  1.00 34.40           C  
ANISOU  540  C   SER A  39     4836   4568   3669   1900   -980   -705
ATOM    541  O   SER A  39     -41.244  90.932  35.496  1.00 35.05           O  
ANISOU  541  O   SER A  39     5107   4654   3559   1798   -888   -520
ATOM    542  CB  SER A  39     -42.845  88.096  35.891  1.00 36.74           C  
ANISOU  542  CB  SER A  39     5627   4275   4058   1667  -1734   -960
ATOM    543  OG  SER A  39     -42.554  86.750  35.577  1.00 38.32           O  
ANISOU  543  OG  SER A  39     6059   4411   4089   1540  -1952  -1085
ATOM    544  H   SER A  39     -42.125  87.826  38.292  1.00 32.19           H  
ATOM    545  HA  SER A  39     -40.747  88.543  35.860  1.00 34.20           H  
ATOM    546  HB3 SER A  39     -43.164  88.590  34.971  1.00 36.74           H  
ATOM    547  HB2 SER A  39     -43.688  88.130  36.579  1.00 36.74           H  
ATOM    548  HG  SER A  39     -42.597  86.237  36.389  1.00 38.32           H  
ATOM    549  N   TRP A  40     -42.382  90.926  37.466  1.00 33.48           N  
ANISOU  549  N   TRP A  40     4543   4534   3644   1941   -801   -813
ATOM    550  CA  TRP A  40     -42.497  92.379  37.634  1.00 33.26           C  
ANISOU  550  CA  TRP A  40     4617   4433   3588   1671   -845   -812
ATOM    551  C   TRP A  40     -41.126  93.045  37.831  1.00 33.64           C  
ANISOU  551  C   TRP A  40     4705   4417   3662   1620   -757   -859
ATOM    552  O   TRP A  40     -40.849  94.051  37.182  1.00 33.96           O  
ANISOU  552  O   TRP A  40     4921   4301   3684   1581   -999   -646
ATOM    553  CB  TRP A  40     -43.465  92.725  38.793  1.00 32.40           C  
ANISOU  553  CB  TRP A  40     4562   4162   3589   1698   -851   -992
ATOM    554  CG  TRP A  40     -43.626  94.194  39.088  1.00 32.85           C  
ANISOU  554  CG  TRP A  40     4710   4091   3680   1428  -1165   -817
ATOM    555  CD1 TRP A  40     -42.833  94.923  39.907  1.00 33.42           C  
ANISOU  555  CD1 TRP A  40     4732   4106   3861   1293  -1320   -809
ATOM    556  CD2 TRP A  40     -44.558  95.148  38.494  1.00 32.55           C  
ANISOU  556  CD2 TRP A  40     4739   4041   3587   1365   -925   -750
ATOM    557  NE1 TRP A  40     -43.183  96.256  39.831  1.00 33.90           N  
ANISOU  557  NE1 TRP A  40     4859   4125   3898   1125  -1399   -846
ATOM    558  CE2 TRP A  40     -44.242  96.456  38.972  1.00 32.98           C  
ANISOU  558  CE2 TRP A  40     4796   4030   3705   1259  -1038   -710
ATOM    559  CE3 TRP A  40     -45.631  95.048  37.584  1.00 31.69           C  
ANISOU  559  CE3 TRP A  40     4765   3997   3279   1317   -633   -503
ATOM    560  CZ2 TRP A  40     -44.935  97.602  38.546  1.00 32.29           C  
ANISOU  560  CZ2 TRP A  40     4800   3960   3508   1292   -640   -707
ATOM    561  CZ3 TRP A  40     -46.350  96.185  37.166  1.00 31.03           C  
ANISOU  561  CZ3 TRP A  40     4750   3972   3069   1386   -327   -607
ATOM    562  CH2 TRP A  40     -45.994  97.463  37.632  1.00 31.23           C  
ANISOU  562  CH2 TRP A  40     4794   3866   3207   1315   -513   -623
ATOM    563  H   TRP A  40     -42.797  90.360  38.194  1.00 33.48           H  
ATOM    564  HA  TRP A  40     -42.924  92.786  36.715  1.00 33.26           H  
ATOM    565  HB3 TRP A  40     -43.142  92.231  39.709  1.00 32.40           H  
ATOM    566  HB2 TRP A  40     -44.453  92.320  38.569  1.00 32.40           H  
ATOM    567  HD1 TRP A  40     -42.019  94.513  40.486  1.00 33.42           H  
ATOM    568  HE1 TRP A  40     -42.693  96.984  40.338  1.00 33.90           H  
ATOM    569  HE3 TRP A  40     -45.899  94.075  37.211  1.00 31.69           H  
ATOM    570  HZ2 TRP A  40     -44.651  98.580  38.904  1.00 32.29           H  
ATOM    571  HZ3 TRP A  40     -47.172  96.080  36.474  1.00 31.03           H  
ATOM    572  HH2 TRP A  40     -46.536  98.331  37.290  1.00 31.23           H  
ATOM    573  N   ALA A  41     -40.298  92.455  38.711  1.00 34.47           N  
ANISOU  573  N   ALA A  41     4849   4457   3793   1474   -913  -1121
ATOM    574  CA  ALA A  41     -38.945  92.913  39.020  1.00 35.46           C  
ANISOU  574  CA  ALA A  41     4874   4690   3911   1342  -1036  -1072
ATOM    575  C   ALA A  41     -37.975  92.863  37.825  1.00 36.01           C  
ANISOU  575  C   ALA A  41     4565   4975   4144   1203   -936  -1136
ATOM    576  O   ALA A  41     -37.076  93.701  37.772  1.00 37.05           O  
ANISOU  576  O   ALA A  41     4763   4924   4392    919   -913  -1386
ATOM    577  CB  ALA A  41     -38.411  92.114  40.216  1.00 36.46           C  
ANISOU  577  CB  ALA A  41     5329   4765   3759   1109  -1389   -841
ATOM    578  H   ALA A  41     -40.613  91.636  39.213  1.00 34.47           H  
ATOM    579  HA  ALA A  41     -39.017  93.959  39.326  1.00 35.46           H  
ATOM    580  HB1 ALA A  41     -37.359  92.326  40.408  1.00 36.46           H  
ATOM    581  HB2 ALA A  41     -38.965  92.357  41.123  1.00 36.46           H  
ATOM    582  HB3 ALA A  41     -38.515  91.042  40.052  1.00 36.46           H  
ATOM    583  N   HIS A  42     -38.192  91.931  36.878  1.00 35.51           N  
ANISOU  583  N   HIS A  42     4026   5345   4121   1442   -894   -964
ATOM    584  CA  HIS A  42     -37.467  91.881  35.608  1.00 34.99           C  
ANISOU  584  CA  HIS A  42     3847   5509   3941   1963   -847  -1158
ATOM    585  C   HIS A  42     -37.997  92.902  34.588  1.00 35.43           C  
ANISOU  585  C   HIS A  42     3846   5514   4103   1908  -1091  -1014
ATOM    586  O   HIS A  42     -37.188  93.560  33.943  1.00 36.67           O  
ANISOU  586  O   HIS A  42     4067   5693   4175   1782  -1398   -860
ATOM    587  CB  HIS A  42     -37.474  90.451  35.027  1.00 36.22           C  
ANISOU  587  CB  HIS A  42     4133   5863   3766   1944  -1120  -1257
ATOM    588  CG  HIS A  42     -36.817  90.348  33.667  1.00 37.95           C  
ANISOU  588  CG  HIS A  42     4484   6162   3776   1930  -1372  -1336
ATOM    589  ND1 HIS A  42     -37.541  90.327  32.485  1.00 39.43           N  
ANISOU  589  ND1 HIS A  42     4693   6358   3930   1802  -1611  -1194
ATOM    590  CD2 HIS A  42     -35.493  90.306  33.288  1.00 38.33           C  
ANISOU  590  CD2 HIS A  42     4517   6353   3695   1903  -1231  -1335
ATOM    591  CE1 HIS A  42     -36.660  90.293  31.482  1.00 39.42           C  
ANISOU  591  CE1 HIS A  42     4655   6428   3895   1895  -1475  -1226
ATOM    592  NE2 HIS A  42     -35.397  90.282  31.894  1.00 38.68           N  
ANISOU  592  NE2 HIS A  42     4493   6438   3766   1971  -1220  -1297
ATOM    593  H   HIS A  42     -38.943  91.265  36.993  1.00 35.51           H  
ATOM    594  HA  HIS A  42     -36.423  92.141  35.796  1.00 34.99           H  
ATOM    595  HB3 HIS A  42     -38.498  90.080  34.950  1.00 36.22           H  
ATOM    596  HB2 HIS A  42     -36.958  89.774  35.707  1.00 36.22           H  
ATOM    597  HD1 HIS A  42     -38.549  90.378  32.396  1.00 39.43           H  
ATOM    598  HD2 HIS A  42     -34.608  90.322  33.905  1.00 38.33           H  
ATOM    599  HE1 HIS A  42     -36.945  90.283  30.440  1.00 39.42           H  
ATOM    600  N   ASP A  43     -39.319  93.006  34.419  1.00 33.95           N  
ANISOU  600  N   ASP A  43     3552   5158   4189   2028  -1184   -907
ATOM    601  CA  ASP A  43     -39.871  93.819  33.332  1.00 33.44           C  
ANISOU  601  CA  ASP A  43     3737   4977   3994   1666  -1086  -1004
ATOM    602  C   ASP A  43     -39.836  95.332  33.617  1.00 33.07           C  
ANISOU  602  C   ASP A  43     3775   4988   3802   1205  -1031  -1100
ATOM    603  O   ASP A  43     -39.823  96.110  32.663  1.00 33.17           O  
ANISOU  603  O   ASP A  43     3918   4962   3723   1141  -1184  -1047
ATOM    604  CB  ASP A  43     -41.274  93.385  32.864  1.00 32.83           C  
ANISOU  604  CB  ASP A  43     3929   4648   3899   1728  -1232  -1014
ATOM    605  CG  ASP A  43     -41.438  91.968  32.288  1.00 34.03           C  
ANISOU  605  CG  ASP A  43     4471   4605   3853   1301  -1515  -1013
ATOM    606  OD1 ASP A  43     -40.453  91.200  32.222  1.00 34.26           O  
ANISOU  606  OD1 ASP A  43     4623   4562   3834   1265  -1491  -1253
ATOM    607  OD2 ASP A  43     -42.582  91.685  31.875  1.00 35.40           O1-
ANISOU  607  OD2 ASP A  43     5004   4592   3855    919  -1857   -833
ATOM    608  H   ASP A  43     -39.957  92.387  34.908  1.00 33.95           H  
ATOM    609  HA  ASP A  43     -39.221  93.682  32.464  1.00 33.44           H  
ATOM    610  HB3 ASP A  43     -41.573  94.069  32.075  1.00 32.83           H  
ATOM    611  HB2 ASP A  43     -41.978  93.492  33.691  1.00 32.83           H  
ATOM    612  N   THR A  44     -39.788  95.728  34.895  1.00 32.95           N  
ANISOU  612  N   THR A  44     3718   5073   3731    869  -1064  -1159
ATOM    613  CA  THR A  44     -39.590  97.119  35.310  1.00 33.33           C  
ANISOU  613  CA  THR A  44     3931   4935   3799    892  -1134  -1521
ATOM    614  C   THR A  44     -38.109  97.442  35.609  1.00 35.76           C  
ANISOU  614  C   THR A  44     4359   5206   4022    679  -1143  -1749
ATOM    615  O   THR A  44     -37.834  98.588  35.957  1.00 37.24           O  
ANISOU  615  O   THR A  44     4625   5278   4249    588  -1352  -1855
ATOM    616  CB  THR A  44     -40.432  97.468  36.567  1.00 33.43           C  
ANISOU  616  CB  THR A  44     3927   4819   3955    891  -1266  -1368
ATOM    617  OG1 THR A  44     -40.008  96.762  37.720  1.00 33.16           O  
ANISOU  617  OG1 THR A  44     3996   4772   3833    716  -1423  -1359
ATOM    618  CG2 THR A  44     -41.934  97.248  36.359  1.00 33.33           C  
ANISOU  618  CG2 THR A  44     3859   4821   3983   1040  -1170  -1465
ATOM    619  H   THR A  44     -39.792  95.037  35.633  1.00 32.95           H  
ATOM    620  HA  THR A  44     -39.902  97.795  34.511  1.00 33.33           H  
ATOM    621  HB  THR A  44     -40.303  98.529  36.788  1.00 33.43           H  
ATOM    622  HG1 THR A  44     -40.311  95.851  37.641  1.00 33.16           H  
ATOM    623 HG21 THR A  44     -42.494  97.638  37.206  1.00 33.33           H  
ATOM    624 HG22 THR A  44     -42.277  97.780  35.475  1.00 33.33           H  
ATOM    625 HG23 THR A  44     -42.190  96.195  36.238  1.00 33.33           H  
ATOM    626  N   ASN A  45     -37.183  96.479  35.444  1.00 36.33           N  
ANISOU  626  N   ASN A  45     4369   5410   4025    748  -1086  -1839
ATOM    627  CA  ASN A  45     -35.743  96.649  35.661  1.00 37.47           C  
ANISOU  627  CA  ASN A  45     4306   5619   4311    707  -1199  -1795
ATOM    628  C   ASN A  45     -35.037  95.436  35.032  1.00 37.16           C  
ANISOU  628  C   ASN A  45     4141   5479   4500    769  -1286  -1597
ATOM    629  O   ASN A  45     -34.752  94.465  35.733  1.00 36.50           O  
ANISOU  629  O   ASN A  45     3939   5462   4468    878  -1225  -1632
ATOM    630  CB  ASN A  45     -35.468  96.853  37.181  1.00 39.14           C  
ANISOU  630  CB  ASN A  45     4422   5949   4501    629  -1302  -1859
ATOM    631  CG  ASN A  45     -34.000  96.933  37.628  1.00 42.04           C  
ANISOU  631  CG  ASN A  45     4727   6336   4913    395  -1343  -1890
ATOM    632  OD1 ASN A  45     -33.685  96.536  38.747  1.00 41.53           O  
ANISOU  632  OD1 ASN A  45     4432   6616   4732    255   -895  -1840
ATOM    633  ND2 ASN A  45     -33.101  97.458  36.792  1.00 45.50           N  
ANISOU  633  ND2 ASN A  45     5334   6418   5536    477  -1960  -1958
ATOM    634  H   ASN A  45     -37.471  95.562  35.134  1.00 36.33           H  
ATOM    635  HA  ASN A  45     -35.445  97.553  35.126  1.00 37.47           H  
ATOM    636  HB3 ASN A  45     -35.932  96.038  37.733  1.00 39.14           H  
ATOM    637  HB2 ASN A  45     -35.951  97.761  37.538  1.00 39.14           H  
ATOM    638 HD22 ASN A  45     -32.132  97.521  37.075  1.00 45.50           H  
ATOM    639 HD21 ASN A  45     -33.369  97.780  35.874  1.00 45.50           H  
ATOM    640  N   ILE A  46     -34.815  95.496  33.707  1.00 37.27           N  
ANISOU  640  N   ILE A  46     4059   5321   4781    867  -1329  -1490
ATOM    641  CA  ILE A  46     -34.196  94.424  32.921  1.00 36.34           C  
ANISOU  641  CA  ILE A  46     3597   5366   4847   1059   -758  -1576
ATOM    642  C   ILE A  46     -32.694  94.335  33.242  1.00 37.84           C  
ANISOU  642  C   ILE A  46     3282   5821   5274    746   -705   -972
ATOM    643  O   ILE A  46     -31.929  95.223  32.863  1.00 37.14           O  
ANISOU  643  O   ILE A  46     2646   6056   5409    580    -97   -657
ATOM    644  CB  ILE A  46     -34.403  94.609  31.382  1.00 35.95           C  
ANISOU  644  CB  ILE A  46     3725   5121   4815   1222   -664  -1957
ATOM    645  CG1 ILE A  46     -35.905  94.546  31.015  1.00 36.89           C  
ANISOU  645  CG1 ILE A  46     3980   5142   4897   1085   -852  -1960
ATOM    646  CG2 ILE A  46     -33.608  93.595  30.519  1.00 35.71           C  
ANISOU  646  CG2 ILE A  46     3738   5034   4796   1266   -687  -2050
ATOM    647  CD1 ILE A  46     -36.209  94.911  29.554  1.00 37.60           C  
ANISOU  647  CD1 ILE A  46     4191   5123   4972   1040   -880  -2087
ATOM    648  H   ILE A  46     -35.080  96.327  33.194  1.00 37.27           H  
ATOM    649  HA  ILE A  46     -34.664  93.479  33.203  1.00 36.34           H  
ATOM    650  HB  ILE A  46     -34.050  95.606  31.119  1.00 35.95           H  
ATOM    651 HG13 ILE A  46     -36.479  95.216  31.656  1.00 36.89           H  
ATOM    652 HG12 ILE A  46     -36.286  93.545  31.219  1.00 36.89           H  
ATOM    653 HG21 ILE A  46     -33.788  93.741  29.455  1.00 35.71           H  
ATOM    654 HG22 ILE A  46     -32.530  93.687  30.647  1.00 35.71           H  
ATOM    655 HG23 ILE A  46     -33.886  92.569  30.761  1.00 35.71           H  
ATOM    656 HD11 ILE A  46     -37.263  95.148  29.428  1.00 37.60           H  
ATOM    657 HD12 ILE A  46     -35.634  95.777  29.226  1.00 37.60           H  
ATOM    658 HD13 ILE A  46     -35.990  94.082  28.881  1.00 37.60           H  
ATOM    659  N   THR A  47     -32.325  93.260  33.953  1.00 39.32           N  
ANISOU  659  N   THR A  47     3599   5916   5424    684  -1194   -781
ATOM    660  CA  THR A  47     -30.955  92.918  34.324  1.00 40.48           C  
ANISOU  660  CA  THR A  47     4067   6025   5291    653  -1417   -911
ATOM    661  C   THR A  47     -30.794  91.388  34.289  1.00 41.38           C  
ANISOU  661  C   THR A  47     4177   6145   5403    855  -1601  -1098
ATOM    662  O   THR A  47     -31.787  90.663  34.375  1.00 40.60           O  
ANISOU  662  O   THR A  47     4052   6083   5292   1085  -1865  -1243
ATOM    663  CB  THR A  47     -30.562  93.443  35.742  1.00 41.01           C  
ANISOU  663  CB  THR A  47     4429   6150   5003    511  -1257   -915
ATOM    664  OG1 THR A  47     -30.978  92.624  36.821  1.00 41.54           O  
ANISOU  664  OG1 THR A  47     4740   6289   4754    421  -1303  -1097
ATOM    665  CG2 THR A  47     -30.948  94.898  36.037  1.00 41.02           C  
ANISOU  665  CG2 THR A  47     4423   6163   5001    386  -1160   -762
ATOM    666  H   THR A  47     -33.025  92.588  34.234  1.00 39.32           H  
ATOM    667  HA  THR A  47     -30.269  93.337  33.584  1.00 40.48           H  
ATOM    668  HB  THR A  47     -29.473  93.418  35.781  1.00 41.01           H  
ATOM    669  HG1 THR A  47     -30.850  93.113  37.638  1.00 41.54           H  
ATOM    670 HG21 THR A  47     -30.578  95.213  37.011  1.00 41.02           H  
ATOM    671 HG22 THR A  47     -30.536  95.576  35.291  1.00 41.02           H  
ATOM    672 HG23 THR A  47     -32.030  95.022  36.048  1.00 41.02           H  
ATOM    673  N   ALA A  48     -29.536  90.931  34.185  1.00 43.45           N  
ANISOU  673  N   ALA A  48     4473   6411   5627    617  -1478  -1007
ATOM    674  CA  ALA A  48     -29.162  89.515  34.203  1.00 44.30           C  
ANISOU  674  CA  ALA A  48     4562   6535   5736    922  -1442   -983
ATOM    675  C   ALA A  48     -29.448  88.807  35.540  1.00 43.47           C  
ANISOU  675  C   ALA A  48     4498   6466   5554   1321  -1479  -1220
ATOM    676  O   ALA A  48     -29.688  87.600  35.532  1.00 42.31           O  
ANISOU  676  O   ALA A  48     4650   6336   5089   1386  -1538  -1411
ATOM    677  CB  ALA A  48     -27.679  89.386  33.827  1.00 46.25           C  
ANISOU  677  CB  ALA A  48     4853   6762   5958    671  -1603   -811
ATOM    678  H   ALA A  48     -28.774  91.592  34.106  1.00 43.45           H  
ATOM    679  HA  ALA A  48     -29.748  89.012  33.435  1.00 44.30           H  
ATOM    680  HB1 ALA A  48     -27.369  88.341  33.791  1.00 46.25           H  
ATOM    681  HB2 ALA A  48     -27.486  89.816  32.843  1.00 46.25           H  
ATOM    682  HB3 ALA A  48     -27.037  89.899  34.545  1.00 46.25           H  
ATOM    683  N   GLU A  49     -29.442  89.564  36.651  1.00 44.42           N  
ANISOU  683  N   GLU A  49     4389   6526   5965   1461  -1502  -1170
ATOM    684  CA  GLU A  49     -29.746  89.062  37.988  1.00 45.36           C  
ANISOU  684  CA  GLU A  49     4500   6619   6116   1592  -1503  -1089
ATOM    685  C   GLU A  49     -31.258  88.919  38.239  1.00 43.43           C  
ANISOU  685  C   GLU A  49     4192   6381   5928   1586  -1452  -1095
ATOM    686  O   GLU A  49     -31.667  87.909  38.806  1.00 42.80           O  
ANISOU  686  O   GLU A  49     3834   6546   5883   1642  -1286   -605
ATOM    687  CB  GLU A  49     -29.022  89.939  39.037  1.00 49.61           C  
ANISOU  687  CB  GLU A  49     5297   7004   6550   1563  -1707   -854
ATOM    688  CG  GLU A  49     -29.289  89.602  40.525  1.00 54.91           C  
ANISOU  688  CG  GLU A  49     6224   7552   7088   1213  -2070   -353
ATOM    689  CD  GLU A  49     -28.873  88.196  41.004  1.00 59.57           C  
ANISOU  689  CD  GLU A  49     7037   8097   7499    757  -2332     80
ATOM    690  OE1 GLU A  49     -29.362  87.811  42.089  1.00 61.20           O  
ANISOU  690  OE1 GLU A  49     7396   8168   7692    391  -2429    476
ATOM    691  OE2 GLU A  49     -28.080  87.519  40.314  1.00 61.09           O1-
ANISOU  691  OE2 GLU A  49     7233   8421   7559    783  -2407    -22
ATOM    692  H   GLU A  49     -29.235  90.551  36.579  1.00 44.42           H  
ATOM    693  HA  GLU A  49     -29.329  88.057  38.053  1.00 45.36           H  
ATOM    694  HB3 GLU A  49     -29.291  90.983  38.870  1.00 49.61           H  
ATOM    695  HB2 GLU A  49     -27.947  89.891  38.856  1.00 49.61           H  
ATOM    696  HG3 GLU A  49     -30.345  89.760  40.743  1.00 54.91           H  
ATOM    697  HG2 GLU A  49     -28.753  90.323  41.142  1.00 54.91           H  
ATOM    698  N   ASN A  50     -32.066  89.894  37.782  1.00 42.02           N  
ANISOU  698  N   ASN A  50     4249   5938   5778   1559  -1383  -1472
ATOM    699  CA  ASN A  50     -33.534  89.828  37.846  1.00 40.23           C  
ANISOU  699  CA  ASN A  50     4268   5640   5377   1500  -1388  -1395
ATOM    700  C   ASN A  50     -34.112  88.799  36.860  1.00 37.80           C  
ANISOU  700  C   ASN A  50     3955   5519   4891   1289   -983  -1148
ATOM    701  O   ASN A  50     -35.156  88.220  37.155  1.00 37.84           O  
ANISOU  701  O   ASN A  50     4121   5634   4623   1048   -910   -982
ATOM    702  CB  ASN A  50     -34.151  91.224  37.608  1.00 41.16           C  
ANISOU  702  CB  ASN A  50     4721   5554   5366   1656  -1839  -1464
ATOM    703  CG  ASN A  50     -33.824  92.244  38.703  1.00 43.65           C  
ANISOU  703  CG  ASN A  50     5314   5688   5583   1617  -2349  -1119
ATOM    704  OD1 ASN A  50     -33.572  91.892  39.853  1.00 44.98           O  
ANISOU  704  OD1 ASN A  50     5596   5816   5680   1492  -2783   -829
ATOM    705  ND2 ASN A  50     -33.844  93.527  38.346  1.00 43.54           N  
ANISOU  705  ND2 ASN A  50     5493   5513   5540   1734  -2383  -1198
ATOM    706  H   ASN A  50     -31.669  90.704  37.325  1.00 42.02           H  
ATOM    707  HA  ASN A  50     -33.795  89.501  38.853  1.00 40.23           H  
ATOM    708  HB3 ASN A  50     -35.238  91.139  37.582  1.00 41.16           H  
ATOM    709  HB2 ASN A  50     -33.846  91.612  36.634  1.00 41.16           H  
ATOM    710 HD22 ASN A  50     -33.632  94.251  39.017  1.00 43.54           H  
ATOM    711 HD21 ASN A  50     -34.085  93.790  37.397  1.00 43.54           H  
ATOM    712  N   ALA A  51     -33.396  88.546  35.752  1.00 37.09           N  
ANISOU  712  N   ALA A  51     3725   5524   4846   1109   -768   -787
ATOM    713  CA  ALA A  51     -33.649  87.450  34.823  1.00 37.74           C  
ANISOU  713  CA  ALA A  51     3879   5719   4744    860   -741   -606
ATOM    714  C   ALA A  51     -33.466  86.075  35.479  1.00 37.41           C  
ANISOU  714  C   ALA A  51     3964   5721   4529   1333   -829   -720
ATOM    715  O   ALA A  51     -34.352  85.235  35.346  1.00 35.77           O  
ANISOU  715  O   ALA A  51     3877   5634   4082   1698   -928   -953
ATOM    716  CB  ALA A  51     -32.727  87.600  33.610  1.00 38.04           C  
ANISOU  716  CB  ALA A  51     3853   5822   4778    438   -605   -420
ATOM    717  H   ALA A  51     -32.568  89.095  35.567  1.00 37.09           H  
ATOM    718  HA  ALA A  51     -34.682  87.525  34.482  1.00 37.74           H  
ATOM    719  HB1 ALA A  51     -32.740  86.712  32.982  1.00 38.04           H  
ATOM    720  HB2 ALA A  51     -33.028  88.453  33.005  1.00 38.04           H  
ATOM    721  HB3 ALA A  51     -31.693  87.757  33.907  1.00 38.04           H  
ATOM    722  N   ARG A  52     -32.356  85.896  36.217  1.00 37.94           N  
ANISOU  722  N   ARG A  52     4079   5813   4525   1291   -432   -787
ATOM    723  CA  ARG A  52     -32.042  84.681  36.973  1.00 38.76           C  
ANISOU  723  CA  ARG A  52     4399   5722   4607   1352   -742   -686
ATOM    724  C   ARG A  52     -33.086  84.369  38.065  1.00 39.08           C  
ANISOU  724  C   ARG A  52     4858   5504   4487   1072  -1144   -525
ATOM    725  O   ARG A  52     -33.476  83.211  38.196  1.00 38.25           O  
ANISOU  725  O   ARG A  52     4619   5533   4382   1137   -566   -601
ATOM    726  CB  ARG A  52     -30.617  84.800  37.559  1.00 42.46           C  
ANISOU  726  CB  ARG A  52     4802   6207   5125   1160  -1124   -483
ATOM    727  CG  ARG A  52     -30.078  83.505  38.209  1.00 46.59           C  
ANISOU  727  CG  ARG A  52     5248   6826   5630    991  -1491   -160
ATOM    728  CD  ARG A  52     -28.910  83.722  39.190  1.00 50.12           C  
ANISOU  728  CD  ARG A  52     5822   7293   5929    771  -1798     92
ATOM    729  NE  ARG A  52     -29.322  84.415  40.427  1.00 53.22           N  
ANISOU  729  NE  ARG A  52     6511   7585   6127    474  -2088    334
ATOM    730  CZ  ARG A  52     -30.032  83.917  41.460  1.00 55.29           C  
ANISOU  730  CZ  ARG A  52     7058   7707   6243    259  -2217    379
ATOM    731  NH1 ARG A  52     -30.459  82.645  41.500  1.00 55.80           N  
ANISOU  731  NH1 ARG A  52     7113   7768   6320    138  -2170    456
ATOM    732  NH2 ARG A  52     -30.322  84.729  42.484  1.00 55.51           N1+
ANISOU  732  NH2 ARG A  52     7306   7663   6123    256  -2190    279
ATOM    733  H   ARG A  52     -31.673  86.639  36.272  1.00 37.94           H  
ATOM    734  HA  ARG A  52     -32.046  83.854  36.260  1.00 38.76           H  
ATOM    735  HB3 ARG A  52     -30.601  85.613  38.284  1.00 42.46           H  
ATOM    736  HB2 ARG A  52     -29.924  85.098  36.772  1.00 42.46           H  
ATOM    737  HG3 ARG A  52     -29.820  82.756  37.461  1.00 46.59           H  
ATOM    738  HG2 ARG A  52     -30.887  83.051  38.776  1.00 46.59           H  
ATOM    739  HD3 ARG A  52     -28.201  84.407  38.724  1.00 50.12           H  
ATOM    740  HD2 ARG A  52     -28.358  82.802  39.382  1.00 50.12           H  
ATOM    741  HE  ARG A  52     -29.045  85.389  40.476  1.00 53.22           H  
ATOM    742 HH12 ARG A  52     -30.994  82.299  42.284  1.00 55.80           H  
ATOM    743 HH11 ARG A  52     -30.259  82.018  40.734  1.00 55.80           H  
ATOM    744 HH22 ARG A  52     -30.844  84.391  43.278  1.00 55.51           H  
ATOM    745 HH21 ARG A  52     -29.996  85.689  42.472  1.00 55.51           H  
ATOM    746  N   ARG A  53     -33.536  85.401  38.801  1.00 39.20           N  
ANISOU  746  N   ARG A  53     5305   5304   4286   1007  -1532   -554
ATOM    747  CA  ARG A  53     -34.587  85.310  39.822  1.00 39.18           C  
ANISOU  747  CA  ARG A  53     5475   5305   4107   1119  -1454   -864
ATOM    748  C   ARG A  53     -35.962  84.929  39.241  1.00 38.95           C  
ANISOU  748  C   ARG A  53     5789   5207   3806   1202  -1770   -580
ATOM    749  O   ARG A  53     -36.683  84.165  39.882  1.00 39.81           O  
ANISOU  749  O   ARG A  53     6150   5434   3543   1100  -2341   -110
ATOM    750  CB  ARG A  53     -34.700  86.654  40.565  1.00 42.74           C  
ANISOU  750  CB  ARG A  53     5651   5753   4836    843  -1579  -1031
ATOM    751  CG  ARG A  53     -33.479  87.032  41.415  1.00 47.92           C  
ANISOU  751  CG  ARG A  53     6126   6376   5706    415  -1934  -1141
ATOM    752  CD  ARG A  53     -33.607  88.461  41.970  1.00 53.09           C  
ANISOU  752  CD  ARG A  53     6645   7107   6420     90  -2209  -1208
ATOM    753  NE  ARG A  53     -32.365  88.928  42.603  1.00 58.72           N  
ANISOU  753  NE  ARG A  53     7260   7829   7222   -156  -2359  -1234
ATOM    754  CZ  ARG A  53     -32.135  90.135  43.154  1.00 63.16           C  
ANISOU  754  CZ  ARG A  53     7633   8430   7937   -100  -2328  -1218
ATOM    755  NH1 ARG A  53     -33.072  91.094  43.190  1.00 64.40           N  
ANISOU  755  NH1 ARG A  53     7751   8569   8149     -8  -2246  -1183
ATOM    756  NH2 ARG A  53     -30.928  90.385  43.678  1.00 65.04           N1+
ANISOU  756  NH2 ARG A  53     7762   8724   8228    -88  -2395  -1224
ATOM    757  H   ARG A  53     -33.153  86.323  38.636  1.00 39.20           H  
ATOM    758  HA  ARG A  53     -34.305  84.536  40.537  1.00 39.18           H  
ATOM    759  HB3 ARG A  53     -35.577  86.646  41.216  1.00 42.74           H  
ATOM    760  HB2 ARG A  53     -34.876  87.437  39.830  1.00 42.74           H  
ATOM    761  HG3 ARG A  53     -32.526  86.868  40.912  1.00 47.92           H  
ATOM    762  HG2 ARG A  53     -33.482  86.339  42.258  1.00 47.92           H  
ATOM    763  HD3 ARG A  53     -34.330  88.435  42.787  1.00 53.09           H  
ATOM    764  HD2 ARG A  53     -33.998  89.161  41.232  1.00 53.09           H  
ATOM    765  HE  ARG A  53     -31.585  88.282  42.561  1.00 58.72           H  
ATOM    766 HH12 ARG A  53     -32.876  91.995  43.599  1.00 64.40           H  
ATOM    767 HH11 ARG A  53     -33.970  90.931  42.758  1.00 64.40           H  
ATOM    768 HH22 ARG A  53     -30.724  91.278  44.100  1.00 65.04           H  
ATOM    769 HH21 ARG A  53     -30.202  89.682  43.625  1.00 65.04           H  
ATOM    770  N   GLN A  54     -36.290  85.446  38.042  1.00 38.95           N  
ANISOU  770  N   GLN A  54     5644   5015   4142   1263  -1511   -727
ATOM    771  CA  GLN A  54     -37.511  85.123  37.301  1.00 39.97           C  
ANISOU  771  CA  GLN A  54     5664   5083   4441   1008  -1564   -657
ATOM    772  C   GLN A  54     -37.507  83.663  36.818  1.00 38.48           C  
ANISOU  772  C   GLN A  54     5291   4974   4358    851  -1431   -643
ATOM    773  O   GLN A  54     -38.515  82.979  36.978  1.00 39.02           O  
ANISOU  773  O   GLN A  54     5480   4907   4438    617  -1268   -892
ATOM    774  CB  GLN A  54     -37.703  86.162  36.170  1.00 41.93           C  
ANISOU  774  CB  GLN A  54     6050   5279   4605   1008  -1524   -796
ATOM    775  CG  GLN A  54     -39.041  86.092  35.399  1.00 44.59           C  
ANISOU  775  CG  GLN A  54     6543   5652   4750    803  -1314   -900
ATOM    776  CD  GLN A  54     -39.119  84.992  34.335  1.00 47.36           C  
ANISOU  776  CD  GLN A  54     6938   6041   5018    616  -1341   -658
ATOM    777  OE1 GLN A  54     -38.165  84.759  33.596  1.00 48.45           O  
ANISOU  777  OE1 GLN A  54     7001   6211   5197    785  -1321   -749
ATOM    778  NE2 GLN A  54     -40.265  84.316  34.243  1.00 48.35           N  
ANISOU  778  NE2 GLN A  54     7176   6110   5087    359  -1350   -370
ATOM    779  H   GLN A  54     -35.646  86.073  37.580  1.00 38.95           H  
ATOM    780  HA  GLN A  54     -38.355  85.223  37.983  1.00 39.97           H  
ATOM    781  HB3 GLN A  54     -36.862  86.128  35.477  1.00 41.93           H  
ATOM    782  HB2 GLN A  54     -37.654  87.153  36.622  1.00 41.93           H  
ATOM    783  HG3 GLN A  54     -39.187  87.037  34.875  1.00 44.59           H  
ATOM    784  HG2 GLN A  54     -39.868  86.003  36.103  1.00 44.59           H  
ATOM    785 HE22 GLN A  54     -40.373  83.585  33.553  1.00 48.35           H  
ATOM    786 HE21 GLN A  54     -41.016  84.491  34.897  1.00 48.35           H  
ATOM    787  N   GLU A  55     -36.364  83.208  36.279  1.00 36.93           N  
ANISOU  787  N   GLU A  55     4824   5092   4118    901  -1201   -450
ATOM    788  CA  GLU A  55     -36.123  81.831  35.848  1.00 37.87           C  
ANISOU  788  CA  GLU A  55     4718   5473   4199    815   -920   -162
ATOM    789  C   GLU A  55     -36.175  80.812  37.000  1.00 38.37           C  
ANISOU  789  C   GLU A  55     4888   5658   4034    840  -1273      8
ATOM    790  O   GLU A  55     -36.659  79.703  36.786  1.00 37.44           O  
ANISOU  790  O   GLU A  55     4949   5663   3615    993  -1500   -215
ATOM    791  CB  GLU A  55     -34.769  81.764  35.117  1.00 37.04           C  
ANISOU  791  CB  GLU A  55     4286   5452   4337   1139    -26   -431
ATOM    792  CG  GLU A  55     -34.772  82.474  33.747  1.00 38.46           C  
ANISOU  792  CG  GLU A  55     4240   5537   4838   1013    -15   -250
ATOM    793  CD  GLU A  55     -33.367  82.709  33.172  1.00 40.04           C  
ANISOU  793  CD  GLU A  55     4275   5642   5298    916   -301    -71
ATOM    794  OE1 GLU A  55     -32.486  81.841  33.358  1.00 43.09           O  
ANISOU  794  OE1 GLU A  55     4596   5868   5909    798   -813    401
ATOM    795  OE2 GLU A  55     -33.189  83.769  32.536  1.00 39.09           O1-
ANISOU  795  OE2 GLU A  55     4132   5603   5119    820   -267   -277
ATOM    796  H   GLU A  55     -35.586  83.846  36.163  1.00 36.93           H  
ATOM    797  HA  GLU A  55     -36.908  81.561  35.139  1.00 37.87           H  
ATOM    798  HB3 GLU A  55     -34.461  80.728  34.984  1.00 37.04           H  
ATOM    799  HB2 GLU A  55     -34.004  82.216  35.751  1.00 37.04           H  
ATOM    800  HG3 GLU A  55     -35.305  83.423  33.807  1.00 38.46           H  
ATOM    801  HG2 GLU A  55     -35.331  81.872  33.032  1.00 38.46           H  
ATOM    802  N   GLU A  56     -35.714  81.210  38.199  1.00 38.20           N  
ANISOU  802  N   GLU A  56     4748   5609   4160   1131   -970     90
ATOM    803  CA  GLU A  56     -35.741  80.395  39.415  1.00 39.79           C  
ANISOU  803  CA  GLU A  56     5067   5720   4332   1270   -672    -16
ATOM    804  C   GLU A  56     -37.175  80.229  39.959  1.00 38.98           C  
ANISOU  804  C   GLU A  56     5109   5489   4215   1441   -740     -5
ATOM    805  O   GLU A  56     -37.537  79.133  40.384  1.00 39.32           O  
ANISOU  805  O   GLU A  56     4885   5815   4239   1382   -808    217
ATOM    806  CB  GLU A  56     -34.799  81.036  40.460  1.00 45.82           C  
ANISOU  806  CB  GLU A  56     5941   6336   5132    842  -1004    175
ATOM    807  CG  GLU A  56     -34.431  80.125  41.649  1.00 53.20           C  
ANISOU  807  CG  GLU A  56     6803   7112   6298    321  -1428    483
ATOM    808  CD  GLU A  56     -33.426  79.033  41.256  1.00 59.43           C  
ANISOU  808  CD  GLU A  56     7523   7808   7250   -228  -1654    833
ATOM    809  OE1 GLU A  56     -32.251  79.394  41.023  1.00 63.11           O  
ANISOU  809  OE1 GLU A  56     8037   8212   7731   -541  -1863   1068
ATOM    810  OE2 GLU A  56     -33.847  77.857  41.192  1.00 60.05           O1-
ANISOU  810  OE2 GLU A  56     7538   7866   7414   -335  -1558    865
ATOM    811  H   GLU A  56     -35.303  82.130  38.289  1.00 38.20           H  
ATOM    812  HA  GLU A  56     -35.360  79.406  39.152  1.00 39.79           H  
ATOM    813  HB3 GLU A  56     -35.260  81.943  40.851  1.00 45.82           H  
ATOM    814  HB2 GLU A  56     -33.884  81.374  39.973  1.00 45.82           H  
ATOM    815  HG3 GLU A  56     -35.325  79.685  42.095  1.00 53.20           H  
ATOM    816  HG2 GLU A  56     -33.980  80.731  42.436  1.00 53.20           H  
ATOM    817  N   ALA A  57     -37.976  81.308  39.891  1.00 36.66           N  
ANISOU  817  N   ALA A  57     5133   4721   4075   1873   -565   -224
ATOM    818  CA  ALA A  57     -39.397  81.315  40.241  1.00 36.13           C  
ANISOU  818  CA  ALA A  57     5559   4238   3930   1590   -971   -208
ATOM    819  C   ALA A  57     -40.274  80.542  39.236  1.00 36.59           C  
ANISOU  819  C   ALA A  57     5873   4256   3775    708   -835     44
ATOM    820  O   ALA A  57     -41.302  79.993  39.637  1.00 37.75           O  
ANISOU  820  O   ALA A  57     6223   4459   3664    284   -891    252
ATOM    821  CB  ALA A  57     -39.864  82.771  40.377  1.00 36.76           C  
ANISOU  821  CB  ALA A  57     5686   4300   3983   1574  -1429   -296
ATOM    822  H   ALA A  57     -37.602  82.180  39.542  1.00 36.66           H  
ATOM    823  HA  ALA A  57     -39.502  80.832  41.214  1.00 36.13           H  
ATOM    824  HB1 ALA A  57     -40.886  82.816  40.749  1.00 36.76           H  
ATOM    825  HB2 ALA A  57     -39.243  83.319  41.086  1.00 36.76           H  
ATOM    826  HB3 ALA A  57     -39.828  83.301  39.424  1.00 36.76           H  
ATOM    827  N   ALA A  58     -39.834  80.485  37.966  1.00 36.66           N  
ANISOU  827  N   ALA A  58     5778   4298   3855    322   -560    232
ATOM    828  CA  ALA A  58     -40.451  79.702  36.899  1.00 36.32           C  
ANISOU  828  CA  ALA A  58     5459   4580   3762    345    -68    301
ATOM    829  C   ALA A  58     -40.205  78.190  37.049  1.00 35.80           C  
ANISOU  829  C   ALA A  58     4814   4916   3875    560    299    160
ATOM    830  O   ALA A  58     -41.119  77.424  36.748  1.00 36.67           O  
ANISOU  830  O   ALA A  58     4466   5311   4155    664    383    315
ATOM    831  CB  ALA A  58     -39.968  80.217  35.535  1.00 36.24           C  
ANISOU  831  CB  ALA A  58     5730   4485   3555    284     94    278
ATOM    832  H   ALA A  58     -39.001  80.998  37.712  1.00 36.66           H  
ATOM    833  HA  ALA A  58     -41.529  79.868  36.947  1.00 36.32           H  
ATOM    834  HB1 ALA A  58     -40.439  79.671  34.717  1.00 36.24           H  
ATOM    835  HB2 ALA A  58     -40.213  81.271  35.406  1.00 36.24           H  
ATOM    836  HB3 ALA A  58     -38.890  80.113  35.422  1.00 36.24           H  
ATOM    837  N   LEU A  59     -39.023  77.785  37.560  1.00 34.05           N  
ANISOU  837  N   LEU A  59     4280   4955   3705    760    746   -236
ATOM    838  CA  LEU A  59     -38.721  76.394  37.926  1.00 35.09           C  
ANISOU  838  CA  LEU A  59     4221   5339   3773    728    453   -524
ATOM    839  C   LEU A  59     -39.577  75.906  39.103  1.00 35.51           C  
ANISOU  839  C   LEU A  59     4214   5554   3727    546     -7   -202
ATOM    840  O   LEU A  59     -40.068  74.781  39.042  1.00 33.91           O  
ANISOU  840  O   LEU A  59     3854   5655   3376    462    489     10
ATOM    841  CB  LEU A  59     -37.225  76.204  38.268  1.00 37.02           C  
ANISOU  841  CB  LEU A  59     4217   5615   4235    908    -96   -884
ATOM    842  CG  LEU A  59     -36.238  76.307  37.087  1.00 41.20           C  
ANISOU  842  CG  LEU A  59     4534   6144   4976    680   -821   -937
ATOM    843  CD1 LEU A  59     -34.788  76.455  37.594  1.00 42.32           C  
ANISOU  843  CD1 LEU A  59     4330   6342   5410   1024   -891   -838
ATOM    844  CD2 LEU A  59     -36.374  75.163  36.059  1.00 41.39           C  
ANISOU  844  CD2 LEU A  59     4711   6090   4928    473   -954  -1385
ATOM    845  H   LEU A  59     -38.307  78.469  37.766  1.00 34.05           H  
ATOM    846  HA  LEU A  59     -38.973  75.765  37.075  1.00 35.09           H  
ATOM    847  HB3 LEU A  59     -37.071  75.235  38.747  1.00 37.02           H  
ATOM    848  HB2 LEU A  59     -36.951  76.943  39.022  1.00 37.02           H  
ATOM    849  HG  LEU A  59     -36.495  77.220  36.559  1.00 41.20           H  
ATOM    850 HD11 LEU A  59     -34.099  75.767  37.104  1.00 42.32           H  
ATOM    851 HD12 LEU A  59     -34.416  77.463  37.413  1.00 42.32           H  
ATOM    852 HD13 LEU A  59     -34.708  76.275  38.667  1.00 42.32           H  
ATOM    853 HD21 LEU A  59     -36.265  75.542  35.042  1.00 41.39           H  
ATOM    854 HD22 LEU A  59     -35.617  74.391  36.199  1.00 41.39           H  
ATOM    855 HD23 LEU A  59     -37.339  74.665  36.105  1.00 41.39           H  
ATOM    856  N   LEU A  60     -39.774  76.762  40.121  1.00 36.90           N  
ANISOU  856  N   LEU A  60     4474   5582   3964    520   -658   -210
ATOM    857  CA  LEU A  60     -40.621  76.496  41.289  1.00 37.61           C  
ANISOU  857  CA  LEU A  60     4764   5465   4063    805  -1020   -202
ATOM    858  C   LEU A  60     -42.100  76.293  40.901  1.00 36.93           C  
ANISOU  858  C   LEU A  60     4692   5276   4063    875   -978    150
ATOM    859  O   LEU A  60     -42.759  75.422  41.470  1.00 37.16           O  
ANISOU  859  O   LEU A  60     4658   5516   3947    852   -933     31
ATOM    860  CB  LEU A  60     -40.401  77.629  42.322  1.00 42.34           C  
ANISOU  860  CB  LEU A  60     5538   5810   4741    511  -1580   -311
ATOM    861  CG  LEU A  60     -40.986  77.396  43.739  1.00 47.22           C  
ANISOU  861  CG  LEU A  60     6303   6265   5374     91  -2206   -403
ATOM    862  CD1 LEU A  60     -40.238  78.239  44.798  1.00 48.47           C  
ANISOU  862  CD1 LEU A  60     6554   6377   5485   -118  -2522   -507
ATOM    863  CD2 LEU A  60     -42.512  77.618  43.824  1.00 49.96           C  
ANISOU  863  CD2 LEU A  60     6708   6529   5748   -150  -2413   -231
ATOM    864  H   LEU A  60     -39.320  77.665  40.099  1.00 36.90           H  
ATOM    865  HA  LEU A  60     -40.266  75.563  41.732  1.00 37.61           H  
ATOM    866  HB3 LEU A  60     -40.746  78.586  41.928  1.00 42.34           H  
ATOM    867  HB2 LEU A  60     -39.320  77.736  42.422  1.00 42.34           H  
ATOM    868  HG  LEU A  60     -40.794  76.352  43.993  1.00 47.22           H  
ATOM    869 HD11 LEU A  60     -39.919  77.614  45.632  1.00 48.47           H  
ATOM    870 HD12 LEU A  60     -39.343  78.717  44.398  1.00 48.47           H  
ATOM    871 HD13 LEU A  60     -40.851  79.041  45.210  1.00 48.47           H  
ATOM    872 HD21 LEU A  60     -42.807  78.244  44.667  1.00 49.96           H  
ATOM    873 HD22 LEU A  60     -42.903  78.098  42.929  1.00 49.96           H  
ATOM    874 HD23 LEU A  60     -43.035  76.668  43.942  1.00 49.96           H  
ATOM    875  N   SER A  61     -42.572  77.062  39.903  1.00 35.86           N  
ANISOU  875  N   SER A  61     4536   4725   4364   1132  -1086    748
ATOM    876  CA  SER A  61     -43.904  76.933  39.311  1.00 37.66           C  
ANISOU  876  CA  SER A  61     4833   4623   4855    605  -1033   1154
ATOM    877  C   SER A  61     -44.084  75.641  38.495  1.00 36.08           C  
ANISOU  877  C   SER A  61     4545   4676   4488    441   -376    935
ATOM    878  O   SER A  61     -45.186  75.096  38.495  1.00 36.29           O  
ANISOU  878  O   SER A  61     4409   4883   4498    -21    -37    828
ATOM    879  CB  SER A  61     -44.209  78.170  38.447  1.00 40.24           C  
ANISOU  879  CB  SER A  61     5260   4544   5486    465  -1350   1336
ATOM    880  OG  SER A  61     -44.407  79.307  39.260  1.00 42.34           O  
ANISOU  880  OG  SER A  61     5510   4761   5818    321  -1370   1660
ATOM    881  H   SER A  61     -41.964  77.754  39.488  1.00 35.86           H  
ATOM    882  HA  SER A  61     -44.632  76.890  40.120  1.00 37.66           H  
ATOM    883  HB3 SER A  61     -45.119  78.019  37.865  1.00 40.24           H  
ATOM    884  HB2 SER A  61     -43.407  78.369  37.737  1.00 40.24           H  
ATOM    885  HG  SER A  61     -43.550  79.594  39.588  1.00 42.34           H  
ATOM    886  N   GLN A  62     -43.009  75.162  37.844  1.00 32.64           N  
ANISOU  886  N   GLN A  62     4017   4497   3887    999    367    758
ATOM    887  CA  GLN A  62     -42.985  73.906  37.090  1.00 33.50           C  
ANISOU  887  CA  GLN A  62     3993   4990   3747    706    384   1080
ATOM    888  C   GLN A  62     -42.917  72.656  37.986  1.00 36.43           C  
ANISOU  888  C   GLN A  62     4115   5463   4264    388   -262   1478
ATOM    889  O   GLN A  62     -43.494  71.641  37.609  1.00 37.93           O  
ANISOU  889  O   GLN A  62     4163   5750   4499     80   -866   1848
ATOM    890  CB  GLN A  62     -41.839  73.931  36.061  1.00 31.84           C  
ANISOU  890  CB  GLN A  62     3875   5026   3198    619    986   1020
ATOM    891  CG  GLN A  62     -42.120  74.865  34.863  1.00 31.92           C  
ANISOU  891  CG  GLN A  62     3871   5163   3095    425    864    699
ATOM    892  CD  GLN A  62     -40.862  75.294  34.100  1.00 32.25           C  
ANISOU  892  CD  GLN A  62     3900   5273   3082    155    649    428
ATOM    893  OE1 GLN A  62     -39.779  75.405  34.668  1.00 31.63           O  
ANISOU  893  OE1 GLN A  62     3621   5071   3326    406    130    183
ATOM    894  NE2 GLN A  62     -41.004  75.597  32.810  1.00 33.84           N  
ANISOU  894  NE2 GLN A  62     4198   5543   3118   -233    664    286
ATOM    895  H   GLN A  62     -42.135  75.669  37.887  1.00 32.64           H  
ATOM    896  HA  GLN A  62     -43.920  73.840  36.532  1.00 33.50           H  
ATOM    897  HB3 GLN A  62     -41.671  72.925  35.674  1.00 31.84           H  
ATOM    898  HB2 GLN A  62     -40.920  74.214  36.575  1.00 31.84           H  
ATOM    899  HG3 GLN A  62     -42.607  75.776  35.207  1.00 31.92           H  
ATOM    900  HG2 GLN A  62     -42.824  74.383  34.183  1.00 31.92           H  
ATOM    901 HE22 GLN A  62     -40.213  75.934  32.280  1.00 33.84           H  
ATOM    902 HE21 GLN A  62     -41.913  75.532  32.365  1.00 33.84           H  
ATOM    903  N   GLU A  63     -42.267  72.750  39.161  1.00 36.70           N  
ANISOU  903  N   GLU A  63     4077   5625   4244    484     79   1180
ATOM    904  CA  GLU A  63     -42.279  71.709  40.200  1.00 36.12           C  
ANISOU  904  CA  GLU A  63     4103   5918   3703    412    813    730
ATOM    905  C   GLU A  63     -43.663  71.548  40.846  1.00 34.19           C  
ANISOU  905  C   GLU A  63     3987   5768   3235    204    900    875
ATOM    906  O   GLU A  63     -44.082  70.421  41.103  1.00 34.30           O  
ANISOU  906  O   GLU A  63     3969   6115   2948   -210    974   1156
ATOM    907  CB  GLU A  63     -41.242  72.028  41.293  1.00 39.45           C  
ANISOU  907  CB  GLU A  63     4438   6368   4183    478    937    294
ATOM    908  CG  GLU A  63     -39.783  71.921  40.820  1.00 44.72           C  
ANISOU  908  CG  GLU A  63     4995   7023   4973    407    592    130
ATOM    909  CD  GLU A  63     -38.793  72.472  41.853  1.00 50.24           C  
ANISOU  909  CD  GLU A  63     5504   7766   5818    327    188    202
ATOM    910  OE1 GLU A  63     -38.028  73.389  41.483  1.00 53.93           O  
ANISOU  910  OE1 GLU A  63     5952   8074   6467     71   -417    200
ATOM    911  OE2 GLU A  63     -38.801  71.961  42.994  1.00 49.78           O1-
ANISOU  911  OE2 GLU A  63     5381   7963   5570    645    578    117
ATOM    912  H   GLU A  63     -41.778  73.604  39.393  1.00 36.70           H  
ATOM    913  HA  GLU A  63     -42.014  70.756  39.738  1.00 36.12           H  
ATOM    914  HB3 GLU A  63     -41.390  71.354  42.138  1.00 39.45           H  
ATOM    915  HB2 GLU A  63     -41.421  73.033  41.679  1.00 39.45           H  
ATOM    916  HG3 GLU A  63     -39.659  72.439  39.873  1.00 44.72           H  
ATOM    917  HG2 GLU A  63     -39.536  70.878  40.621  1.00 44.72           H  
ATOM    918  N   PHE A  64     -44.344  72.682  41.073  1.00 32.14           N  
ANISOU  918  N   PHE A  64     3878   5153   3180    676   1092    532
ATOM    919  CA  PHE A  64     -45.707  72.751  41.589  1.00 33.70           C  
ANISOU  919  CA  PHE A  64     4281   4898   3627    452    516    511
ATOM    920  C   PHE A  64     -46.737  72.199  40.591  1.00 36.68           C  
ANISOU  920  C   PHE A  64     4783   5127   4028     87   -572    685
ATOM    921  O   PHE A  64     -47.563  71.370  40.973  1.00 37.32           O  
ANISOU  921  O   PHE A  64     4876   5180   4123    142   -835    297
ATOM    922  CB  PHE A  64     -45.991  74.202  42.016  1.00 33.16           C  
ANISOU  922  CB  PHE A  64     4355   4424   3820    551    979    176
ATOM    923  CG  PHE A  64     -47.364  74.450  42.607  1.00 34.30           C  
ANISOU  923  CG  PHE A  64     4572   4248   4214    401   1157    170
ATOM    924  CD1 PHE A  64     -47.628  74.077  43.941  1.00 35.32           C  
ANISOU  924  CD1 PHE A  64     4629   4335   4457    350   1316    256
ATOM    925  CD2 PHE A  64     -48.421  74.919  41.799  1.00 35.36           C  
ANISOU  925  CD2 PHE A  64     4863   4225   4350    229   1196    209
ATOM    926  CE1 PHE A  64     -48.903  74.235  44.460  1.00 37.42           C  
ANISOU  926  CE1 PHE A  64     4940   4518   4761     86   1033    539
ATOM    927  CE2 PHE A  64     -49.690  75.063  42.339  1.00 36.65           C  
ANISOU  927  CE2 PHE A  64     5122   4321   4484      1   1091    428
ATOM    928  CZ  PHE A  64     -49.930  74.719  43.663  1.00 37.22           C  
ANISOU  928  CZ  PHE A  64     5087   4421   4635     47   1076    498
ATOM    929  H   PHE A  64     -43.909  73.568  40.854  1.00 32.14           H  
ATOM    930  HA  PHE A  64     -45.768  72.126  42.479  1.00 33.70           H  
ATOM    931  HB3 PHE A  64     -45.842  74.872  41.169  1.00 33.16           H  
ATOM    932  HB2 PHE A  64     -45.256  74.502  42.764  1.00 33.16           H  
ATOM    933  HD1 PHE A  64     -46.841  73.672  44.560  1.00 35.32           H  
ATOM    934  HD2 PHE A  64     -48.247  75.169  40.762  1.00 35.36           H  
ATOM    935  HE1 PHE A  64     -49.102  73.948  45.481  1.00 37.42           H  
ATOM    936  HE2 PHE A  64     -50.495  75.436  41.723  1.00 36.65           H  
ATOM    937  HZ  PHE A  64     -50.922  74.821  44.074  1.00 37.22           H  
ATOM    938  N   ALA A  65     -46.634  72.630  39.322  1.00 37.41           N  
ANISOU  938  N   ALA A  65     4917   5127   4172     76  -1101   1059
ATOM    939  CA  ALA A  65     -47.472  72.159  38.221  1.00 38.16           C  
ANISOU  939  CA  ALA A  65     5036   5355   4110    -76   -977   1108
ATOM    940  C   ALA A  65     -47.281  70.669  37.896  1.00 37.32           C  
ANISOU  940  C   ALA A  65     4800   5498   3883    271   -351    807
ATOM    941  O   ALA A  65     -48.262  70.017  37.541  1.00 37.21           O  
ANISOU  941  O   ALA A  65     4527   5785   3826    301   -153    456
ATOM    942  CB  ALA A  65     -47.238  73.032  36.981  1.00 39.50           C  
ANISOU  942  CB  ALA A  65     5274   5491   4246   -527  -1326   1418
ATOM    943  H   ALA A  65     -45.937  73.324  39.083  1.00 37.41           H  
ATOM    944  HA  ALA A  65     -48.505  72.289  38.539  1.00 38.16           H  
ATOM    945  HB1 ALA A  65     -47.812  72.676  36.124  1.00 39.50           H  
ATOM    946  HB2 ALA A  65     -47.539  74.064  37.169  1.00 39.50           H  
ATOM    947  HB3 ALA A  65     -46.187  73.044  36.699  1.00 39.50           H  
ATOM    948  N   GLU A  66     -46.052  70.152  38.079  1.00 36.14           N  
ANISOU  948  N   GLU A  66     4624   5311   3796    702     57    818
ATOM    949  CA  GLU A  66     -45.727  68.730  37.999  1.00 38.38           C  
ANISOU  949  CA  GLU A  66     4765   5584   4235    534    157    539
ATOM    950  C   GLU A  66     -46.407  67.924  39.114  1.00 38.14           C  
ANISOU  950  C   GLU A  66     4784   5495   4212   -315     82    955
ATOM    951  O   GLU A  66     -47.132  66.982  38.804  1.00 37.06           O  
ANISOU  951  O   GLU A  66     4548   5619   3916   -913    581   1422
ATOM    952  CB  GLU A  66     -44.195  68.525  37.995  1.00 41.67           C  
ANISOU  952  CB  GLU A  66     4836   6010   4988   1238    297    -62
ATOM    953  CG  GLU A  66     -43.748  67.042  37.984  1.00 46.46           C  
ANISOU  953  CG  GLU A  66     5197   6733   5725   1322    226   -143
ATOM    954  CD  GLU A  66     -42.233  66.810  38.064  1.00 50.17           C  
ANISOU  954  CD  GLU A  66     5625   7347   6091   1235    245   -192
ATOM    955  OE1 GLU A  66     -41.515  67.682  38.604  1.00 51.09           O  
ANISOU  955  OE1 GLU A  66     5782   7595   6035   1189    692   -246
ATOM    956  OE2 GLU A  66     -41.803  65.749  37.562  1.00 52.17           O1-
ANISOU  956  OE2 GLU A  66     5911   7627   6285   1076   -224    -92
ATOM    957  H   GLU A  66     -45.292  70.762  38.350  1.00 36.14           H  
ATOM    958  HA  GLU A  66     -46.107  68.367  37.044  1.00 38.38           H  
ATOM    959  HB3 GLU A  66     -43.768  69.041  38.855  1.00 41.67           H  
ATOM    960  HB2 GLU A  66     -43.774  69.012  37.116  1.00 41.67           H  
ATOM    961  HG3 GLU A  66     -44.143  66.566  37.084  1.00 46.46           H  
ATOM    962  HG2 GLU A  66     -44.171  66.504  38.831  1.00 46.46           H  
ATOM    963  N   ALA A  67     -46.142  68.307  40.376  1.00 37.69           N  
ANISOU  963  N   ALA A  67     4771   5173   4378   -356   -141    736
ATOM    964  CA  ALA A  67     -46.581  67.612  41.587  1.00 35.98           C  
ANISOU  964  CA  ALA A  67     4618   4785   4267   -163    105    339
ATOM    965  C   ALA A  67     -48.103  67.434  41.676  1.00 36.05           C  
ANISOU  965  C   ALA A  67     4711   4695   4292   -248    315    266
ATOM    966  O   ALA A  67     -48.567  66.300  41.793  1.00 37.11           O  
ANISOU  966  O   ALA A  67     4755   4693   4653   -417    -28    322
ATOM    967  CB  ALA A  67     -46.032  68.342  42.824  1.00 36.27           C  
ANISOU  967  CB  ALA A  67     4469   4657   4655      8   -150    497
ATOM    968  H   ALA A  67     -45.528  69.097  40.528  1.00 37.69           H  
ATOM    969  HA  ALA A  67     -46.134  66.616  41.561  1.00 35.98           H  
ATOM    970  HB1 ALA A  67     -46.321  67.832  43.743  1.00 36.27           H  
ATOM    971  HB2 ALA A  67     -44.942  68.376  42.805  1.00 36.27           H  
ATOM    972  HB3 ALA A  67     -46.393  69.370  42.883  1.00 36.27           H  
ATOM    973  N   TRP A  68     -48.846  68.547  41.571  1.00 35.95           N  
ANISOU  973  N   TRP A  68     4726   4710   4225   -117    638    478
ATOM    974  CA  TRP A  68     -50.309  68.557  41.562  1.00 38.46           C  
ANISOU  974  CA  TRP A  68     5180   5097   4338   -564    601    453
ATOM    975  C   TRP A  68     -50.921  67.998  40.270  1.00 41.19           C  
ANISOU  975  C   TRP A  68     5311   5753   4588  -1028    735    356
ATOM    976  O   TRP A  68     -51.994  67.404  40.347  1.00 41.31           O  
ANISOU  976  O   TRP A  68     5285   5935   4477  -1109    878    241
ATOM    977  CB  TRP A  68     -50.822  69.974  41.867  1.00 37.90           C  
ANISOU  977  CB  TRP A  68     5381   4809   4211   -495    554    396
ATOM    978  CG  TRP A  68     -50.595  70.419  43.280  1.00 38.98           C  
ANISOU  978  CG  TRP A  68     5766   4746   4301   -494     88    121
ATOM    979  CD1 TRP A  68     -49.463  70.972  43.768  1.00 39.55           C  
ANISOU  979  CD1 TRP A  68     6002   4629   4398   -541   -250     26
ATOM    980  CD2 TRP A  68     -51.483  70.259  44.428  1.00 40.55           C  
ANISOU  980  CD2 TRP A  68     6101   4952   4357   -459   -252    109
ATOM    981  NE1 TRP A  68     -49.602  71.189  45.120  1.00 39.79           N  
ANISOU  981  NE1 TRP A  68     6130   4638   4351   -500   -490     68
ATOM    982  CE2 TRP A  68     -50.829  70.780  45.584  1.00 40.68           C  
ANISOU  982  CE2 TRP A  68     6196   4899   4363   -436   -444    142
ATOM    983  CE3 TRP A  68     -52.772  69.713  44.615  1.00 42.27           C  
ANISOU  983  CE3 TRP A  68     6415   5189   4458   -493   -525    282
ATOM    984  CZ2 TRP A  68     -51.429  70.783  46.854  1.00 41.97           C  
ANISOU  984  CZ2 TRP A  68     6368   5159   4421   -472   -625    402
ATOM    985  CZ3 TRP A  68     -53.374  69.674  45.890  1.00 42.92           C  
ANISOU  985  CZ3 TRP A  68     6546   5311   4453   -547   -659    407
ATOM    986  CH2 TRP A  68     -52.703  70.209  47.006  1.00 42.61           C  
ANISOU  986  CH2 TRP A  68     6475   5299   4417   -471   -660    395
ATOM    987  H   TRP A  68     -48.390  69.443  41.460  1.00 35.95           H  
ATOM    988  HA  TRP A  68     -50.659  67.905  42.366  1.00 38.46           H  
ATOM    989  HB3 TRP A  68     -51.898  70.025  41.689  1.00 37.90           H  
ATOM    990  HB2 TRP A  68     -50.371  70.699  41.187  1.00 37.90           H  
ATOM    991  HD1 TRP A  68     -48.584  71.199  43.189  1.00 39.55           H  
ATOM    992  HE1 TRP A  68     -48.861  71.590  45.687  1.00 39.79           H  
ATOM    993  HE3 TRP A  68     -53.300  69.315  43.764  1.00 42.27           H  
ATOM    994  HZ2 TRP A  68     -50.902  71.186  47.705  1.00 41.97           H  
ATOM    995  HZ3 TRP A  68     -54.357  69.241  46.008  1.00 42.92           H  
ATOM    996  HH2 TRP A  68     -53.164  70.173  47.979  1.00 42.61           H  
ATOM    997  N   GLY A  69     -50.227  68.147  39.127  1.00 42.69           N  
ANISOU  997  N   GLY A  69     5385   6049   4789  -1252    876    164
ATOM    998  CA  GLY A  69     -50.643  67.606  37.832  1.00 44.13           C  
ANISOU  998  CA  GLY A  69     5427   6234   5108  -1102    882    -96
ATOM    999  C   GLY A  69     -50.656  66.076  37.853  1.00 45.32           C  
ANISOU  999  C   GLY A  69     5425   6302   5495   -635    967   -612
ATOM   1000  O   GLY A  69     -51.673  65.471  37.514  1.00 45.57           O  
ANISOU 1000  O   GLY A  69     5260   6159   5898   -364    589   -849
ATOM   1001  H   GLY A  69     -49.344  68.639  39.148  1.00 42.69           H  
ATOM   1002  HA3 GLY A  69     -49.954  67.952  37.064  1.00 44.13           H  
ATOM   1003  HA2 GLY A  69     -51.634  67.969  37.573  1.00 44.13           H  
ATOM   1004  N   GLN A  70     -49.552  65.470  38.319  1.00 46.96           N  
ANISOU 1004  N   GLN A  70     5512   6661   5671   -573   1327   -674
ATOM   1005  CA  GLN A  70     -49.394  64.036  38.554  1.00 49.94           C  
ANISOU 1005  CA  GLN A  70     5791   7074   6112   -685   1484   -559
ATOM   1006  C   GLN A  70     -50.389  63.463  39.574  1.00 48.51           C  
ANISOU 1006  C   GLN A  70     5781   6972   5681   -734   1948   -713
ATOM   1007  O   GLN A  70     -50.865  62.351  39.362  1.00 46.94           O  
ANISOU 1007  O   GLN A  70     5515   6960   5361   -757   2375   -852
ATOM   1008  CB  GLN A  70     -47.952  63.743  39.009  1.00 54.16           C  
ANISOU 1008  CB  GLN A  70     6157   7540   6882   -706   1112   -382
ATOM   1009  CG  GLN A  70     -46.912  63.863  37.879  1.00 58.57           C  
ANISOU 1009  CG  GLN A  70     6618   8082   7553   -853    692    -27
ATOM   1010  CD  GLN A  70     -45.466  63.789  38.377  1.00 62.13           C  
ANISOU 1010  CD  GLN A  70     7040   8548   8020   -989    457    325
ATOM   1011  OE1 GLN A  70     -45.197  63.783  39.578  1.00 64.01           O  
ANISOU 1011  OE1 GLN A  70     7281   8794   8246  -1041    346    473
ATOM   1012  NE2 GLN A  70     -44.518  63.752  37.440  1.00 62.22           N  
ANISOU 1012  NE2 GLN A  70     7040   8609   7993  -1015    621    426
ATOM   1013  H   GLN A  70     -48.757  66.042  38.579  1.00 46.96           H  
ATOM   1014  HA  GLN A  70     -49.570  63.527  37.604  1.00 49.94           H  
ATOM   1015  HB3 GLN A  70     -47.887  62.736  39.426  1.00 54.16           H  
ATOM   1016  HB2 GLN A  70     -47.701  64.422  39.827  1.00 54.16           H  
ATOM   1017  HG3 GLN A  70     -47.034  64.807  37.348  1.00 58.57           H  
ATOM   1018  HG2 GLN A  70     -47.077  63.074  37.144  1.00 58.57           H  
ATOM   1019 HE22 GLN A  70     -43.542  63.756  37.702  1.00 62.22           H  
ATOM   1020 HE21 GLN A  70     -44.770  63.771  36.460  1.00 62.22           H  
ATOM   1021  N   LYS A  71     -50.693  64.222  40.642  1.00 48.84           N  
ANISOU 1021  N   LYS A  71     6083   6849   5626   -591   1823   -900
ATOM   1022  CA  LYS A  71     -51.603  63.787  41.701  1.00 51.48           C  
ANISOU 1022  CA  LYS A  71     6707   6909   5946   -435   1240   -970
ATOM   1023  C   LYS A  71     -53.082  63.821  41.264  1.00 51.03           C  
ANISOU 1023  C   LYS A  71     6871   6822   5697   -389   1193  -1275
ATOM   1024  O   LYS A  71     -53.841  62.943  41.673  1.00 50.95           O  
ANISOU 1024  O   LYS A  71     7031   7001   5327   -450   1168  -1444
ATOM   1025  CB  LYS A  71     -51.362  64.615  42.978  1.00 55.72           C  
ANISOU 1025  CB  LYS A  71     7293   7221   6658   -458    620   -694
ATOM   1026  CG  LYS A  71     -51.845  63.911  44.262  1.00 60.21           C  
ANISOU 1026  CG  LYS A  71     7941   7601   7337   -552     74   -506
ATOM   1027  CD  LYS A  71     -50.868  62.819  44.743  1.00 63.98           C  
ANISOU 1027  CD  LYS A  71     8510   7921   7881   -706   -308   -226
ATOM   1028  CE  LYS A  71     -51.213  62.201  46.108  1.00 66.73           C  
ANISOU 1028  CE  LYS A  71     8836   8201   8319   -743   -450   -134
ATOM   1029  NZ  LYS A  71     -52.452  61.404  46.076  1.00 68.71           N1+
ANISOU 1029  NZ  LYS A  71     9034   8385   8687   -759   -620    -73
ATOM   1030  H   LYS A  71     -50.257  65.127  40.759  1.00 48.84           H  
ATOM   1031  HA  LYS A  71     -51.353  62.751  41.926  1.00 51.48           H  
ATOM   1032  HB3 LYS A  71     -51.825  65.596  42.874  1.00 55.72           H  
ATOM   1033  HB2 LYS A  71     -50.297  64.811  43.096  1.00 55.72           H  
ATOM   1034  HG3 LYS A  71     -52.825  63.475  44.092  1.00 60.21           H  
ATOM   1035  HG2 LYS A  71     -51.992  64.642  45.050  1.00 60.21           H  
ATOM   1036  HD3 LYS A  71     -49.864  63.239  44.802  1.00 63.98           H  
ATOM   1037  HD2 LYS A  71     -50.806  62.029  43.996  1.00 63.98           H  
ATOM   1038  HE3 LYS A  71     -51.296  62.980  46.865  1.00 66.73           H  
ATOM   1039  HE2 LYS A  71     -50.403  61.542  46.422  1.00 66.73           H  
ATOM   1040  HZ1 LYS A  71     -52.334  60.644  45.417  1.00 68.71           H  
ATOM   1041  HZ2 LYS A  71     -52.630  61.022  46.992  1.00 68.71           H  
ATOM   1042  HZ3 LYS A  71     -53.225  61.987  45.790  1.00 68.71           H  
ATOM   1043  N   ALA A  72     -53.455  64.793  40.410  1.00 50.62           N  
ANISOU 1043  N   ALA A  72     6798   6593   5842   -282   1319  -1313
ATOM   1044  CA  ALA A  72     -54.769  64.871  39.763  1.00 49.94           C  
ANISOU 1044  CA  ALA A  72     6722   6485   5768   -216   1733  -1408
ATOM   1045  C   ALA A  72     -55.006  63.712  38.783  1.00 49.69           C  
ANISOU 1045  C   ALA A  72     6675   6463   5744   -184   1853  -1340
ATOM   1046  O   ALA A  72     -56.111  63.174  38.742  1.00 48.36           O  
ANISOU 1046  O   ALA A  72     6473   6288   5615   -156   1870  -1471
ATOM   1047  CB  ALA A  72     -54.913  66.215  39.030  1.00 49.25           C  
ANISOU 1047  CB  ALA A  72     6675   6461   5579   -117   2119  -1612
ATOM   1048  H   ALA A  72     -52.783  65.499  40.137  1.00 50.62           H  
ATOM   1049  HA  ALA A  72     -55.528  64.823  40.545  1.00 49.94           H  
ATOM   1050  HB1 ALA A  72     -55.891  66.304  38.555  1.00 49.25           H  
ATOM   1051  HB2 ALA A  72     -54.813  67.051  39.717  1.00 49.25           H  
ATOM   1052  HB3 ALA A  72     -54.157  66.337  38.254  1.00 49.25           H  
ATOM   1053  N   LYS A  73     -53.949  63.337  38.044  1.00 50.54           N  
ANISOU 1053  N   LYS A  73     6739   6620   5843   -166   2182  -1228
ATOM   1054  CA  LYS A  73     -53.933  62.205  37.119  1.00 52.77           C  
ANISOU 1054  CA  LYS A  73     6886   6860   6306   -210   2245   -988
ATOM   1055  C   LYS A  73     -53.962  60.842  37.840  1.00 53.05           C  
ANISOU 1055  C   LYS A  73     6787   6903   6469   -159   1966  -1085
ATOM   1056  O   LYS A  73     -54.619  59.920  37.363  1.00 54.57           O  
ANISOU 1056  O   LYS A  73     7028   6992   6714   -493   1416   -731
ATOM   1057  CB  LYS A  73     -52.708  62.328  36.193  1.00 55.77           C  
ANISOU 1057  CB  LYS A  73     7167   7140   6883   -429   2253   -533
ATOM   1058  CG  LYS A  73     -52.829  63.460  35.154  1.00 57.81           C  
ANISOU 1058  CG  LYS A  73     7382   7273   7311   -558   2179   -231
ATOM   1059  CD  LYS A  73     -51.482  63.914  34.561  1.00 59.39           C  
ANISOU 1059  CD  LYS A  73     7547   7316   7704   -627   2051    -27
ATOM   1060  CE  LYS A  73     -50.649  62.786  33.931  1.00 60.53           C  
ANISOU 1060  CE  LYS A  73     7665   7294   8040   -640   1953     93
ATOM   1061  NZ  LYS A  73     -49.334  63.273  33.480  1.00 60.36           N1+
ANISOU 1061  NZ  LYS A  73     7621   7234   8081   -611   2151     97
ATOM   1062  H   LYS A  73     -53.082  63.849  38.131  1.00 50.54           H  
ATOM   1063  HA  LYS A  73     -54.831  62.296  36.511  1.00 52.77           H  
ATOM   1064  HB3 LYS A  73     -52.558  61.390  35.655  1.00 55.77           H  
ATOM   1065  HB2 LYS A  73     -51.814  62.473  36.800  1.00 55.77           H  
ATOM   1066  HG3 LYS A  73     -53.312  64.327  35.605  1.00 57.81           H  
ATOM   1067  HG2 LYS A  73     -53.492  63.140  34.349  1.00 57.81           H  
ATOM   1068  HD3 LYS A  73     -50.896  64.400  35.340  1.00 59.39           H  
ATOM   1069  HD2 LYS A  73     -51.676  64.686  33.814  1.00 59.39           H  
ATOM   1070  HE3 LYS A  73     -51.181  62.345  33.088  1.00 60.53           H  
ATOM   1071  HE2 LYS A  73     -50.469  61.991  34.654  1.00 60.53           H  
ATOM   1072  HZ1 LYS A  73     -48.829  63.671  34.258  1.00 60.36           H  
ATOM   1073  HZ2 LYS A  73     -48.803  62.505  33.096  1.00 60.36           H  
ATOM   1074  HZ3 LYS A  73     -49.455  63.980  32.764  1.00 60.36           H  
ATOM   1075  N   GLU A  74     -53.277  60.746  38.990  1.00 51.69           N  
ANISOU 1075  N   GLU A  74     6376   6873   6392     78   2198  -1401
ATOM   1076  CA  GLU A  74     -53.239  59.569  39.858  1.00 51.67           C  
ANISOU 1076  CA  GLU A  74     6164   6887   6584     40   1949  -1309
ATOM   1077  C   GLU A  74     -54.609  59.219  40.461  1.00 50.03           C  
ANISOU 1077  C   GLU A  74     5685   6812   6514    -19   1887  -1185
ATOM   1078  O   GLU A  74     -55.004  58.055  40.420  1.00 49.46           O  
ANISOU 1078  O   GLU A  74     5452   6871   6469   -191   2105  -1286
ATOM   1079  CB  GLU A  74     -52.145  59.787  40.927  1.00 54.94           C  
ANISOU 1079  CB  GLU A  74     6629   7107   7141   -107   1300   -956
ATOM   1080  CG  GLU A  74     -52.104  58.790  42.111  1.00 58.84           C  
ANISOU 1080  CG  GLU A  74     7114   7492   7753   -255    782   -520
ATOM   1081  CD  GLU A  74     -51.040  59.123  43.171  1.00 62.89           C  
ANISOU 1081  CD  GLU A  74     7562   7921   8413   -340    363    -71
ATOM   1082  OE1 GLU A  74     -49.983  59.687  42.808  1.00 64.73           O  
ANISOU 1082  OE1 GLU A  74     7722   8082   8791   -389    276     90
ATOM   1083  OE2 GLU A  74     -51.308  58.815  44.354  1.00 63.97           O1-
ANISOU 1083  OE2 GLU A  74     7713   8079   8515   -318    135     88
ATOM   1084  H   GLU A  74     -52.739  61.541  39.309  1.00 51.69           H  
ATOM   1085  HA  GLU A  74     -52.935  58.718  39.246  1.00 51.67           H  
ATOM   1086  HB3 GLU A  74     -52.244  60.793  41.331  1.00 54.94           H  
ATOM   1087  HB2 GLU A  74     -51.183  59.765  40.415  1.00 54.94           H  
ATOM   1088  HG3 GLU A  74     -51.915  57.783  41.738  1.00 58.84           H  
ATOM   1089  HG2 GLU A  74     -53.073  58.757  42.611  1.00 58.84           H  
ATOM   1090  N   LEU A  75     -55.290  60.234  41.018  1.00 49.27           N  
ANISOU 1090  N   LEU A  75     5544   6670   6508    112   1489   -907
ATOM   1091  CA  LEU A  75     -56.532  60.056  41.764  1.00 49.74           C  
ANISOU 1091  CA  LEU A  75     5716   6598   6586    -15    771   -525
ATOM   1092  C   LEU A  75     -57.788  60.064  40.878  1.00 50.21           C  
ANISOU 1092  C   LEU A  75     5999   6469   6611   -111    660   -851
ATOM   1093  O   LEU A  75     -58.736  59.362  41.229  1.00 50.78           O  
ANISOU 1093  O   LEU A  75     6046   6163   7086   -125    340   -999
ATOM   1094  CB  LEU A  75     -56.646  61.154  42.846  1.00 50.41           C  
ANISOU 1094  CB  LEU A  75     5817   6690   6648   -184     20     83
ATOM   1095  CG  LEU A  75     -55.568  61.118  43.952  1.00 50.96           C  
ANISOU 1095  CG  LEU A  75     5980   6666   6719   -171   -590    390
ATOM   1096  CD1 LEU A  75     -55.696  62.356  44.867  1.00 49.48           C  
ANISOU 1096  CD1 LEU A  75     5819   6577   6407   -133   -457    227
ATOM   1097  CD2 LEU A  75     -55.597  59.799  44.752  1.00 52.46           C  
ANISOU 1097  CD2 LEU A  75     6224   6664   7045    -80  -1141    530
ATOM   1098  H   LEU A  75     -54.894  61.164  41.018  1.00 49.27           H  
ATOM   1099  HA  LEU A  75     -56.508  59.086  42.264  1.00 49.74           H  
ATOM   1100  HB3 LEU A  75     -57.627  61.093  43.322  1.00 50.41           H  
ATOM   1101  HB2 LEU A  75     -56.609  62.127  42.355  1.00 50.41           H  
ATOM   1102  HG  LEU A  75     -54.587  61.178  43.480  1.00 50.96           H  
ATOM   1103 HD11 LEU A  75     -55.617  62.117  45.927  1.00 49.48           H  
ATOM   1104 HD12 LEU A  75     -54.925  63.091  44.644  1.00 49.48           H  
ATOM   1105 HD13 LEU A  75     -56.650  62.861  44.729  1.00 49.48           H  
ATOM   1106 HD21 LEU A  75     -55.451  59.945  45.821  1.00 52.46           H  
ATOM   1107 HD22 LEU A  75     -56.543  59.270  44.631  1.00 52.46           H  
ATOM   1108 HD23 LEU A  75     -54.804  59.131  44.416  1.00 52.46           H  
ATOM   1109  N   TYR A  76     -57.812  60.876  39.802  1.00 49.50           N  
ANISOU 1109  N   TYR A  76     6159   6625   6024   -190    989  -1013
ATOM   1110  CA  TYR A  76     -59.069  61.259  39.143  1.00 49.61           C  
ANISOU 1110  CA  TYR A  76     6323   6713   5816   -315   1031   -960
ATOM   1111  C   TYR A  76     -59.124  61.040  37.626  1.00 50.82           C  
ANISOU 1111  C   TYR A  76     6586   7165   5559   -364   1079   -968
ATOM   1112  O   TYR A  76     -60.219  61.218  37.098  1.00 48.03           O  
ANISOU 1112  O   TYR A  76     6270   7076   4903   -341   1475  -1177
ATOM   1113  CB  TYR A  76     -59.423  62.730  39.470  1.00 48.58           C  
ANISOU 1113  CB  TYR A  76     6139   6351   5971   -451   1155   -851
ATOM   1114  CG  TYR A  76     -59.396  63.083  40.942  1.00 47.64           C  
ANISOU 1114  CG  TYR A  76     5942   6041   6118   -537   1389   -702
ATOM   1115  CD1 TYR A  76     -60.256  62.415  41.837  1.00 47.46           C  
ANISOU 1115  CD1 TYR A  76     5837   5894   6304   -528   1448   -548
ATOM   1116  CD2 TYR A  76     -58.486  64.043  41.427  1.00 47.32           C  
ANISOU 1116  CD2 TYR A  76     5850   5917   6215   -625   1459   -508
ATOM   1117  CE1 TYR A  76     -60.175  62.673  43.214  1.00 46.72           C  
ANISOU 1117  CE1 TYR A  76     5720   5775   6257   -503   1606   -346
ATOM   1118  CE2 TYR A  76     -58.404  64.296  42.809  1.00 46.48           C  
ANISOU 1118  CE2 TYR A  76     5703   5747   6213   -593   1544   -376
ATOM   1119  CZ  TYR A  76     -59.236  63.597  43.703  1.00 45.76           C  
ANISOU 1119  CZ  TYR A  76     5596   5592   6200   -389   1701   -378
ATOM   1120  OH  TYR A  76     -59.125  63.800  45.044  1.00 44.18           O  
ANISOU 1120  OH  TYR A  76     5380   5330   6078   -128   2033   -383
ATOM   1121  H   TYR A  76     -56.995  61.422  39.560  1.00 49.50           H  
ATOM   1122  HA  TYR A  76     -59.886  60.649  39.527  1.00 49.61           H  
ATOM   1123  HB3 TYR A  76     -60.427  62.957  39.114  1.00 48.58           H  
ATOM   1124  HB2 TYR A  76     -58.753  63.404  38.935  1.00 48.58           H  
ATOM   1125  HD1 TYR A  76     -60.961  61.684  41.474  1.00 47.46           H  
ATOM   1126  HD2 TYR A  76     -57.828  64.564  40.748  1.00 47.32           H  
ATOM   1127  HE1 TYR A  76     -60.827  62.148  43.891  1.00 46.72           H  
ATOM   1128  HE2 TYR A  76     -57.679  65.001  43.180  1.00 46.48           H  
ATOM   1129  HH  TYR A  76     -59.712  63.234  45.552  1.00 44.18           H  
ATOM   1130  N   GLU A  77     -58.022  60.661  36.944  1.00 55.35           N  
ANISOU 1130  N   GLU A  77     7142   7682   6206   -404    732   -751
ATOM   1131  CA  GLU A  77     -57.969  60.548  35.472  1.00 60.15           C  
ANISOU 1131  CA  GLU A  77     7644   8143   7067   -314    578   -400
ATOM   1132  C   GLU A  77     -59.105  59.757  34.768  1.00 62.32           C  
ANISOU 1132  C   GLU A  77     7869   8237   7573   -320    487   -381
ATOM   1133  O   GLU A  77     -59.619  60.273  33.775  1.00 63.17           O  
ANISOU 1133  O   GLU A  77     8021   8363   7619   -344    327   -336
ATOM   1134  CB  GLU A  77     -56.563  60.128  34.980  1.00 62.62           C  
ANISOU 1134  CB  GLU A  77     7944   8402   7448   -183    528   -127
ATOM   1135  CG  GLU A  77     -56.300  60.100  33.452  1.00 65.41           C  
ANISOU 1135  CG  GLU A  77     8321   8705   7826   -165    321     67
ATOM   1136  CD  GLU A  77     -56.090  61.493  32.828  1.00 68.48           C  
ANISOU 1136  CD  GLU A  77     8724   9050   8245   -241    -31    402
ATOM   1137  OE1 GLU A  77     -57.032  62.314  32.886  1.00 69.38           O  
ANISOU 1137  OE1 GLU A  77     8801   9065   8496   -112   -246    447
ATOM   1138  OE2 GLU A  77     -54.987  61.727  32.285  1.00 69.90           O1-
ANISOU 1138  OE2 GLU A  77     8947   9267   8345   -448   -134    675
ATOM   1139  H   GLU A  77     -57.154  60.504  37.437  1.00 55.35           H  
ATOM   1140  HA  GLU A  77     -58.082  61.578  35.146  1.00 60.15           H  
ATOM   1141  HB3 GLU A  77     -56.310  59.156  35.400  1.00 62.62           H  
ATOM   1142  HB2 GLU A  77     -55.844  60.822  35.396  1.00 62.62           H  
ATOM   1143  HG3 GLU A  77     -57.094  59.584  32.914  1.00 65.41           H  
ATOM   1144  HG2 GLU A  77     -55.405  59.500  33.276  1.00 65.41           H  
ATOM   1145  N   PRO A  78     -59.537  58.584  35.294  1.00 63.03           N  
ANISOU 1145  N   PRO A  78     7856   8090   8003   -220    544   -462
ATOM   1146  CA  PRO A  78     -60.647  57.835  34.673  1.00 63.64           C  
ANISOU 1146  CA  PRO A  78     7894   8030   8258   -245    422   -471
ATOM   1147  C   PRO A  78     -62.073  58.319  35.020  1.00 63.78           C  
ANISOU 1147  C   PRO A  78     7894   8005   8336   -430    173   -370
ATOM   1148  O   PRO A  78     -63.011  57.774  34.438  1.00 65.39           O  
ANISOU 1148  O   PRO A  78     7998   8208   8640   -538   -123   -230
ATOM   1149  CB  PRO A  78     -60.407  56.392  35.149  1.00 63.60           C  
ANISOU 1149  CB  PRO A  78     7903   7956   8306    -92    478   -601
ATOM   1150  CG  PRO A  78     -59.757  56.549  36.511  1.00 63.35           C  
ANISOU 1150  CG  PRO A  78     7873   7954   8244    -25    529   -629
ATOM   1151  CD  PRO A  78     -58.876  57.777  36.330  1.00 62.89           C  
ANISOU 1151  CD  PRO A  78     7818   8000   8080    -89    642   -583
ATOM   1152  HA  PRO A  78     -60.561  57.856  33.585  1.00 63.64           H  
ATOM   1153  HB3 PRO A  78     -59.712  55.900  34.467  1.00 63.60           H  
ATOM   1154  HB2 PRO A  78     -61.308  55.779  35.188  1.00 63.60           H  
ATOM   1155  HG3 PRO A  78     -59.207  55.666  36.837  1.00 63.35           H  
ATOM   1156  HG2 PRO A  78     -60.524  56.761  37.258  1.00 63.35           H  
ATOM   1157  HD2 PRO A  78     -58.757  58.276  37.289  1.00 62.89           H  
ATOM   1158  HD3 PRO A  78     -57.889  57.482  35.972  1.00 62.89           H  
ATOM   1159  N   ILE A  79     -62.232  59.284  35.946  1.00 61.40           N  
ANISOU 1159  N   ILE A  79     7757   7675   7897   -488    271   -516
ATOM   1160  CA  ILE A  79     -63.530  59.628  36.547  1.00 60.10           C  
ANISOU 1160  CA  ILE A  79     7647   7541   7647   -543    158   -391
ATOM   1161  C   ILE A  79     -63.899  61.129  36.554  1.00 59.67           C  
ANISOU 1161  C   ILE A  79     7766   7533   7373   -705     -8   -176
ATOM   1162  O   ILE A  79     -65.076  61.421  36.774  1.00 58.77           O  
ANISOU 1162  O   ILE A  79     7698   7576   7058  -1028     99    135
ATOM   1163  CB  ILE A  79     -63.627  59.097  38.012  1.00 59.43           C  
ANISOU 1163  CB  ILE A  79     7388   7477   7715   -342    281   -424
ATOM   1164  CG1 ILE A  79     -62.460  59.565  38.917  1.00 59.03           C  
ANISOU 1164  CG1 ILE A  79     7276   7397   7756   -297    176   -454
ATOM   1165  CG2 ILE A  79     -63.786  57.564  38.029  1.00 59.03           C  
ANISOU 1165  CG2 ILE A  79     7255   7513   7662   -213    498   -447
ATOM   1166  CD1 ILE A  79     -62.671  59.304  40.413  1.00 58.92           C  
ANISOU 1166  CD1 ILE A  79     7235   7353   7801   -300    135   -483
ATOM   1167  H   ILE A  79     -61.420  59.719  36.364  1.00 61.40           H  
ATOM   1168  HA  ILE A  79     -64.332  59.161  35.973  1.00 60.10           H  
ATOM   1169  HB  ILE A  79     -64.543  59.493  38.455  1.00 59.43           H  
ATOM   1170 HG13 ILE A  79     -62.297  60.635  38.793  1.00 59.03           H  
ATOM   1171 HG12 ILE A  79     -61.535  59.081  38.603  1.00 59.03           H  
ATOM   1172 HG21 ILE A  79     -64.015  57.192  39.027  1.00 59.03           H  
ATOM   1173 HG22 ILE A  79     -64.602  57.248  37.379  1.00 59.03           H  
ATOM   1174 HG23 ILE A  79     -62.881  57.063  37.688  1.00 59.03           H  
ATOM   1175 HD11 ILE A  79     -61.807  59.637  40.988  1.00 58.92           H  
ATOM   1176 HD12 ILE A  79     -63.544  59.837  40.786  1.00 58.92           H  
ATOM   1177 HD13 ILE A  79     -62.804  58.245  40.630  1.00 58.92           H  
ATOM   1178  N   TRP A  80     -62.945  62.053  36.320  1.00 60.42           N  
ANISOU 1178  N   TRP A  80     7955   7530   7471   -478   -206   -390
ATOM   1179  CA  TRP A  80     -63.182  63.498  36.467  1.00 60.92           C  
ANISOU 1179  CA  TRP A  80     7995   7640   7512   -262    -49   -647
ATOM   1180  C   TRP A  80     -64.163  64.109  35.454  1.00 60.40           C  
ANISOU 1180  C   TRP A  80     7761   7816   7372    -77    329  -1110
ATOM   1181  O   TRP A  80     -64.851  65.068  35.801  1.00 57.13           O  
ANISOU 1181  O   TRP A  80     7328   7435   6945    316    853  -1968
ATOM   1182  CB  TRP A  80     -61.863  64.296  36.508  1.00 61.59           C  
ANISOU 1182  CB  TRP A  80     8228   7582   7593   -233    -78   -483
ATOM   1183  CG  TRP A  80     -61.102  64.470  35.225  1.00 62.12           C  
ANISOU 1183  CG  TRP A  80     8447   7493   7662   -116    -69   -393
ATOM   1184  CD1 TRP A  80     -60.154  63.630  34.765  1.00 61.78           C  
ANISOU 1184  CD1 TRP A  80     8509   7339   7628    114      9   -580
ATOM   1185  CD2 TRP A  80     -61.256  65.490  34.190  1.00 62.82           C  
ANISOU 1185  CD2 TRP A  80     8614   7529   7726   -145   -156   -290
ATOM   1186  NE1 TRP A  80     -59.691  64.058  33.542  1.00 61.88           N  
ANISOU 1186  NE1 TRP A  80     8584   7297   7630    162    -32   -684
ATOM   1187  CE2 TRP A  80     -60.340  65.202  33.131  1.00 62.41           C  
ANISOU 1187  CE2 TRP A  80     8650   7426   7638    -11    -93   -478
ATOM   1188  CE3 TRP A  80     -62.087  66.623  34.025  1.00 63.35           C  
ANISOU 1188  CE3 TRP A  80     8733   7587   7750   -280   -238   -133
ATOM   1189  CZ2 TRP A  80     -60.251  65.996  31.976  1.00 62.42           C  
ANISOU 1189  CZ2 TRP A  80     8715   7463   7541   -101    -46   -420
ATOM   1190  CZ3 TRP A  80     -62.016  67.419  32.864  1.00 63.31           C  
ANISOU 1190  CZ3 TRP A  80     8778   7541   7738   -307   -233   -105
ATOM   1191  CH2 TRP A  80     -61.096  67.111  31.843  1.00 62.81           C  
ANISOU 1191  CH2 TRP A  80     8774   7492   7600   -236   -124   -245
ATOM   1192  H   TRP A  80     -61.994  61.765  36.135  1.00 60.42           H  
ATOM   1193  HA  TRP A  80     -63.645  63.606  37.443  1.00 60.92           H  
ATOM   1194  HB3 TRP A  80     -61.195  63.868  37.252  1.00 61.59           H  
ATOM   1195  HB2 TRP A  80     -62.087  65.302  36.866  1.00 61.59           H  
ATOM   1196  HD1 TRP A  80     -59.826  62.753  35.287  1.00 61.78           H  
ATOM   1197  HE1 TRP A  80     -58.969  63.557  33.034  1.00 61.88           H  
ATOM   1198  HE3 TRP A  80     -62.798  66.874  34.798  1.00 63.35           H  
ATOM   1199  HZ2 TRP A  80     -59.553  65.743  31.191  1.00 62.42           H  
ATOM   1200  HZ3 TRP A  80     -62.669  68.271  32.754  1.00 63.31           H  
ATOM   1201  HH2 TRP A  80     -61.045  67.727  30.958  1.00 62.81           H  
ATOM   1202  N   GLN A  81     -64.225  63.543  34.238  1.00 63.18           N  
ANISOU 1202  N   GLN A  81     8027   8344   7634   -252    229   -603
ATOM   1203  CA  GLN A  81     -65.141  63.970  33.177  1.00 65.25           C  
ANISOU 1203  CA  GLN A  81     8376   8643   7774   -355    241   -368
ATOM   1204  C   GLN A  81     -66.618  63.616  33.445  1.00 64.76           C  
ANISOU 1204  C   GLN A  81     8375   8531   7700   -401    370   -176
ATOM   1205  O   GLN A  81     -67.485  64.138  32.745  1.00 64.33           O  
ANISOU 1205  O   GLN A  81     8325   8541   7578   -241    505    -99
ATOM   1206  CB  GLN A  81     -64.652  63.416  31.824  1.00 67.16           C  
ANISOU 1206  CB  GLN A  81     8699   8867   7954   -337    155   -565
ATOM   1207  CG  GLN A  81     -63.318  64.047  31.383  1.00 69.12           C  
ANISOU 1207  CG  GLN A  81     8987   9082   8196   -295     38   -666
ATOM   1208  CD  GLN A  81     -62.832  63.522  30.033  1.00 70.83           C  
ANISOU 1208  CD  GLN A  81     9217   9282   8416   -262    -76   -663
ATOM   1209  OE1 GLN A  81     -62.587  62.329  29.875  1.00 71.33           O  
ANISOU 1209  OE1 GLN A  81     9292   9294   8517   -216   -164   -728
ATOM   1210  NE2 GLN A  81     -62.666  64.417  29.058  1.00 71.45           N  
ANISOU 1210  NE2 GLN A  81     9304   9415   8429   -319    -74   -592
ATOM   1211  H   GLN A  81     -63.616  62.764  34.018  1.00 63.18           H  
ATOM   1212  HA  GLN A  81     -65.094  65.059  33.122  1.00 65.25           H  
ATOM   1213  HB3 GLN A  81     -65.401  63.612  31.054  1.00 67.16           H  
ATOM   1214  HB2 GLN A  81     -64.556  62.331  31.881  1.00 67.16           H  
ATOM   1215  HG3 GLN A  81     -62.543  63.827  32.117  1.00 69.12           H  
ATOM   1216  HG2 GLN A  81     -63.414  65.132  31.346  1.00 69.12           H  
ATOM   1217 HE22 GLN A  81     -62.337  64.116  28.152  1.00 71.45           H  
ATOM   1218 HE21 GLN A  81     -62.866  65.394  29.216  1.00 71.45           H  
ATOM   1219  N   GLN A  82     -66.873  62.768  34.457  1.00 64.29           N  
ANISOU 1219  N   GLN A  82     8412   8276   7739   -595    372   -162
ATOM   1220  CA  GLN A  82     -68.199  62.346  34.906  1.00 64.17           C  
ANISOU 1220  CA  GLN A  82     8463   8098   7822   -703    338   -166
ATOM   1221  C   GLN A  82     -68.610  62.958  36.260  1.00 62.02           C  
ANISOU 1221  C   GLN A  82     8076   7809   7682   -669    500   -108
ATOM   1222  O   GLN A  82     -69.688  62.615  36.745  1.00 61.16           O  
ANISOU 1222  O   GLN A  82     7984   7681   7575   -681    643   -183
ATOM   1223  CB  GLN A  82     -68.254  60.798  34.924  1.00 66.63           C  
ANISOU 1223  CB  GLN A  82     8883   8290   8144   -764    130   -169
ATOM   1224  CG  GLN A  82     -68.153  60.139  33.531  1.00 69.34           C  
ANISOU 1224  CG  GLN A  82     9321   8459   8567   -828   -167    -77
ATOM   1225  CD  GLN A  82     -69.297  60.533  32.590  1.00 71.30           C  
ANISOU 1225  CD  GLN A  82     9703   8536   8853   -828   -394    -65
ATOM   1226  OE1 GLN A  82     -70.466  60.340  32.913  1.00 72.09           O  
ANISOU 1226  OE1 GLN A  82     9789   8529   9073   -782   -499    -77
ATOM   1227  NE2 GLN A  82     -68.965  61.080  31.419  1.00 71.68           N  
ANISOU 1227  NE2 GLN A  82     9864   8577   8794   -865   -423    -83
ATOM   1228  H   GLN A  82     -66.097  62.393  34.986  1.00 64.29           H  
ATOM   1229  HA  GLN A  82     -68.954  62.711  34.209  1.00 64.17           H  
ATOM   1230  HB3 GLN A  82     -69.178  60.459  35.395  1.00 66.63           H  
ATOM   1231  HB2 GLN A  82     -67.449  60.415  35.553  1.00 66.63           H  
ATOM   1232  HG3 GLN A  82     -68.171  59.054  33.643  1.00 69.34           H  
ATOM   1233  HG2 GLN A  82     -67.193  60.378  33.072  1.00 69.34           H  
ATOM   1234 HE22 GLN A  82     -69.687  61.355  30.769  1.00 71.68           H  
ATOM   1235 HE21 GLN A  82     -67.996  61.235  31.181  1.00 71.68           H  
ATOM   1236  N   PHE A  83     -67.802  63.878  36.830  1.00 60.39           N  
ANISOU 1236  N   PHE A  83     7701   7680   7567   -584    619    -42
ATOM   1237  CA  PHE A  83     -68.186  64.677  38.003  1.00 59.33           C  
ANISOU 1237  CA  PHE A  83     7428   7599   7515   -448    717    -14
ATOM   1238  C   PHE A  83     -69.349  65.623  37.656  1.00 58.15           C  
ANISOU 1238  C   PHE A  83     7216   7406   7474   -374    849    -73
ATOM   1239  O   PHE A  83     -69.296  66.288  36.623  1.00 57.84           O  
ANISOU 1239  O   PHE A  83     7133   7387   7456   -254    924   -137
ATOM   1240  CB  PHE A  83     -66.990  65.500  38.534  1.00 59.88           C  
ANISOU 1240  CB  PHE A  83     7408   7763   7583   -394    681    106
ATOM   1241  CG  PHE A  83     -65.774  64.753  39.064  1.00 60.88           C  
ANISOU 1241  CG  PHE A  83     7507   7907   7720   -388    571    197
ATOM   1242  CD1 PHE A  83     -65.860  63.432  39.558  1.00 61.55           C  
ANISOU 1242  CD1 PHE A  83     7558   8010   7821   -431    529    235
ATOM   1243  CD2 PHE A  83     -64.562  65.459  39.225  1.00 61.42           C  
ANISOU 1243  CD2 PHE A  83     7567   7968   7804   -401    520    245
ATOM   1244  CE1 PHE A  83     -64.749  62.830  40.133  1.00 62.39           C  
ANISOU 1244  CE1 PHE A  83     7680   8065   7962   -512    412    318
ATOM   1245  CE2 PHE A  83     -63.465  64.843  39.814  1.00 62.02           C  
ANISOU 1245  CE2 PHE A  83     7644   8055   7868   -477    513    277
ATOM   1246  CZ  PHE A  83     -63.558  63.532  40.261  1.00 62.42           C  
ANISOU 1246  CZ  PHE A  83     7689   8081   7946   -515    445    293
ATOM   1247  H   PHE A  83     -66.925  64.119  36.390  1.00 60.39           H  
ATOM   1248  HA  PHE A  83     -68.530  64.000  38.785  1.00 59.33           H  
ATOM   1249  HB3 PHE A  83     -67.336  66.140  39.347  1.00 59.88           H  
ATOM   1250  HB2 PHE A  83     -66.647  66.181  37.757  1.00 59.88           H  
ATOM   1251  HD1 PHE A  83     -66.778  62.870  39.496  1.00 61.55           H  
ATOM   1252  HD2 PHE A  83     -64.482  66.483  38.890  1.00 61.42           H  
ATOM   1253  HE1 PHE A  83     -64.818  61.817  40.498  1.00 62.39           H  
ATOM   1254  HE2 PHE A  83     -62.537  65.383  39.925  1.00 62.02           H  
ATOM   1255  HZ  PHE A  83     -62.705  63.058  40.719  1.00 62.42           H  
ATOM   1256  N   THR A  84     -70.377  65.651  38.518  1.00 58.08           N  
ANISOU 1256  N   THR A  84     7133   7339   7598   -479    774    191
ATOM   1257  CA  THR A  84     -71.627  66.384  38.306  1.00 57.76           C  
ANISOU 1257  CA  THR A  84     6908   7353   7685   -333    904    496
ATOM   1258  C   THR A  84     -71.483  67.923  38.336  1.00 56.21           C  
ANISOU 1258  C   THR A  84     6700   7200   7458   -123   1031    755
ATOM   1259  O   THR A  84     -72.235  68.588  37.624  1.00 56.29           O  
ANISOU 1259  O   THR A  84     6640   7178   7572    -33   1018    817
ATOM   1260  CB  THR A  84     -72.718  65.957  39.329  1.00 59.16           C  
ANISOU 1260  CB  THR A  84     6983   7535   7962   -371    811    508
ATOM   1261  OG1 THR A  84     -72.497  66.467  40.632  1.00 59.34           O  
ANISOU 1261  OG1 THR A  84     6989   7651   7907   -238   1024    314
ATOM   1262  CG2 THR A  84     -72.932  64.436  39.405  1.00 59.61           C  
ANISOU 1262  CG2 THR A  84     6997   7516   8136   -464    661    638
ATOM   1263  H   THR A  84     -70.325  65.103  39.367  1.00 58.08           H  
ATOM   1264  HA  THR A  84     -71.988  66.117  37.310  1.00 57.76           H  
ATOM   1265  HB  THR A  84     -73.663  66.391  38.999  1.00 59.16           H  
ATOM   1266  HG1 THR A  84     -71.667  66.114  40.968  1.00 59.34           H  
ATOM   1267 HG21 THR A  84     -73.760  64.192  40.071  1.00 59.61           H  
ATOM   1268 HG22 THR A  84     -73.169  64.027  38.423  1.00 59.61           H  
ATOM   1269 HG23 THR A  84     -72.050  63.915  39.777  1.00 59.61           H  
ATOM   1270  N   ASP A  85     -70.516  68.457  39.107  1.00 54.56           N  
ANISOU 1270  N   ASP A  85     6591   7072   7068    -23   1080    877
ATOM   1271  CA  ASP A  85     -70.210  69.887  39.184  1.00 54.53           C  
ANISOU 1271  CA  ASP A  85     6643   7128   6948     -1    712   1082
ATOM   1272  C   ASP A  85     -69.344  70.285  37.962  1.00 55.86           C  
ANISOU 1272  C   ASP A  85     6788   7319   7120   -330    119   1597
ATOM   1273  O   ASP A  85     -68.218  69.792  37.870  1.00 55.69           O  
ANISOU 1273  O   ASP A  85     6674   7401   7085   -558    259   1899
ATOM   1274  CB  ASP A  85     -69.485  70.218  40.519  1.00 53.65           C  
ANISOU 1274  CB  ASP A  85     6621   7060   6706    263    808    900
ATOM   1275  CG  ASP A  85     -69.124  71.700  40.771  1.00 53.18           C  
ANISOU 1275  CG  ASP A  85     6632   7034   6540    403    807    887
ATOM   1276  OD1 ASP A  85     -69.704  72.594  40.116  1.00 53.91           O  
ANISOU 1276  OD1 ASP A  85     6704   7039   6743    434    449    931
ATOM   1277  OD2 ASP A  85     -68.330  71.931  41.707  1.00 52.22           O1-
ANISOU 1277  OD2 ASP A  85     6598   6997   6247    419   1119    912
ATOM   1278  H   ASP A  85     -69.950  67.848  39.685  1.00 54.56           H  
ATOM   1279  HA  ASP A  85     -71.164  70.410  39.204  1.00 54.53           H  
ATOM   1280  HB3 ASP A  85     -68.585  69.607  40.608  1.00 53.65           H  
ATOM   1281  HB2 ASP A  85     -70.120  69.892  41.343  1.00 53.65           H  
ATOM   1282  N   PRO A  86     -69.850  71.162  37.058  1.00 56.81           N  
ANISOU 1282  N   PRO A  86     6963   7457   7168   -396   -416   1676
ATOM   1283  CA  PRO A  86     -69.075  71.615  35.887  1.00 56.41           C  
ANISOU 1283  CA  PRO A  86     6971   7411   7053   -415   -646   1688
ATOM   1284  C   PRO A  86     -67.853  72.493  36.217  1.00 54.60           C  
ANISOU 1284  C   PRO A  86     6807   7154   6785   -190   -509   1432
ATOM   1285  O   PRO A  86     -66.890  72.454  35.452  1.00 54.84           O  
ANISOU 1285  O   PRO A  86     6777   7137   6924    -61   -846   1515
ATOM   1286  CB  PRO A  86     -70.106  72.366  35.031  1.00 57.16           C  
ANISOU 1286  CB  PRO A  86     7044   7514   7162   -496   -769   1767
ATOM   1287  CG  PRO A  86     -71.110  72.903  36.036  1.00 57.04           C  
ANISOU 1287  CG  PRO A  86     6979   7524   7170   -367   -593   1683
ATOM   1288  CD  PRO A  86     -71.174  71.794  37.080  1.00 56.96           C  
ANISOU 1288  CD  PRO A  86     6942   7537   7164   -329   -466   1637
ATOM   1289  HA  PRO A  86     -68.712  70.750  35.330  1.00 56.41           H  
ATOM   1290  HB3 PRO A  86     -70.605  71.664  34.363  1.00 57.16           H  
ATOM   1291  HB2 PRO A  86     -69.677  73.155  34.411  1.00 57.16           H  
ATOM   1292  HG3 PRO A  86     -72.079  73.142  35.598  1.00 57.04           H  
ATOM   1293  HG2 PRO A  86     -70.715  73.811  36.493  1.00 57.04           H  
ATOM   1294  HD2 PRO A  86     -71.448  72.213  38.047  1.00 56.96           H  
ATOM   1295  HD3 PRO A  86     -71.925  71.055  36.799  1.00 56.96           H  
ATOM   1296  N  AGLN A  87     -67.886  73.230  37.345  0.64 53.51           N  
ANISOU 1296  N  AGLN A  87     6768   7006   6560   -226   -225   1262
ATOM   1297  N  BGLN A  87     -68.000  73.244  37.389  0.36 54.19           N  
ANISOU 1297  N  BGLN A  87     6834   7076   6680   -173   -465   1265
ATOM   1298  CA AGLN A  87     -66.746  74.009  37.841  0.64 53.14           C  
ANISOU 1298  CA AGLN A  87     6876   6811   6505   -362   -259   1220
ATOM   1299  CA BGLN A  87     -66.862  74.072  37.774  0.36 54.11           C  
ANISOU 1299  CA BGLN A  87     6946   6962   6653   -221   -599   1169
ATOM   1300  C  AGLN A  87     -65.580  73.126  38.304  0.64 51.10           C  
ANISOU 1300  C  AGLN A  87     6627   6432   6358   -255   -411   1309
ATOM   1301  C  BGLN A  87     -65.685  73.210  38.218  0.36 52.35           C  
ANISOU 1301  C  BGLN A  87     6751   6635   6505   -272   -654   1326
ATOM   1302  O  AGLN A  87     -64.431  73.504  38.080  0.64 48.63           O  
ANISOU 1302  O  AGLN A  87     6343   6078   6059     55    -58   1102
ATOM   1303  O  BGLN A  87     -64.527  73.530  37.927  0.36 51.18           O  
ANISOU 1303  O  BGLN A  87     6619   6472   6356    -94   -467   1221
ATOM   1304  CB AGLN A  87     -67.172  74.966  38.972  0.64 54.45           C  
ANISOU 1304  CB AGLN A  87     7186   6934   6571   -626   -118   1147
ATOM   1305  CB BGLN A  87     -67.264  75.044  38.885  0.36 55.49           C  
ANISOU 1305  CB BGLN A  87     7202   7129   6752   -224   -651    966
ATOM   1306  CG AGLN A  87     -68.090  76.101  38.487  0.64 55.65           C  
ANISOU 1306  CG AGLN A  87     7435   7025   6684   -931     13   1155
ATOM   1307  CG BGLN A  87     -67.939  76.321  38.404  0.36 56.69           C  
ANISOU 1307  CG BGLN A  87     7399   7260   6881   -236   -706    831
ATOM   1308  CD AGLN A  87     -68.402  77.139  39.567  0.64 56.50           C  
ANISOU 1308  CD AGLN A  87     7613   7063   6791  -1264    131   1243
ATOM   1309  CD BGLN A  87     -69.455  76.232  38.425  0.36 57.57           C  
ANISOU 1309  CD BGLN A  87     7529   7333   7014   -244   -754    731
ATOM   1310  OE1AGLN A  87     -67.604  77.381  40.470  0.64 57.32           O  
ANISOU 1310  OE1AGLN A  87     7744   7131   6905  -1428    101   1280
ATOM   1311  OE1BGLN A  87     -70.027  75.241  38.874  0.36 57.69           O  
ANISOU 1311  OE1BGLN A  87     7572   7349   7001   -358   -784    766
ATOM   1312  NE2AGLN A  87     -69.551  77.805  39.442  0.64 56.35           N  
ANISOU 1312  NE2AGLN A  87     7620   7022   6768  -1359    250   1288
ATOM   1313  NE2BGLN A  87     -70.112  77.277  37.939  0.36 57.89           N  
ANISOU 1313  NE2BGLN A  87     7559   7320   7116   -113   -750    627
ATOM   1314  H  AGLN A  87     -68.703  73.205  37.941  0.64 53.51           H  
ATOM   1315  H  BGLN A  87     -68.854  73.275  37.928  0.36 54.19           H  
ATOM   1316  HA AGLN A  87     -66.376  74.617  37.012  0.64 53.14           H  
ATOM   1317  HA BGLN A  87     -66.552  74.654  36.906  0.36 54.11           H  
ATOM   1318  HB3AGLN A  87     -66.275  75.403  39.416  0.64 54.45           H  
ATOM   1319  HB3BGLN A  87     -66.384  75.301  39.475  0.36 55.49           H  
ATOM   1320  HB2AGLN A  87     -67.660  74.410  39.773  0.64 54.45           H  
ATOM   1321  HB2BGLN A  87     -67.919  74.534  39.591  0.36 55.49           H  
ATOM   1322  HG3AGLN A  87     -69.021  75.688  38.095  0.64 55.65           H  
ATOM   1323  HG3BGLN A  87     -67.604  76.549  37.392  0.36 56.69           H  
ATOM   1324  HG2AGLN A  87     -67.603  76.623  37.667  0.64 55.65           H  
ATOM   1325  HG2BGLN A  87     -67.617  77.157  39.025  0.36 56.69           H  
ATOM   1326 HE22AGLN A  87     -69.798  78.516  40.116  0.64 56.35           H  
ATOM   1327 HE22BGLN A  87     -71.122  77.277  37.926  0.36 57.89           H  
ATOM   1328 HE21AGLN A  87     -70.180  77.603  38.680  0.64 56.35           H  
ATOM   1329 HE21BGLN A  87     -69.602  78.073  37.582  0.36 57.89           H  
ATOM   1330  N   LEU A  88     -65.888  71.959  38.899  1.00 51.49           N  
ANISOU 1330  N   LEU A  88     6632   6508   6424   -519   -703   1579
ATOM   1331  CA  LEU A  88     -64.887  70.980  39.317  1.00 49.61           C  
ANISOU 1331  CA  LEU A  88     6339   6395   6117   -928   -568   2098
ATOM   1332  C   LEU A  88     -64.188  70.302  38.125  1.00 47.29           C  
ANISOU 1332  C   LEU A  88     5966   6362   5640  -1216   -443   2207
ATOM   1333  O   LEU A  88     -62.980  70.087  38.208  1.00 45.15           O  
ANISOU 1333  O   LEU A  88     5583   6251   5322  -1412   -134   2510
ATOM   1334  CB  LEU A  88     -65.513  69.959  40.292  1.00 48.81           C  
ANISOU 1334  CB  LEU A  88     6304   6264   5978   -942    -77   2330
ATOM   1335  CG  LEU A  88     -64.504  68.992  40.953  1.00 47.51           C  
ANISOU 1335  CG  LEU A  88     6174   6078   5799   -764    612   2373
ATOM   1336  CD1 LEU A  88     -63.413  69.747  41.732  1.00 46.81           C  
ANISOU 1336  CD1 LEU A  88     6153   5964   5670   -683    831   2346
ATOM   1337  CD2 LEU A  88     -65.221  67.966  41.850  1.00 46.77           C  
ANISOU 1337  CD2 LEU A  88     5999   6070   5702   -705   1113   2354
ATOM   1338  H   LEU A  88     -66.855  71.714  39.056  1.00 51.49           H  
ATOM   1339  HA  LEU A  88     -64.126  71.541  39.861  1.00 49.61           H  
ATOM   1340  HB3 LEU A  88     -66.273  69.379  39.766  1.00 48.81           H  
ATOM   1341  HB2 LEU A  88     -66.037  70.498  41.081  1.00 48.81           H  
ATOM   1342  HG  LEU A  88     -64.004  68.420  40.172  1.00 47.51           H  
ATOM   1343 HD11 LEU A  88     -62.899  69.089  42.426  1.00 46.81           H  
ATOM   1344 HD12 LEU A  88     -62.652  70.150  41.065  1.00 46.81           H  
ATOM   1345 HD13 LEU A  88     -63.825  70.578  42.304  1.00 46.81           H  
ATOM   1346 HD21 LEU A  88     -64.890  68.024  42.886  1.00 46.77           H  
ATOM   1347 HD22 LEU A  88     -66.303  68.103  41.851  1.00 46.77           H  
ATOM   1348 HD23 LEU A  88     -65.023  66.950  41.514  1.00 46.77           H  
ATOM   1349  N   ARG A  89     -64.922  70.035  37.025  1.00 47.89           N  
ANISOU 1349  N   ARG A  89     5946   6566   5685  -1296   -632   2095
ATOM   1350  CA  ARG A  89     -64.338  69.518  35.780  1.00 49.92           C  
ANISOU 1350  CA  ARG A  89     6091   6892   5984  -1544   -862   2265
ATOM   1351  C   ARG A  89     -63.353  70.504  35.128  1.00 47.98           C  
ANISOU 1351  C   ARG A  89     5818   6756   5658  -1234   -465   1914
ATOM   1352  O   ARG A  89     -62.318  70.066  34.630  1.00 44.85           O  
ANISOU 1352  O   ARG A  89     5603   6616   4822  -1069    192   1427
ATOM   1353  CB  ARG A  89     -65.414  69.111  34.753  1.00 53.56           C  
ANISOU 1353  CB  ARG A  89     6464   7391   6498  -1954  -1148   2617
ATOM   1354  CG  ARG A  89     -66.476  68.124  35.271  1.00 56.00           C  
ANISOU 1354  CG  ARG A  89     6701   7834   6744  -2086  -1012   2617
ATOM   1355  CD  ARG A  89     -67.228  67.378  34.151  1.00 58.11           C  
ANISOU 1355  CD  ARG A  89     6922   8171   6986  -2035   -915   2500
ATOM   1356  NE  ARG A  89     -68.041  68.270  33.301  1.00 59.54           N  
ANISOU 1356  NE  ARG A  89     7065   8397   7160  -1971   -794   2330
ATOM   1357  CZ  ARG A  89     -69.323  68.648  33.466  1.00 60.13           C  
ANISOU 1357  CZ  ARG A  89     7134   8477   7237  -1865   -669   2181
ATOM   1358  NH1 ARG A  89     -70.072  68.240  34.500  1.00 60.35           N  
ANISOU 1358  NH1 ARG A  89     7120   8448   7365  -1794   -672   2182
ATOM   1359  NH2 ARG A  89     -69.871  69.465  32.558  1.00 60.09           N1+
ANISOU 1359  NH2 ARG A  89     7151   8538   7144  -1907   -542   2094
ATOM   1360  H   ARG A  89     -65.911  70.239  37.017  1.00 47.89           H  
ATOM   1361  HA  ARG A  89     -63.778  68.619  36.045  1.00 49.92           H  
ATOM   1362  HB3 ARG A  89     -64.910  68.664  33.895  1.00 53.56           H  
ATOM   1363  HB2 ARG A  89     -65.918  70.001  34.374  1.00 53.56           H  
ATOM   1364  HG3 ARG A  89     -67.198  68.710  35.836  1.00 56.00           H  
ATOM   1365  HG2 ARG A  89     -66.058  67.411  35.979  1.00 56.00           H  
ATOM   1366  HD3 ARG A  89     -67.777  66.514  34.524  1.00 58.11           H  
ATOM   1367  HD2 ARG A  89     -66.487  66.965  33.468  1.00 58.11           H  
ATOM   1368  HE  ARG A  89     -67.545  68.653  32.510  1.00 59.54           H  
ATOM   1369 HH12 ARG A  89     -71.029  68.542  34.603  1.00 60.35           H  
ATOM   1370 HH11 ARG A  89     -69.679  67.610  35.192  1.00 60.35           H  
ATOM   1371 HH22 ARG A  89     -70.833  69.756  32.649  1.00 60.09           H  
ATOM   1372 HH21 ARG A  89     -69.335  69.781  31.763  1.00 60.09           H  
ATOM   1373  N   ARG A  90     -63.675  71.809  35.171  1.00 49.22           N  
ANISOU 1373  N   ARG A  90     5869   6713   6122   -988   -616   1976
ATOM   1374  CA  ARG A  90     -62.818  72.894  34.687  1.00 50.69           C  
ANISOU 1374  CA  ARG A  90     6098   6762   6401   -523   -674   1702
ATOM   1375  C   ARG A  90     -61.518  73.030  35.490  1.00 48.14           C  
ANISOU 1375  C   ARG A  90     5809   6370   6112     -8   -418   1460
ATOM   1376  O   ARG A  90     -60.464  73.207  34.880  1.00 47.77           O  
ANISOU 1376  O   ARG A  90     5659   6356   6137    -70   -223   1726
ATOM   1377  CB  ARG A  90     -63.595  74.222  34.709  1.00 53.79           C  
ANISOU 1377  CB  ARG A  90     6608   7154   6676   -597   -699   1588
ATOM   1378  CG  ARG A  90     -64.637  74.308  33.593  1.00 56.58           C  
ANISOU 1378  CG  ARG A  90     7079   7519   6900   -680   -523   1356
ATOM   1379  CD  ARG A  90     -65.490  75.583  33.673  1.00 58.76           C  
ANISOU 1379  CD  ARG A  90     7401   7822   7104   -750   -303   1079
ATOM   1380  NE  ARG A  90     -66.115  75.856  32.371  1.00 60.91           N  
ANISOU 1380  NE  ARG A  90     7697   8166   7282   -827   -234    695
ATOM   1381  CZ  ARG A  90     -65.483  76.391  31.308  1.00 63.12           C  
ANISOU 1381  CZ  ARG A  90     8024   8563   7398   -952   -288    299
ATOM   1382  NH1 ARG A  90     -66.105  76.410  30.127  1.00 63.99           N  
ANISOU 1382  NH1 ARG A  90     8134   8706   7475   -877   -224    199
ATOM   1383  NH2 ARG A  90     -64.238  76.888  31.385  1.00 64.11           N1+
ANISOU 1383  NH2 ARG A  90     8215   8706   7440  -1176   -457    157
ATOM   1384  H   ARG A  90     -64.549  72.088  35.596  1.00 49.22           H  
ATOM   1385  HA  ARG A  90     -62.533  72.671  33.657  1.00 50.69           H  
ATOM   1386  HB3 ARG A  90     -62.900  75.052  34.567  1.00 53.79           H  
ATOM   1387  HB2 ARG A  90     -64.060  74.386  35.681  1.00 53.79           H  
ATOM   1388  HG3 ARG A  90     -65.303  73.455  33.712  1.00 56.58           H  
ATOM   1389  HG2 ARG A  90     -64.174  74.180  32.613  1.00 56.58           H  
ATOM   1390  HD3 ARG A  90     -64.960  76.434  34.101  1.00 58.76           H  
ATOM   1391  HD2 ARG A  90     -66.331  75.386  34.338  1.00 58.76           H  
ATOM   1392  HE  ARG A  90     -67.055  75.505  32.252  1.00 60.91           H  
ATOM   1393 HH12 ARG A  90     -65.645  76.802  29.316  1.00 63.99           H  
ATOM   1394 HH11 ARG A  90     -67.034  76.031  30.028  1.00 63.99           H  
ATOM   1395 HH22 ARG A  90     -63.802  77.305  30.576  1.00 64.11           H  
ATOM   1396 HH21 ARG A  90     -63.766  76.927  32.277  1.00 64.11           H  
ATOM   1397  N   ILE A  91     -61.615  72.931  36.826  1.00 45.73           N  
ANISOU 1397  N   ILE A  91     5794   6014   5568    420   -338    954
ATOM   1398  CA  ILE A  91     -60.476  73.014  37.736  1.00 45.16           C  
ANISOU 1398  CA  ILE A  91     6067   5856   5236    491   -305    598
ATOM   1399  C   ILE A  91     -59.526  71.813  37.565  1.00 44.63           C  
ANISOU 1399  C   ILE A  91     6086   5896   4978    -36   -101    590
ATOM   1400  O   ILE A  91     -58.356  72.037  37.267  1.00 44.02           O  
ANISOU 1400  O   ILE A  91     6082   5808   4837   -488     29    849
ATOM   1401  CB  ILE A  91     -60.926  73.154  39.221  1.00 45.60           C  
ANISOU 1401  CB  ILE A  91     6269   5787   5272    950   -515    432
ATOM   1402  CG1 ILE A  91     -61.652  74.503  39.451  1.00 45.44           C  
ANISOU 1402  CG1 ILE A  91     6245   5804   5216   1174   -432    372
ATOM   1403  CG2 ILE A  91     -59.788  72.996  40.254  1.00 45.73           C  
ANISOU 1403  CG2 ILE A  91     6396   5722   5258   1141   -559    264
ATOM   1404  CD1 ILE A  91     -62.612  74.507  40.649  1.00 44.90           C  
ANISOU 1404  CD1 ILE A  91     6174   5758   5129   1426   -313    167
ATOM   1405  H   ILE A  91     -62.522  72.798  37.254  1.00 45.73           H  
ATOM   1406  HA  ILE A  91     -59.914  73.915  37.477  1.00 45.16           H  
ATOM   1407  HB  ILE A  91     -61.647  72.358  39.412  1.00 45.60           H  
ATOM   1408 HG13 ILE A  91     -62.215  74.799  38.567  1.00 45.44           H  
ATOM   1409 HG12 ILE A  91     -60.914  75.290  39.593  1.00 45.44           H  
ATOM   1410 HG21 ILE A  91     -60.148  73.198  41.260  1.00 45.73           H  
ATOM   1411 HG22 ILE A  91     -59.373  71.989  40.271  1.00 45.73           H  
ATOM   1412 HG23 ILE A  91     -58.973  73.693  40.055  1.00 45.73           H  
ATOM   1413 HD11 ILE A  91     -63.472  75.149  40.454  1.00 44.90           H  
ATOM   1414 HD12 ILE A  91     -62.993  73.511  40.875  1.00 44.90           H  
ATOM   1415 HD13 ILE A  91     -62.117  74.885  41.540  1.00 44.90           H  
ATOM   1416  N   ILE A  92     -60.051  70.581  37.707  1.00 45.91           N  
ANISOU 1416  N   ILE A  92     6171   6245   5028   -272   -178    491
ATOM   1417  CA  ILE A  92     -59.299  69.323  37.600  1.00 48.44           C  
ANISOU 1417  CA  ILE A  92     6297   6787   5323   -693   -471    859
ATOM   1418  C   ILE A  92     -58.699  69.090  36.196  1.00 49.57           C  
ANISOU 1418  C   ILE A  92     6216   7066   5554   -844   -345   1295
ATOM   1419  O   ILE A  92     -57.568  68.611  36.107  1.00 48.91           O  
ANISOU 1419  O   ILE A  92     5847   7091   5647   -538   -178   1158
ATOM   1420  CB  ILE A  92     -60.168  68.090  38.007  1.00 49.35           C  
ANISOU 1420  CB  ILE A  92     6395   6996   5360   -863   -640    597
ATOM   1421  CG1 ILE A  92     -60.668  68.182  39.471  1.00 50.50           C  
ANISOU 1421  CG1 ILE A  92     6586   7155   5448   -972   -910    447
ATOM   1422  CG2 ILE A  92     -59.517  66.710  37.755  1.00 48.57           C  
ANISOU 1422  CG2 ILE A  92     6301   6915   5241   -746   -458    386
ATOM   1423  CD1 ILE A  92     -59.624  67.869  40.551  1.00 51.10           C  
ANISOU 1423  CD1 ILE A  92     6709   7242   5466  -1034  -1038    325
ATOM   1424  H   ILE A  92     -61.035  70.486  37.926  1.00 45.91           H  
ATOM   1425  HA  ILE A  92     -58.461  69.387  38.294  1.00 48.44           H  
ATOM   1426  HB  ILE A  92     -61.066  68.121  37.387  1.00 49.35           H  
ATOM   1427 HG13 ILE A  92     -61.507  67.498  39.597  1.00 50.50           H  
ATOM   1428 HG12 ILE A  92     -61.076  69.170  39.672  1.00 50.50           H  
ATOM   1429 HG21 ILE A  92     -60.121  65.910  38.181  1.00 48.57           H  
ATOM   1430 HG22 ILE A  92     -59.408  66.492  36.692  1.00 48.57           H  
ATOM   1431 HG23 ILE A  92     -58.528  66.646  38.210  1.00 48.57           H  
ATOM   1432 HD11 ILE A  92     -59.973  68.214  41.525  1.00 51.10           H  
ATOM   1433 HD12 ILE A  92     -59.445  66.797  40.632  1.00 51.10           H  
ATOM   1434 HD13 ILE A  92     -58.670  68.356  40.351  1.00 51.10           H  
ATOM   1435  N   GLY A  93     -59.438  69.488  35.144  1.00 50.73           N  
ANISOU 1435  N   GLY A  93     6416   7216   5643  -1189   -295   1762
ATOM   1436  CA  GLY A  93     -59.011  69.437  33.744  1.00 52.67           C  
ANISOU 1436  CA  GLY A  93     6705   7372   5938  -1409   -282   2069
ATOM   1437  C   GLY A  93     -57.850  70.404  33.453  1.00 54.00           C  
ANISOU 1437  C   GLY A  93     6942   7479   6099  -1475   -140   2142
ATOM   1438  O   GLY A  93     -57.008  70.100  32.608  1.00 54.81           O  
ANISOU 1438  O   GLY A  93     7154   7668   6004  -1666     -7   2092
ATOM   1439  H   GLY A  93     -60.360  69.868  35.313  1.00 50.73           H  
ATOM   1440  HA3 GLY A  93     -59.857  69.717  33.116  1.00 52.67           H  
ATOM   1441  HA2 GLY A  93     -58.744  68.416  33.472  1.00 52.67           H  
ATOM   1442  N   ALA A  94     -57.785  71.539  34.173  1.00 53.16           N  
ANISOU 1442  N   ALA A  94     6858   7277   6064  -1241    -23   2195
ATOM   1443  CA  ALA A  94     -56.688  72.503  34.103  1.00 52.76           C  
ANISOU 1443  CA  ALA A  94     6904   7287   5856  -1142    -10   2271
ATOM   1444  C   ALA A  94     -55.457  72.071  34.920  1.00 51.17           C  
ANISOU 1444  C   ALA A  94     6878   7265   5302   -953    137   2420
ATOM   1445  O   ALA A  94     -54.349  72.432  34.526  1.00 50.75           O  
ANISOU 1445  O   ALA A  94     7028   7350   4904  -1284    223   2833
ATOM   1446  CB  ALA A  94     -57.190  73.884  34.554  1.00 53.26           C  
ANISOU 1446  CB  ALA A  94     6868   7312   6058  -1196    -34   2226
ATOM   1447  H   ALA A  94     -58.509  71.741  34.849  1.00 53.16           H  
ATOM   1448  HA  ALA A  94     -56.376  72.596  33.062  1.00 52.76           H  
ATOM   1449  HB1 ALA A  94     -56.406  74.636  34.467  1.00 53.26           H  
ATOM   1450  HB2 ALA A  94     -58.025  74.216  33.936  1.00 53.26           H  
ATOM   1451  HB3 ALA A  94     -57.529  73.878  35.590  1.00 53.26           H  
ATOM   1452  N   VAL A  95     -55.651  71.305  36.013  1.00 50.94           N  
ANISOU 1452  N   VAL A  95     6896   7237   5221   -598    100   1978
ATOM   1453  CA  VAL A  95     -54.558  70.794  36.848  1.00 50.50           C  
ANISOU 1453  CA  VAL A  95     7017   7210   4961   -384     12   1684
ATOM   1454  C   VAL A  95     -53.745  69.708  36.113  1.00 48.79           C  
ANISOU 1454  C   VAL A  95     6827   6881   4832   -349    -29   1661
ATOM   1455  O   VAL A  95     -52.518  69.794  36.103  1.00 46.13           O  
ANISOU 1455  O   VAL A  95     6385   6640   4505   -197     58   1953
ATOM   1456  CB  VAL A  95     -55.027  70.213  38.218  1.00 51.15           C  
ANISOU 1456  CB  VAL A  95     7225   7432   4777   -171    387   1142
ATOM   1457  CG1 VAL A  95     -53.858  69.737  39.104  1.00 50.34           C  
ANISOU 1457  CG1 VAL A  95     7269   7269   4590    173    562    866
ATOM   1458  CG2 VAL A  95     -55.888  71.200  39.021  1.00 52.16           C  
ANISOU 1458  CG2 VAL A  95     7263   7769   4787   -300    499   1029
ATOM   1459  H   VAL A  95     -56.590  71.059  36.295  1.00 50.94           H  
ATOM   1460  HA  VAL A  95     -53.886  71.630  37.057  1.00 50.50           H  
ATOM   1461  HB  VAL A  95     -55.648  69.335  38.034  1.00 51.15           H  
ATOM   1462 HG11 VAL A  95     -54.199  69.432  40.094  1.00 50.34           H  
ATOM   1463 HG12 VAL A  95     -53.362  68.873  38.673  1.00 50.34           H  
ATOM   1464 HG13 VAL A  95     -53.114  70.523  39.241  1.00 50.34           H  
ATOM   1465 HG21 VAL A  95     -55.665  71.170  40.087  1.00 52.16           H  
ATOM   1466 HG22 VAL A  95     -55.755  72.226  38.678  1.00 52.16           H  
ATOM   1467 HG23 VAL A  95     -56.941  70.951  38.937  1.00 52.16           H  
ATOM   1468  N   ARG A  96     -54.433  68.747  35.468  1.00 50.11           N  
ANISOU 1468  N   ARG A  96     7004   6879   5158   -453    -23   1346
ATOM   1469  CA  ARG A  96     -53.815  67.674  34.675  1.00 51.35           C  
ANISOU 1469  CA  ARG A  96     7204   6802   5506   -475     80    917
ATOM   1470  C   ARG A  96     -53.095  68.149  33.392  1.00 49.81           C  
ANISOU 1470  C   ARG A  96     6972   6491   5463   -627    135   1031
ATOM   1471  O   ARG A  96     -52.422  67.333  32.763  1.00 49.98           O  
ANISOU 1471  O   ARG A  96     7203   6387   5402   -836    188    941
ATOM   1472  CB  ARG A  96     -54.867  66.598  34.335  1.00 54.61           C  
ANISOU 1472  CB  ARG A  96     7616   7148   5985   -343    142    471
ATOM   1473  CG  ARG A  96     -55.955  67.062  33.338  1.00 58.36           C  
ANISOU 1473  CG  ARG A  96     8105   7574   6497   -240     93     85
ATOM   1474  CD  ARG A  96     -56.675  65.951  32.560  1.00 62.07           C  
ANISOU 1474  CD  ARG A  96     8614   7978   6994    -78    -52   -145
ATOM   1475  NE  ARG A  96     -55.768  65.097  31.771  1.00 64.78           N  
ANISOU 1475  NE  ARG A  96     9010   8236   7367     34   -145   -344
ATOM   1476  CZ  ARG A  96     -55.029  65.408  30.689  1.00 66.07           C  
ANISOU 1476  CZ  ARG A  96     9216   8286   7602    206    -19   -466
ATOM   1477  NH1 ARG A  96     -55.035  66.627  30.124  1.00 66.99           N  
ANISOU 1477  NH1 ARG A  96     9430   8239   7787    176   -188   -414
ATOM   1478  NH2 ARG A  96     -54.257  64.455  30.155  1.00 65.17           N1+
ANISOU 1478  NH2 ARG A  96     9072   8229   7463    467    407   -756
ATOM   1479  H   ARG A  96     -55.443  68.744  35.515  1.00 50.11           H  
ATOM   1480  HA  ARG A  96     -53.059  67.205  35.308  1.00 51.35           H  
ATOM   1481  HB3 ARG A  96     -55.341  66.235  35.249  1.00 54.61           H  
ATOM   1482  HB2 ARG A  96     -54.334  65.738  33.931  1.00 54.61           H  
ATOM   1483  HG3 ARG A  96     -55.625  67.835  32.648  1.00 58.36           H  
ATOM   1484  HG2 ARG A  96     -56.705  67.554  33.950  1.00 58.36           H  
ATOM   1485  HD3 ARG A  96     -57.335  66.420  31.832  1.00 62.07           H  
ATOM   1486  HD2 ARG A  96     -57.316  65.364  33.218  1.00 62.07           H  
ATOM   1487  HE  ARG A  96     -55.718  64.138  32.101  1.00 64.78           H  
ATOM   1488 HH12 ARG A  96     -54.470  66.816  29.308  1.00 66.99           H  
ATOM   1489 HH11 ARG A  96     -55.609  67.361  30.510  1.00 66.99           H  
ATOM   1490 HH22 ARG A  96     -53.692  64.646  29.340  1.00 65.17           H  
ATOM   1491 HH21 ARG A  96     -54.247  63.529  30.564  1.00 65.17           H  
ATOM   1492  N   THR A  97     -53.258  69.431  33.020  1.00 48.06           N  
ANISOU 1492  N   THR A  97     6470   6325   5466   -479      3   1210
ATOM   1493  CA  THR A  97     -52.539  70.080  31.929  1.00 46.80           C  
ANISOU 1493  CA  THR A  97     6011   6192   5580   -368   -256   1152
ATOM   1494  C   THR A  97     -51.282  70.746  32.523  1.00 43.21           C  
ANISOU 1494  C   THR A  97     5364   5875   5181   -120    -48    555
ATOM   1495  O   THR A  97     -51.359  71.853  33.057  1.00 42.36           O  
ANISOU 1495  O   THR A  97     5076   5710   5310     65     72     33
ATOM   1496  CB  THR A  97     -53.429  71.141  31.227  1.00 48.95           C  
ANISOU 1496  CB  THR A  97     6293   6422   5884   -645   -697   1649
ATOM   1497  OG1 THR A  97     -54.588  70.509  30.716  1.00 50.65           O  
ANISOU 1497  OG1 THR A  97     6569   6630   6047   -919  -1073   2041
ATOM   1498  CG2 THR A  97     -52.757  71.873  30.053  1.00 49.22           C  
ANISOU 1498  CG2 THR A  97     6283   6445   5976   -607   -590   1472
ATOM   1499  H   THR A  97     -53.824  70.039  33.594  1.00 48.06           H  
ATOM   1500  HA  THR A  97     -52.240  69.342  31.183  1.00 46.80           H  
ATOM   1501  HB  THR A  97     -53.766  71.882  31.952  1.00 48.95           H  
ATOM   1502  HG1 THR A  97     -55.135  70.229  31.456  1.00 50.65           H  
ATOM   1503 HG21 THR A  97     -53.448  72.589  29.612  1.00 49.22           H  
ATOM   1504 HG22 THR A  97     -51.870  72.427  30.359  1.00 49.22           H  
ATOM   1505 HG23 THR A  97     -52.465  71.177  29.268  1.00 49.22           H  
ATOM   1506  N   LEU A  98     -50.160  70.012  32.471  1.00 40.75           N  
ANISOU 1506  N   LEU A  98     5165   5782   4538    -83    -24    480
ATOM   1507  CA  LEU A  98     -48.872  70.385  33.062  1.00 39.81           C  
ANISOU 1507  CA  LEU A  98     5166   5726   4234   -138   -364    392
ATOM   1508  C   LEU A  98     -48.144  71.484  32.265  1.00 37.87           C  
ANISOU 1508  C   LEU A  98     5040   5607   3741    172   -342    -17
ATOM   1509  O   LEU A  98     -47.487  72.326  32.876  1.00 37.62           O  
ANISOU 1509  O   LEU A  98     5153   5585   3558    353   -453   -360
ATOM   1510  CB  LEU A  98     -47.976  69.127  33.161  1.00 40.65           C  
ANISOU 1510  CB  LEU A  98     5355   5752   4340   -394   -416    430
ATOM   1511  CG  LEU A  98     -48.265  68.189  34.354  1.00 40.75           C  
ANISOU 1511  CG  LEU A  98     5623   5722   4138   -595   -198    389
ATOM   1512  CD1 LEU A  98     -49.613  67.463  34.237  1.00 40.94           C  
ANISOU 1512  CD1 LEU A  98     5762   5791   4002   -785    -58    168
ATOM   1513  CD2 LEU A  98     -47.129  67.168  34.547  1.00 40.55           C  
ANISOU 1513  CD2 LEU A  98     5725   5602   4080   -525   -237    412
ATOM   1514  H   LEU A  98     -50.184  69.118  31.997  1.00 40.75           H  
ATOM   1515  HA  LEU A  98     -49.046  70.772  34.068  1.00 39.81           H  
ATOM   1516  HB3 LEU A  98     -46.934  69.437  33.225  1.00 40.65           H  
ATOM   1517  HB2 LEU A  98     -48.053  68.565  32.234  1.00 40.65           H  
ATOM   1518  HG  LEU A  98     -48.287  68.801  35.254  1.00 40.75           H  
ATOM   1519 HD11 LEU A  98     -49.599  66.490  34.727  1.00 40.94           H  
ATOM   1520 HD12 LEU A  98     -50.409  68.047  34.701  1.00 40.94           H  
ATOM   1521 HD13 LEU A  98     -49.881  67.295  33.194  1.00 40.94           H  
ATOM   1522 HD21 LEU A  98     -47.034  66.882  35.594  1.00 40.55           H  
ATOM   1523 HD22 LEU A  98     -47.318  66.257  33.978  1.00 40.55           H  
ATOM   1524 HD23 LEU A  98     -46.162  67.556  34.224  1.00 40.55           H  
ATOM   1525  N   GLY A  99     -48.262  71.452  30.926  1.00 36.25           N  
ANISOU 1525  N   GLY A  99     4830   5499   3447    213    -16    -97
ATOM   1526  CA  GLY A  99     -47.583  72.360  30.005  1.00 36.14           C  
ANISOU 1526  CA  GLY A  99     4751   5301   3682    160   -248    243
ATOM   1527  C   GLY A  99     -46.070  72.130  30.046  1.00 35.07           C  
ANISOU 1527  C   GLY A  99     4575   5053   3699    111   -545    484
ATOM   1528  O   GLY A  99     -45.613  70.997  29.898  1.00 36.24           O  
ANISOU 1528  O   GLY A  99     4638   5028   4106      2   -982    419
ATOM   1529  H   GLY A  99     -48.843  70.741  30.499  1.00 36.25           H  
ATOM   1530  HA3 GLY A  99     -47.843  73.397  30.225  1.00 36.14           H  
ATOM   1531  HA2 GLY A  99     -47.925  72.133  28.998  1.00 36.14           H  
ATOM   1532  N   SER A 100     -45.301  73.214  30.241  1.00 32.80           N  
ANISOU 1532  N   SER A 100     4590   4741   3131     87   -530    764
ATOM   1533  CA  SER A 100     -43.837  73.222  30.380  1.00 31.27           C  
ANISOU 1533  CA  SER A 100     4511   4554   2819    482   -178    682
ATOM   1534  C   SER A 100     -43.268  72.400  31.562  1.00 33.35           C  
ANISOU 1534  C   SER A 100     4619   4633   3421    371   -149    773
ATOM   1535  O   SER A 100     -42.065  72.142  31.571  1.00 33.82           O  
ANISOU 1535  O   SER A 100     4292   4777   3783    639     33    761
ATOM   1536  CB  SER A 100     -43.346  74.684  30.375  1.00 31.50           C  
ANISOU 1536  CB  SER A 100     4713   4503   2754    649   -275    711
ATOM   1537  OG  SER A 100     -43.688  75.373  31.563  1.00 32.91           O  
ANISOU 1537  OG  SER A 100     4868   4474   3165    699   -608    863
ATOM   1538  H   SER A 100     -45.751  74.113  30.334  1.00 32.80           H  
ATOM   1539  HA  SER A 100     -43.433  72.758  29.481  1.00 31.27           H  
ATOM   1540  HB3 SER A 100     -43.751  75.224  29.518  1.00 31.50           H  
ATOM   1541  HB2 SER A 100     -42.260  74.711  30.268  1.00 31.50           H  
ATOM   1542  HG  SER A 100     -44.629  75.566  31.550  1.00 32.91           H  
ATOM   1543  N   ALA A 101     -44.131  71.957  32.495  1.00 34.63           N  
ANISOU 1543  N   ALA A 101     4948   4614   3598    126   -586    951
ATOM   1544  CA  ALA A 101     -43.806  71.005  33.558  1.00 36.25           C  
ANISOU 1544  CA  ALA A 101     5118   4723   3933    251   -686    631
ATOM   1545  C   ALA A 101     -43.727  69.534  33.092  1.00 36.78           C  
ANISOU 1545  C   ALA A 101     5002   4888   4085    505   -542    449
ATOM   1546  O   ALA A 101     -43.344  68.688  33.898  1.00 37.80           O  
ANISOU 1546  O   ALA A 101     5222   5033   4110    345   -986    670
ATOM   1547  CB  ALA A 101     -44.819  71.175  34.696  1.00 37.18           C  
ANISOU 1547  CB  ALA A 101     5304   4737   4087    213   -935    535
ATOM   1548  H   ALA A 101     -45.105  72.215  32.423  1.00 34.63           H  
ATOM   1549  HA  ALA A 101     -42.823  71.261  33.957  1.00 36.25           H  
ATOM   1550  HB1 ALA A 101     -44.612  70.494  35.519  1.00 37.18           H  
ATOM   1551  HB2 ALA A 101     -44.781  72.189  35.089  1.00 37.18           H  
ATOM   1552  HB3 ALA A 101     -45.840  70.988  34.373  1.00 37.18           H  
ATOM   1553  N   ASN A 102     -44.051  69.240  31.819  1.00 35.58           N  
ANISOU 1553  N   ASN A 102     4584   4837   4098    850    -39    170
ATOM   1554  CA  ASN A 102     -43.809  67.933  31.192  1.00 34.73           C  
ANISOU 1554  CA  ASN A 102     4375   4678   4142   1086    540    -45
ATOM   1555  C   ASN A 102     -42.359  67.766  30.710  1.00 34.80           C  
ANISOU 1555  C   ASN A 102     4496   4513   4216   1144    579    306
ATOM   1556  O   ASN A 102     -41.922  66.626  30.562  1.00 36.37           O  
ANISOU 1556  O   ASN A 102     4696   4388   4737    952    455    564
ATOM   1557  CB  ASN A 102     -44.744  67.739  29.986  1.00 35.57           C  
ANISOU 1557  CB  ASN A 102     4461   4839   4215    593    654    -77
ATOM   1558  CG  ASN A 102     -46.207  67.541  30.363  1.00 36.75           C  
ANISOU 1558  CG  ASN A 102     4736   4802   4428     34    266    190
ATOM   1559  OD1 ASN A 102     -46.532  66.734  31.231  1.00 36.40           O  
ANISOU 1559  OD1 ASN A 102     4866   4632   4332      8      9    576
ATOM   1560  ND2 ASN A 102     -47.096  68.253  29.677  1.00 37.22           N  
ANISOU 1560  ND2 ASN A 102     4886   4743   4513   -337    252     60
ATOM   1561  H   ASN A 102     -44.409  69.967  31.214  1.00 35.58           H  
ATOM   1562  HA  ASN A 102     -44.018  67.158  31.933  1.00 34.73           H  
ATOM   1563  HB3 ASN A 102     -44.462  66.829  29.463  1.00 35.57           H  
ATOM   1564  HB2 ASN A 102     -44.628  68.552  29.269  1.00 35.57           H  
ATOM   1565 HD22 ASN A 102     -48.090  68.165  29.866  1.00 37.22           H  
ATOM   1566 HD21 ASN A 102     -46.792  68.885  28.948  1.00 37.22           H  
ATOM   1567  N   LEU A 103     -41.642  68.879  30.469  1.00 34.79           N  
ANISOU 1567  N   LEU A 103     4631   4606   3981   1000    134    743
ATOM   1568  CA  LEU A 103     -40.231  68.873  30.077  1.00 35.57           C  
ANISOU 1568  CA  LEU A 103     5001   4769   3745    962   -367    551
ATOM   1569  C   LEU A 103     -39.349  68.331  31.224  1.00 37.63           C  
ANISOU 1569  C   LEU A 103     5361   4967   3972    998   -363    407
ATOM   1570  O   LEU A 103     -39.667  68.596  32.384  1.00 37.63           O  
ANISOU 1570  O   LEU A 103     5433   4924   3942    806   -464    710
ATOM   1571  CB  LEU A 103     -39.784  70.318  29.745  1.00 35.79           C  
ANISOU 1571  CB  LEU A 103     5237   4810   3551    717   -922    445
ATOM   1572  CG  LEU A 103     -40.453  70.956  28.507  1.00 37.16           C  
ANISOU 1572  CG  LEU A 103     5641   4851   3627    611  -1413     30
ATOM   1573  CD1 LEU A 103     -40.094  72.455  28.396  1.00 38.78           C  
ANISOU 1573  CD1 LEU A 103     6067   4933   3734    385  -1865    186
ATOM   1574  CD2 LEU A 103     -40.146  70.184  27.205  1.00 37.20           C  
ANISOU 1574  CD2 LEU A 103     5700   4829   3608    665  -1481   -320
ATOM   1575  H   LEU A 103     -42.060  69.786  30.622  1.00 34.79           H  
ATOM   1576  HA  LEU A 103     -40.155  68.238  29.196  1.00 35.57           H  
ATOM   1577  HB3 LEU A 103     -38.705  70.340  29.594  1.00 35.79           H  
ATOM   1578  HB2 LEU A 103     -39.962  70.947  30.617  1.00 35.79           H  
ATOM   1579  HG  LEU A 103     -41.530  70.910  28.668  1.00 37.16           H  
ATOM   1580 HD11 LEU A 103     -40.994  73.063  28.297  1.00 38.78           H  
ATOM   1581 HD12 LEU A 103     -39.563  72.817  29.278  1.00 38.78           H  
ATOM   1582 HD13 LEU A 103     -39.458  72.676  27.539  1.00 38.78           H  
ATOM   1583 HD21 LEU A 103     -39.802  70.830  26.398  1.00 37.20           H  
ATOM   1584 HD22 LEU A 103     -39.375  69.426  27.345  1.00 37.20           H  
ATOM   1585 HD23 LEU A 103     -41.040  69.676  26.844  1.00 37.20           H  
ATOM   1586  N   PRO A 104     -38.235  67.634  30.900  1.00 39.67           N  
ANISOU 1586  N   PRO A 104     5613   5221   4238   1350   -486      6
ATOM   1587  CA  PRO A 104     -37.183  67.348  31.895  1.00 41.33           C  
ANISOU 1587  CA  PRO A 104     5778   5429   4497   1236   -764    107
ATOM   1588  C   PRO A 104     -36.472  68.637  32.357  1.00 40.82           C  
ANISOU 1588  C   PRO A 104     5773   5155   4582   1158   -904    447
ATOM   1589  O   PRO A 104     -36.501  69.630  31.632  1.00 38.84           O  
ANISOU 1589  O   PRO A 104     5700   4712   4345   1125   -763    802
ATOM   1590  CB  PRO A 104     -36.243  66.393  31.145  1.00 42.39           C  
ANISOU 1590  CB  PRO A 104     5838   5672   4597   1398   -776     84
ATOM   1591  CG  PRO A 104     -36.375  66.789  29.685  1.00 42.52           C  
ANISOU 1591  CG  PRO A 104     5825   5738   4594   1497   -747     23
ATOM   1592  CD  PRO A 104     -37.843  67.186  29.561  1.00 40.70           C  
ANISOU 1592  CD  PRO A 104     5701   5433   4333   1582   -500   -176
ATOM   1593  HA  PRO A 104     -37.609  66.846  32.766  1.00 41.33           H  
ATOM   1594  HB3 PRO A 104     -36.592  65.368  31.279  1.00 42.39           H  
ATOM   1595  HB2 PRO A 104     -35.210  66.431  31.493  1.00 42.39           H  
ATOM   1596  HG3 PRO A 104     -36.079  66.003  28.990  1.00 42.52           H  
ATOM   1597  HG2 PRO A 104     -35.742  67.656  29.495  1.00 42.52           H  
ATOM   1598  HD2 PRO A 104     -37.971  67.946  28.791  1.00 40.70           H  
ATOM   1599  HD3 PRO A 104     -38.452  66.321  29.292  1.00 40.70           H  
ATOM   1600  N   LEU A 105     -35.873  68.599  33.559  1.00 41.66           N  
ANISOU 1600  N   LEU A 105     5700   5320   4809   1344  -1196    566
ATOM   1601  CA  LEU A 105     -35.244  69.728  34.262  1.00 41.77           C  
ANISOU 1601  CA  LEU A 105     5549   5396   4928   1730  -1105    467
ATOM   1602  C   LEU A 105     -34.288  70.599  33.414  1.00 40.01           C  
ANISOU 1602  C   LEU A 105     5092   5318   4794   1476   -394    494
ATOM   1603  O   LEU A 105     -34.350  71.822  33.523  1.00 40.25           O  
ANISOU 1603  O   LEU A 105     4997   5323   4975   1118   -254    508
ATOM   1604  CB  LEU A 105     -34.586  69.187  35.557  1.00 44.53           C  
ANISOU 1604  CB  LEU A 105     5958   5748   5214   2124  -1794    556
ATOM   1605  CG  LEU A 105     -33.751  70.186  36.394  1.00 48.46           C  
ANISOU 1605  CG  LEU A 105     6487   6212   5714   2153  -2406    930
ATOM   1606  CD1 LEU A 105     -34.547  71.445  36.797  1.00 49.99           C  
ANISOU 1606  CD1 LEU A 105     6599   6479   5915   2082  -2505   1004
ATOM   1607  CD2 LEU A 105     -33.119  69.487  37.616  1.00 50.43           C  
ANISOU 1607  CD2 LEU A 105     6792   6496   5872   2010  -2748   1153
ATOM   1608  H   LEU A 105     -35.900  67.730  34.079  1.00 41.66           H  
ATOM   1609  HA  LEU A 105     -36.065  70.381  34.558  1.00 41.77           H  
ATOM   1610  HB3 LEU A 105     -33.940  68.350  35.291  1.00 44.53           H  
ATOM   1611  HB2 LEU A 105     -35.368  68.766  36.191  1.00 44.53           H  
ATOM   1612  HG  LEU A 105     -32.911  70.510  35.780  1.00 48.46           H  
ATOM   1613 HD11 LEU A 105     -34.290  71.792  37.797  1.00 49.99           H  
ATOM   1614 HD12 LEU A 105     -34.335  72.275  36.125  1.00 49.99           H  
ATOM   1615 HD13 LEU A 105     -35.624  71.274  36.774  1.00 49.99           H  
ATOM   1616 HD21 LEU A 105     -32.045  69.668  37.654  1.00 50.43           H  
ATOM   1617 HD22 LEU A 105     -33.541  69.833  38.560  1.00 50.43           H  
ATOM   1618 HD23 LEU A 105     -33.260  68.406  37.587  1.00 50.43           H  
ATOM   1619  N   ALA A 106     -33.454  69.974  32.566  1.00 37.97           N  
ANISOU 1619  N   ALA A 106     4742   5176   4509   1893    124    272
ATOM   1620  CA  ALA A 106     -32.551  70.671  31.645  1.00 40.30           C  
ANISOU 1620  CA  ALA A 106     4950   5452   4910   1648   -578    750
ATOM   1621  C   ALA A 106     -33.279  71.468  30.545  1.00 40.98           C  
ANISOU 1621  C   ALA A 106     5214   5240   5119   1326  -1195    676
ATOM   1622  O   ALA A 106     -32.831  72.562  30.203  1.00 42.02           O  
ANISOU 1622  O   ALA A 106     5317   5430   5220    590  -1799   1140
ATOM   1623  CB  ALA A 106     -31.583  69.653  31.027  1.00 41.39           C  
ANISOU 1623  CB  ALA A 106     4913   5745   5070   1722   -632   1041
ATOM   1624  H   ALA A 106     -33.437  68.962  32.537  1.00 37.97           H  
ATOM   1625  HA  ALA A 106     -31.961  71.380  32.231  1.00 40.30           H  
ATOM   1626  HB1 ALA A 106     -30.886  70.135  30.340  1.00 41.39           H  
ATOM   1627  HB2 ALA A 106     -30.991  69.158  31.797  1.00 41.39           H  
ATOM   1628  HB3 ALA A 106     -32.118  68.881  30.473  1.00 41.39           H  
ATOM   1629  N   LYS A 107     -34.395  70.924  30.033  1.00 39.51           N  
ANISOU 1629  N   LYS A 107     5326   4711   4977   1813   -902     -1
ATOM   1630  CA  LYS A 107     -35.240  71.559  29.020  1.00 39.67           C  
ANISOU 1630  CA  LYS A 107     5723   4472   4880   2014   -965   -216
ATOM   1631  C   LYS A 107     -36.206  72.609  29.591  1.00 38.79           C  
ANISOU 1631  C   LYS A 107     5742   4359   4640   1734   -839   -117
ATOM   1632  O   LYS A 107     -36.594  73.500  28.838  1.00 38.66           O  
ANISOU 1632  O   LYS A 107     5657   4495   4537   1470  -1031    219
ATOM   1633  CB  LYS A 107     -35.976  70.480  28.207  1.00 40.71           C  
ANISOU 1633  CB  LYS A 107     6080   4464   4924   2320   -982   -472
ATOM   1634  CG  LYS A 107     -35.012  69.678  27.318  1.00 42.07           C  
ANISOU 1634  CG  LYS A 107     6406   4778   4803   2510   -719   -885
ATOM   1635  CD  LYS A 107     -35.723  68.704  26.374  1.00 43.66           C  
ANISOU 1635  CD  LYS A 107     6704   5132   4755   2601   -462  -1243
ATOM   1636  CE  LYS A 107     -34.731  67.975  25.453  1.00 45.74           C  
ANISOU 1636  CE  LYS A 107     6988   5477   4915   2400   -547  -1332
ATOM   1637  NZ  LYS A 107     -35.411  67.034  24.549  1.00 46.39           N1+
ANISOU 1637  NZ  LYS A 107     7070   5648   4908   2254   -577  -1387
ATOM   1638  H   LYS A 107     -34.721  70.036  30.388  1.00 39.51           H  
ATOM   1639  HA  LYS A 107     -34.587  72.094  28.329  1.00 39.67           H  
ATOM   1640  HB3 LYS A 107     -36.723  70.953  27.569  1.00 40.71           H  
ATOM   1641  HB2 LYS A 107     -36.527  69.815  28.871  1.00 40.71           H  
ATOM   1642  HG3 LYS A 107     -34.316  69.122  27.947  1.00 42.07           H  
ATOM   1643  HG2 LYS A 107     -34.406  70.367  26.728  1.00 42.07           H  
ATOM   1644  HD3 LYS A 107     -36.450  69.256  25.778  1.00 43.66           H  
ATOM   1645  HD2 LYS A 107     -36.291  67.981  26.959  1.00 43.66           H  
ATOM   1646  HE3 LYS A 107     -34.000  67.423  26.045  1.00 45.74           H  
ATOM   1647  HE2 LYS A 107     -34.179  68.697  24.850  1.00 45.74           H  
ATOM   1648  HZ1 LYS A 107     -36.099  67.537  24.001  1.00 46.39           H  
ATOM   1649  HZ2 LYS A 107     -34.743  66.591  23.936  1.00 46.39           H  
ATOM   1650  HZ3 LYS A 107     -35.896  66.334  25.094  1.00 46.39           H  
ATOM   1651  N   ARG A 108     -36.527  72.539  30.898  1.00 38.63           N  
ANISOU 1651  N   ARG A 108     5855   4270   4553   1496   -630   -141
ATOM   1652  CA  ARG A 108     -37.189  73.618  31.639  1.00 39.33           C  
ANISOU 1652  CA  ARG A 108     5977   4415   4552   1041   -347    168
ATOM   1653  C   ARG A 108     -36.289  74.856  31.732  1.00 39.12           C  
ANISOU 1653  C   ARG A 108     5890   4335   4638   1294   -510    283
ATOM   1654  O   ARG A 108     -36.759  75.951  31.438  1.00 37.87           O  
ANISOU 1654  O   ARG A 108     5654   4251   4484   1408   -464    451
ATOM   1655  CB  ARG A 108     -37.559  73.177  33.065  1.00 41.02           C  
ANISOU 1655  CB  ARG A 108     6221   4779   4588    257   -137    669
ATOM   1656  CG  ARG A 108     -38.612  72.071  33.144  1.00 41.84           C  
ANISOU 1656  CG  ARG A 108     6390   5066   4444   -309    292    922
ATOM   1657  CD  ARG A 108     -38.926  71.714  34.603  1.00 42.47           C  
ANISOU 1657  CD  ARG A 108     6549   5272   4316   -649    681    872
ATOM   1658  NE  ARG A 108     -39.756  70.510  34.686  1.00 43.02           N  
ANISOU 1658  NE  ARG A 108     6599   5426   4322   -705    961    861
ATOM   1659  CZ  ARG A 108     -40.167  69.861  35.788  1.00 44.93           C  
ANISOU 1659  CZ  ARG A 108     6687   5608   4777   -798    532   1254
ATOM   1660  NH1 ARG A 108     -39.930  70.304  37.030  1.00 45.17           N  
ANISOU 1660  NH1 ARG A 108     6630   5612   4923   -572    422   1396
ATOM   1661  NH2 ARG A 108     -40.827  68.714  35.628  1.00 46.21           N1+
ANISOU 1661  NH2 ARG A 108     6790   5742   5027  -1096    197   1536
ATOM   1662  H   ARG A 108     -36.196  71.755  31.446  1.00 38.63           H  
ATOM   1663  HA  ARG A 108     -38.102  73.897  31.111  1.00 39.33           H  
ATOM   1664  HB3 ARG A 108     -37.931  74.038  33.617  1.00 41.02           H  
ATOM   1665  HB2 ARG A 108     -36.667  72.857  33.601  1.00 41.02           H  
ATOM   1666  HG3 ARG A 108     -38.349  71.194  32.556  1.00 41.84           H  
ATOM   1667  HG2 ARG A 108     -39.516  72.482  32.691  1.00 41.84           H  
ATOM   1668  HD3 ARG A 108     -39.534  72.512  35.025  1.00 42.47           H  
ATOM   1669  HD2 ARG A 108     -38.026  71.651  35.215  1.00 42.47           H  
ATOM   1670  HE  ARG A 108     -39.959  70.071  33.796  1.00 43.02           H  
ATOM   1671 HH12 ARG A 108     -40.261  69.776  37.827  1.00 45.17           H  
ATOM   1672 HH11 ARG A 108     -39.414  71.164  37.178  1.00 45.17           H  
ATOM   1673 HH22 ARG A 108     -41.122  68.184  36.441  1.00 46.21           H  
ATOM   1674 HH21 ARG A 108     -41.054  68.369  34.706  1.00 46.21           H  
ATOM   1675  N   GLN A 109     -35.014  74.647  32.111  1.00 41.10           N  
ANISOU 1675  N   GLN A 109     6088   4537   4993   1476   -899    353
ATOM   1676  CA  GLN A 109     -33.995  75.691  32.214  1.00 43.32           C  
ANISOU 1676  CA  GLN A 109     6392   4904   5166   1507  -1029    124
ATOM   1677  C   GLN A 109     -33.699  76.390  30.881  1.00 41.65           C  
ANISOU 1677  C   GLN A 109     6468   4806   4552   1722   -910   -273
ATOM   1678  O   GLN A 109     -33.588  77.615  30.869  1.00 41.84           O  
ANISOU 1678  O   GLN A 109     6690   4783   4426   1882  -1092   -358
ATOM   1679  CB  GLN A 109     -32.705  75.120  32.827  1.00 46.94           C  
ANISOU 1679  CB  GLN A 109     6561   5385   5890   1351  -1087    133
ATOM   1680  CG  GLN A 109     -32.832  74.794  34.323  1.00 51.04           C  
ANISOU 1680  CG  GLN A 109     6816   5885   6694   1112  -1340    247
ATOM   1681  CD  GLN A 109     -31.557  74.137  34.848  1.00 55.24           C  
ANISOU 1681  CD  GLN A 109     7160   6378   7453    786  -1675    461
ATOM   1682  OE1 GLN A 109     -30.511  74.776  34.924  1.00 57.48           O  
ANISOU 1682  OE1 GLN A 109     7343   6770   7727    516  -1790    812
ATOM   1683  NE2 GLN A 109     -31.636  72.857  35.210  1.00 56.28           N  
ANISOU 1683  NE2 GLN A 109     7235   6399   7750    769  -1895    310
ATOM   1684  H   GLN A 109     -34.714  73.710  32.343  1.00 41.10           H  
ATOM   1685  HA  GLN A 109     -34.386  76.450  32.889  1.00 43.32           H  
ATOM   1686  HB3 GLN A 109     -31.889  75.834  32.697  1.00 46.94           H  
ATOM   1687  HB2 GLN A 109     -32.409  74.224  32.280  1.00 46.94           H  
ATOM   1688  HG3 GLN A 109     -33.689  74.148  34.509  1.00 51.04           H  
ATOM   1689  HG2 GLN A 109     -33.011  75.710  34.887  1.00 51.04           H  
ATOM   1690 HE22 GLN A 109     -30.821  72.383  35.568  1.00 56.28           H  
ATOM   1691 HE21 GLN A 109     -32.509  72.357  35.125  1.00 56.28           H  
ATOM   1692  N  AGLN A 110     -33.617  75.608  29.790  0.55 40.30           N  
ANISOU 1692  N  AGLN A 110     6377   4650   4288   1910   -621   -606
ATOM   1693  N  BGLN A 110     -33.646  75.514  29.849  0.45 40.82           N  
ANISOU 1693  N  BGLN A 110     6323   4810   4379   1656   -855   -366
ATOM   1694  CA AGLN A 110     -33.444  76.116  28.430  0.55 39.33           C  
ANISOU 1694  CA AGLN A 110     6289   4520   4136   1950   -399   -706
ATOM   1695  CA BGLN A 110     -33.515  76.023  28.489  0.45 40.19           C  
ANISOU 1695  CA BGLN A 110     6175   4840   4255   1458   -845   -288
ATOM   1696  C  AGLN A 110     -34.666  76.930  27.966  0.55 36.95           C  
ANISOU 1696  C  AGLN A 110     6065   4344   3631   1657   -364   -463
ATOM   1697  C  BGLN A 110     -34.698  76.907  28.123  0.45 37.86           C  
ANISOU 1697  C  BGLN A 110     5960   4551   3876   1485   -668   -228
ATOM   1698  O  AGLN A 110     -34.480  78.018  27.429  0.55 35.88           O  
ANISOU 1698  O  AGLN A 110     6167   4302   3163   1264   -289   -169
ATOM   1699  O  BGLN A 110     -34.534  78.036  27.646  0.45 37.44           O  
ANISOU 1699  O  BGLN A 110     5976   4566   3685   1232   -706     70
ATOM   1700  CB AGLN A 110     -33.125  74.946  27.477  0.55 40.16           C  
ANISOU 1700  CB AGLN A 110     6269   4496   4495   2329   -208   -929
ATOM   1701  CB BGLN A 110     -33.428  74.859  27.498  0.45 41.19           C  
ANISOU 1701  CB BGLN A 110     6100   5084   4469   1304   -970   -225
ATOM   1702  CG AGLN A 110     -32.786  75.391  26.034  0.55 40.62           C  
ANISOU 1702  CG AGLN A 110     6255   4558   4622   2532    127  -1035
ATOM   1703  CG BGLN A 110     -32.112  74.119  27.452  0.45 41.16           C  
ANISOU 1703  CG BGLN A 110     5969   5246   4424   1262   -771   -272
ATOM   1704  CD AGLN A 110     -32.580  74.256  25.025  0.55 42.82           C  
ANISOU 1704  CD AGLN A 110     6487   4799   4983   2314      1   -769
ATOM   1705  CD BGLN A 110     -32.243  72.773  26.754  0.45 40.55           C  
ANISOU 1705  CD BGLN A 110     5826   5297   4286   1277   -467   -446
ATOM   1706  OE1AGLN A 110     -32.457  74.524  23.831  0.55 44.01           O  
ANISOU 1706  OE1AGLN A 110     6656   4850   5218   2064   -137   -526
ATOM   1707  OE1BGLN A 110     -33.033  72.609  25.821  0.45 40.56           O  
ANISOU 1707  OE1BGLN A 110     5801   5365   4245   1212   -240   -490
ATOM   1708  NE2AGLN A 110     -32.544  72.997  25.467  0.55 43.30           N  
ANISOU 1708  NE2AGLN A 110     6517   4911   5024   2393     43   -818
ATOM   1709  NE2BGLN A 110     -31.483  71.796  27.224  0.45 39.83           N  
ANISOU 1709  NE2BGLN A 110     5723   5211   4200   1442   -361   -653
ATOM   1710  H  AGLN A 110     -33.711  74.606  29.888  0.55 40.30           H  
ATOM   1711  H  BGLN A 110     -33.507  74.527  30.012  0.45 40.82           H  
ATOM   1712  HA AGLN A 110     -32.581  76.786  28.438  0.55 39.33           H  
ATOM   1713  HA BGLN A 110     -32.601  76.613  28.420  0.45 40.19           H  
ATOM   1714  HB3AGLN A 110     -33.970  74.256  27.467  0.55 40.16           H  
ATOM   1715  HB3BGLN A 110     -33.673  75.219  26.499  0.45 41.19           H  
ATOM   1716  HB2AGLN A 110     -32.279  74.386  27.880  0.55 40.16           H  
ATOM   1717  HB2BGLN A 110     -34.231  74.151  27.703  0.45 41.19           H  
ATOM   1718  HG3AGLN A 110     -31.886  76.007  26.045  0.55 40.62           H  
ATOM   1719  HG3BGLN A 110     -31.746  73.967  28.467  0.45 41.16           H  
ATOM   1720  HG2AGLN A 110     -33.578  76.022  25.633  0.55 40.62           H  
ATOM   1721  HG2BGLN A 110     -31.372  74.727  26.931  0.45 41.16           H  
ATOM   1722 HE22AGLN A 110     -32.413  72.239  24.813  0.55 43.30           H  
ATOM   1723 HE22BGLN A 110     -31.523  70.878  26.804  0.45 39.83           H  
ATOM   1724 HE21AGLN A 110     -32.639  72.796  26.452  0.55 43.30           H  
ATOM   1725 HE21BGLN A 110     -30.863  71.968  28.002  0.45 39.83           H  
ATOM   1726  N   TYR A 111     -35.880  76.407  28.215  1.00 36.64           N  
ANISOU 1726  N   TYR A 111     5842   4344   3735   1640   -559   -394
ATOM   1727  CA  TYR A 111     -37.154  77.051  27.892  1.00 36.29           C  
ANISOU 1727  CA  TYR A 111     5516   4428   3846   1482   -711   -238
ATOM   1728  C   TYR A 111     -37.341  78.403  28.605  1.00 35.03           C  
ANISOU 1728  C   TYR A 111     5137   4241   3931   1353   -683    -68
ATOM   1729  O   TYR A 111     -37.631  79.387  27.930  1.00 33.97           O  
ANISOU 1729  O   TYR A 111     4915   4205   3787   1817   -683   -305
ATOM   1730  CB  TYR A 111     -38.307  76.058  28.154  1.00 37.23           C  
ANISOU 1730  CB  TYR A 111     5539   4703   3904   1640   -726   -317
ATOM   1731  CG  TYR A 111     -39.709  76.591  27.921  1.00 37.52           C  
ANISOU 1731  CG  TYR A 111     5646   4748   3863   1847   -722   -369
ATOM   1732  CD1 TYR A 111     -40.497  77.017  29.011  1.00 36.51           C  
ANISOU 1732  CD1 TYR A 111     5566   4750   3556   2132   -361   -510
ATOM   1733  CD2 TYR A 111     -40.227  76.662  26.612  1.00 37.64           C  
ANISOU 1733  CD2 TYR A 111     5750   4746   3805   1846   -840   -408
ATOM   1734  CE1 TYR A 111     -41.792  77.521  28.790  1.00 36.90           C  
ANISOU 1734  CE1 TYR A 111     5708   4724   3591   2088   -385   -404
ATOM   1735  CE2 TYR A 111     -41.525  77.162  26.393  1.00 38.36           C  
ANISOU 1735  CE2 TYR A 111     5893   4853   3831   1761   -735   -400
ATOM   1736  CZ  TYR A 111     -42.306  77.598  27.481  1.00 38.20           C  
ANISOU 1736  CZ  TYR A 111     5858   4824   3832   1952   -560   -410
ATOM   1737  OH  TYR A 111     -43.558  78.095  27.266  1.00 40.33           O  
ANISOU 1737  OH  TYR A 111     6108   4999   4219   1861   -879   -147
ATOM   1738  H   TYR A 111     -35.947  75.502  28.663  1.00 36.64           H  
ATOM   1739  HA  TYR A 111     -37.139  77.257  26.821  1.00 36.29           H  
ATOM   1740  HB3 TYR A 111     -38.252  75.691  29.180  1.00 37.23           H  
ATOM   1741  HB2 TYR A 111     -38.178  75.181  27.519  1.00 37.23           H  
ATOM   1742  HD1 TYR A 111     -40.108  76.968  30.017  1.00 36.51           H  
ATOM   1743  HD2 TYR A 111     -39.630  76.339  25.772  1.00 37.64           H  
ATOM   1744  HE1 TYR A 111     -42.386  77.849  29.629  1.00 36.90           H  
ATOM   1745  HE2 TYR A 111     -41.915  77.216  25.390  1.00 38.36           H  
ATOM   1746  HH  TYR A 111     -43.994  78.373  28.081  1.00 40.33           H  
ATOM   1747  N   ASN A 112     -37.121  78.438  29.931  1.00 34.68           N  
ANISOU 1747  N   ASN A 112     4962   4203   4012    859   -566    129
ATOM   1748  CA  ASN A 112     -37.209  79.644  30.765  1.00 33.09           C  
ANISOU 1748  CA  ASN A 112     4681   4322   3570    810    -55   -166
ATOM   1749  C   ASN A 112     -36.153  80.704  30.392  1.00 33.18           C  
ANISOU 1749  C   ASN A 112     4884   4395   3329   1002   -394    -42
ATOM   1750  O   ASN A 112     -36.480  81.891  30.397  1.00 34.18           O  
ANISOU 1750  O   ASN A 112     5031   4466   3492    914   -472   -107
ATOM   1751  CB  ASN A 112     -37.072  79.270  32.261  1.00 32.14           C  
ANISOU 1751  CB  ASN A 112     4301   4695   3217    562    623   -261
ATOM   1752  CG  ASN A 112     -38.195  78.390  32.826  1.00 34.80           C  
ANISOU 1752  CG  ASN A 112     4185   5308   3731    338    249   -193
ATOM   1753  OD1 ASN A 112     -39.293  78.318  32.279  1.00 34.44           O  
ANISOU 1753  OD1 ASN A 112     3729   5656   3702    125    924     19
ATOM   1754  ND2 ASN A 112     -37.915  77.717  33.943  1.00 36.33           N  
ANISOU 1754  ND2 ASN A 112     4353   5523   3928    333   -485   -222
ATOM   1755  H   ASN A 112     -36.881  77.581  30.416  1.00 34.68           H  
ATOM   1756  HA  ASN A 112     -38.200  80.068  30.593  1.00 33.09           H  
ATOM   1757  HB3 ASN A 112     -37.054  80.176  32.868  1.00 32.14           H  
ATOM   1758  HB2 ASN A 112     -36.115  78.773  32.419  1.00 32.14           H  
ATOM   1759 HD22 ASN A 112     -38.603  77.101  34.356  1.00 36.33           H  
ATOM   1760 HD21 ASN A 112     -36.998  77.794  34.365  1.00 36.33           H  
ATOM   1761  N   ALA A 113     -34.928  80.262  30.056  1.00 33.09           N  
ANISOU 1761  N   ALA A 113     4912   4415   3245   1547   -923     12
ATOM   1762  CA  ALA A 113     -33.833  81.127  29.613  1.00 35.30           C  
ANISOU 1762  CA  ALA A 113     5238   4683   3492   1517  -1615   -218
ATOM   1763  C   ALA A 113     -34.079  81.765  28.236  1.00 37.02           C  
ANISOU 1763  C   ALA A 113     5488   4835   3745   1728  -1746   -431
ATOM   1764  O   ALA A 113     -33.720  82.926  28.055  1.00 38.56           O  
ANISOU 1764  O   ALA A 113     5678   4900   4074   1637  -2087   -472
ATOM   1765  CB  ALA A 113     -32.512  80.347  29.624  1.00 36.97           C  
ANISOU 1765  CB  ALA A 113     5496   4904   3646   1108  -1848   -347
ATOM   1766  H   ALA A 113     -34.727  79.271  30.087  1.00 33.09           H  
ATOM   1767  HA  ALA A 113     -33.742  81.941  30.333  1.00 35.30           H  
ATOM   1768  HB1 ALA A 113     -31.683  80.968  29.282  1.00 36.97           H  
ATOM   1769  HB2 ALA A 113     -32.267  80.012  30.632  1.00 36.97           H  
ATOM   1770  HB3 ALA A 113     -32.557  79.468  28.979  1.00 36.97           H  
ATOM   1771  N   LEU A 114     -34.717  81.028  27.310  1.00 36.71           N  
ANISOU 1771  N   LEU A 114     5456   4851   3641   2109  -1698   -514
ATOM   1772  CA  LEU A 114     -35.107  81.531  25.991  1.00 38.04           C  
ANISOU 1772  CA  LEU A 114     5375   5127   3951   2001  -1510   -400
ATOM   1773  C   LEU A 114     -36.175  82.631  26.073  1.00 36.96           C  
ANISOU 1773  C   LEU A 114     5436   4823   3784   2071  -1181   -579
ATOM   1774  O   LEU A 114     -36.041  83.622  25.361  1.00 36.19           O  
ANISOU 1774  O   LEU A 114     5317   4742   3694   2015   -964   -696
ATOM   1775  CB  LEU A 114     -35.574  80.369  25.091  1.00 39.12           C  
ANISOU 1775  CB  LEU A 114     5097   5563   4206   1904  -1243   -264
ATOM   1776  CG  LEU A 114     -34.416  79.512  24.539  1.00 39.18           C  
ANISOU 1776  CG  LEU A 114     4629   5946   4311   1922   -630   -330
ATOM   1777  CD1 LEU A 114     -34.948  78.172  24.019  1.00 39.23           C  
ANISOU 1777  CD1 LEU A 114     4439   6179   4289   1853    -61   -498
ATOM   1778  CD2 LEU A 114     -33.595  80.252  23.466  1.00 37.94           C  
ANISOU 1778  CD2 LEU A 114     4377   5913   4128   2072   -419   -278
ATOM   1779  H   LEU A 114     -34.969  80.070  27.518  1.00 36.71           H  
ATOM   1780  HA  LEU A 114     -34.224  81.986  25.539  1.00 38.04           H  
ATOM   1781  HB3 LEU A 114     -36.151  80.747  24.245  1.00 39.12           H  
ATOM   1782  HB2 LEU A 114     -36.266  79.743  25.655  1.00 39.12           H  
ATOM   1783  HG  LEU A 114     -33.736  79.283  25.358  1.00 39.18           H  
ATOM   1784 HD11 LEU A 114     -34.137  77.520  23.696  1.00 39.23           H  
ATOM   1785 HD12 LEU A 114     -35.505  77.642  24.792  1.00 39.23           H  
ATOM   1786 HD13 LEU A 114     -35.617  78.325  23.175  1.00 39.23           H  
ATOM   1787 HD21 LEU A 114     -33.532  79.688  22.536  1.00 37.94           H  
ATOM   1788 HD22 LEU A 114     -34.020  81.225  23.222  1.00 37.94           H  
ATOM   1789 HD23 LEU A 114     -32.573  80.421  23.807  1.00 37.94           H  
ATOM   1790  N   LEU A 115     -37.173  82.479  26.964  1.00 38.24           N  
ANISOU 1790  N   LEU A 115     5817   4746   3969   1973  -1433   -570
ATOM   1791  CA  LEU A 115     -38.204  83.491  27.225  1.00 37.64           C  
ANISOU 1791  CA  LEU A 115     5624   4612   4068   2103  -1359   -767
ATOM   1792  C   LEU A 115     -37.608  84.813  27.750  1.00 37.29           C  
ANISOU 1792  C   LEU A 115     5297   4786   4085   2170  -1472   -737
ATOM   1793  O   LEU A 115     -37.999  85.880  27.277  1.00 35.50           O  
ANISOU 1793  O   LEU A 115     4992   4708   3788   2335  -1515   -246
ATOM   1794  CB  LEU A 115     -39.252  82.943  28.221  1.00 38.82           C  
ANISOU 1794  CB  LEU A 115     5656   4566   4527   1870  -1542   -477
ATOM   1795  CG  LEU A 115     -40.068  81.731  27.719  1.00 39.71           C  
ANISOU 1795  CG  LEU A 115     5543   4773   4772   1565  -1631   -191
ATOM   1796  CD1 LEU A 115     -40.863  81.085  28.875  1.00 39.16           C  
ANISOU 1796  CD1 LEU A 115     5608   4630   4643   1449  -1611   -605
ATOM   1797  CD2 LEU A 115     -40.951  82.063  26.501  1.00 41.02           C  
ANISOU 1797  CD2 LEU A 115     5398   5061   5128   1430  -1772    485
ATOM   1798  H   LEU A 115     -37.220  81.636  27.520  1.00 38.24           H  
ATOM   1799  HA  LEU A 115     -38.696  83.709  26.276  1.00 37.64           H  
ATOM   1800  HB3 LEU A 115     -39.947  83.736  28.504  1.00 38.82           H  
ATOM   1801  HB2 LEU A 115     -38.738  82.664  29.141  1.00 38.82           H  
ATOM   1802  HG  LEU A 115     -39.368  80.977  27.372  1.00 39.71           H  
ATOM   1803 HD11 LEU A 115     -41.926  80.985  28.661  1.00 39.16           H  
ATOM   1804 HD12 LEU A 115     -40.481  80.086  29.087  1.00 39.16           H  
ATOM   1805 HD13 LEU A 115     -40.781  81.657  29.800  1.00 39.16           H  
ATOM   1806 HD21 LEU A 115     -41.961  81.664  26.588  1.00 41.02           H  
ATOM   1807 HD22 LEU A 115     -41.046  83.135  26.344  1.00 41.02           H  
ATOM   1808 HD23 LEU A 115     -40.520  81.642  25.593  1.00 41.02           H  
ATOM   1809  N  ASER A 116     -36.645  84.710  28.679  0.56 37.58           N  
ANISOU 1809  N  ASER A 116     5272   4888   4121   2217  -1634  -1002
ATOM   1810  N  BSER A 116     -36.446  84.653  28.704  0.44 36.94           N  
ANISOU 1810  N  BSER A 116     5227   4765   4046   2355  -1392   -992
ATOM   1811  CA ASER A 116     -35.894  85.830  29.244  0.56 38.71           C  
ANISOU 1811  CA ASER A 116     5297   5238   4174   1955  -1888  -1075
ATOM   1812  CA BSER A 116     -35.751  85.816  29.243  0.44 37.19           C  
ANISOU 1812  CA BSER A 116     5204   4953   3976   2276  -1335  -1122
ATOM   1813  C  ASER A 116     -35.055  86.590  28.199  0.56 37.19           C  
ANISOU 1813  C  ASER A 116     5029   5200   3904   2066  -1666  -1297
ATOM   1814  C  BSER A 116     -34.980  86.550  28.154  0.44 36.55           C  
ANISOU 1814  C  BSER A 116     5005   5062   3821   2209  -1438  -1298
ATOM   1815  O  ASER A 116     -35.133  87.817  28.145  0.56 36.88           O  
ANISOU 1815  O  ASER A 116     5012   5143   3859   1950  -1625  -1367
ATOM   1816  O  BSER A 116     -35.027  87.781  28.063  0.44 36.27           O  
ANISOU 1816  O  BSER A 116     5004   5010   3767   2084  -1441  -1365
ATOM   1817  CB ASER A 116     -35.034  85.286  30.397  0.56 41.27           C  
ANISOU 1817  CB ASER A 116     5631   5570   4479   1556  -2343   -894
ATOM   1818  CB BSER A 116     -34.804  85.388  30.367  0.44 37.74           C  
ANISOU 1818  CB BSER A 116     5406   4972   3963   2244  -1105  -1133
ATOM   1819  OG ASER A 116     -34.193  86.271  30.954  0.56 42.68           O  
ANISOU 1819  OG ASER A 116     5822   5747   4649   1346  -2685   -829
ATOM   1820  OG BSER A 116     -35.512  84.991  31.526  0.44 37.20           O  
ANISOU 1820  OG BSER A 116     5490   4885   3761   2337   -832  -1329
ATOM   1821  H  ASER A 116     -36.381  83.792  29.010  0.56 37.58           H  
ATOM   1822  H  BSER A 116     -36.226  83.733  29.057  0.44 36.94           H  
ATOM   1823  HA ASER A 116     -36.610  86.538  29.663  0.56 38.71           H  
ATOM   1824  HA BSER A 116     -36.493  86.498  29.659  0.44 37.19           H  
ATOM   1825  HB3ASER A 116     -34.405  84.465  30.055  0.56 41.27           H  
ATOM   1826  HB3BSER A 116     -34.138  86.214  30.614  0.44 37.74           H  
ATOM   1827  HB2ASER A 116     -35.669  84.883  31.187  0.56 41.27           H  
ATOM   1828  HB2BSER A 116     -34.181  84.563  30.022  0.44 37.74           H  
ATOM   1829  HG ASER A 116     -33.732  85.864  31.696  0.56 42.68           H  
ATOM   1830  HG BSER A 116     -34.889  84.730  32.208  0.44 37.20           H  
ATOM   1831  N   GLN A 117     -34.285  85.845  27.389  1.00 36.66           N  
ANISOU 1831  N   GLN A 117     4931   5184   3816   2202  -1613  -1315
ATOM   1832  CA  GLN A 117     -33.394  86.391  26.367  1.00 37.50           C  
ANISOU 1832  CA  GLN A 117     4795   5492   3962   2096  -1286  -1055
ATOM   1833  C   GLN A 117     -34.125  87.009  25.165  1.00 36.37           C  
ANISOU 1833  C   GLN A 117     4582   5283   3955   1895  -1301   -949
ATOM   1834  O   GLN A 117     -33.663  88.033  24.665  1.00 36.15           O  
ANISOU 1834  O   GLN A 117     4508   5253   3976   1720  -1423   -692
ATOM   1835  CB  GLN A 117     -32.379  85.311  25.936  1.00 41.51           C  
ANISOU 1835  CB  GLN A 117     5213   6125   4434   1863  -1318   -760
ATOM   1836  CG  GLN A 117     -31.333  84.943  27.012  1.00 45.89           C  
ANISOU 1836  CG  GLN A 117     5723   6640   5073   1678  -1401   -421
ATOM   1837  CD  GLN A 117     -30.427  86.111  27.405  1.00 49.96           C  
ANISOU 1837  CD  GLN A 117     6199   7135   5650   1326  -1378    123
ATOM   1838  OE1 GLN A 117     -29.914  86.821  26.544  1.00 50.20           O  
ANISOU 1838  OE1 GLN A 117     6229   7065   5781   1393  -1175    500
ATOM   1839  NE2 GLN A 117     -30.218  86.310  28.707  1.00 52.59           N  
ANISOU 1839  NE2 GLN A 117     6505   7562   5914    958  -1468    178
ATOM   1840  H   GLN A 117     -34.271  84.840  27.502  1.00 36.66           H  
ATOM   1841  HA  GLN A 117     -32.848  87.215  26.830  1.00 37.50           H  
ATOM   1842  HB3 GLN A 117     -31.854  85.637  25.037  1.00 41.51           H  
ATOM   1843  HB2 GLN A 117     -32.920  84.407  25.655  1.00 41.51           H  
ATOM   1844  HG3 GLN A 117     -30.702  84.134  26.644  1.00 45.89           H  
ATOM   1845  HG2 GLN A 117     -31.826  84.565  27.906  1.00 45.89           H  
ATOM   1846 HE22 GLN A 117     -29.635  87.074  29.019  1.00 52.59           H  
ATOM   1847 HE21 GLN A 117     -30.627  85.692  29.399  1.00 52.59           H  
ATOM   1848  N   MET A 118     -35.265  86.428  24.751  1.00 35.86           N  
ANISOU 1848  N   MET A 118     4533   5153   3942   1847  -1299  -1054
ATOM   1849  CA  MET A 118     -36.136  86.994  23.717  1.00 34.19           C  
ANISOU 1849  CA  MET A 118     4332   4859   3799   1923  -1221  -1164
ATOM   1850  C   MET A 118     -36.843  88.284  24.173  1.00 33.13           C  
ANISOU 1850  C   MET A 118     4066   4633   3891   1707  -1171  -1065
ATOM   1851  O   MET A 118     -36.953  89.215  23.374  1.00 32.48           O  
ANISOU 1851  O   MET A 118     4013   4427   3902   1816  -1114   -879
ATOM   1852  CB  MET A 118     -37.169  85.952  23.249  1.00 33.75           C  
ANISOU 1852  CB  MET A 118     4527   4752   3545   2031  -1205  -1432
ATOM   1853  CG  MET A 118     -36.581  84.815  22.401  1.00 33.58           C  
ANISOU 1853  CG  MET A 118     4576   4793   3392   2100  -1194  -1496
ATOM   1854  SD  MET A 118     -37.821  83.750  21.617  1.00 33.31           S  
ANISOU 1854  SD  MET A 118     4533   4728   3396   2251  -1189  -1314
ATOM   1855  CE  MET A 118     -38.654  83.029  23.058  1.00 33.34           C  
ANISOU 1855  CE  MET A 118     4662   4687   3318   2125  -1160  -1463
ATOM   1856  H   MET A 118     -35.584  85.574  25.192  1.00 35.86           H  
ATOM   1857  HA  MET A 118     -35.508  87.259  22.866  1.00 34.19           H  
ATOM   1858  HB3 MET A 118     -37.938  86.437  22.654  1.00 33.75           H  
ATOM   1859  HB2 MET A 118     -37.682  85.544  24.121  1.00 33.75           H  
ATOM   1860  HG3 MET A 118     -35.905  84.196  22.985  1.00 33.58           H  
ATOM   1861  HG2 MET A 118     -35.974  85.236  21.601  1.00 33.58           H  
ATOM   1862  HE1 MET A 118     -39.477  82.397  22.729  1.00 33.34           H  
ATOM   1863  HE2 MET A 118     -37.960  82.420  23.635  1.00 33.34           H  
ATOM   1864  HE3 MET A 118     -39.069  83.799  23.706  1.00 33.34           H  
ATOM   1865  N   SER A 119     -37.273  88.332  25.447  1.00 32.91           N  
ANISOU 1865  N   SER A 119     3965   4584   3957   1522  -1341  -1249
ATOM   1866  CA  SER A 119     -37.868  89.518  26.066  1.00 33.66           C  
ANISOU 1866  CA  SER A 119     3965   4655   4169   1535  -1168  -1492
ATOM   1867  C   SER A 119     -36.859  90.677  26.191  1.00 33.92           C  
ANISOU 1867  C   SER A 119     3863   4852   4175   1566  -1081  -1509
ATOM   1868  O   SER A 119     -37.227  91.816  25.903  1.00 33.50           O  
ANISOU 1868  O   SER A 119     3787   5038   3906   1669  -1018  -1267
ATOM   1869  CB  SER A 119     -38.497  89.137  27.422  1.00 34.35           C  
ANISOU 1869  CB  SER A 119     3955   4660   4438   1463  -1049  -1595
ATOM   1870  OG  SER A 119     -39.176  90.233  28.004  1.00 35.99           O  
ANISOU 1870  OG  SER A 119     3887   4870   4917   1391  -1160  -1277
ATOM   1871  H   SER A 119     -37.154  87.527  26.047  1.00 32.91           H  
ATOM   1872  HA  SER A 119     -38.674  89.851  25.409  1.00 33.66           H  
ATOM   1873  HB3 SER A 119     -37.741  88.777  28.121  1.00 34.35           H  
ATOM   1874  HB2 SER A 119     -39.219  88.331  27.288  1.00 34.35           H  
ATOM   1875  HG  SER A 119     -39.994  90.369  27.515  1.00 35.99           H  
ATOM   1876  N   ARG A 120     -35.605  90.357  26.560  1.00 35.11           N  
ANISOU 1876  N   ARG A 120     3898   4972   4472   1448  -1307  -1603
ATOM   1877  CA  ARG A 120     -34.485  91.296  26.615  1.00 35.60           C  
ANISOU 1877  CA  ARG A 120     3670   5051   4805   1466  -1169  -1615
ATOM   1878  C   ARG A 120     -34.164  91.900  25.239  1.00 34.74           C  
ANISOU 1878  C   ARG A 120     3624   4958   4620   1263  -1000  -1614
ATOM   1879  O   ARG A 120     -34.126  93.122  25.135  1.00 35.53           O  
ANISOU 1879  O   ARG A 120     3693   5021   4785   1014  -1098  -1411
ATOM   1880  CB  ARG A 120     -33.251  90.605  27.232  1.00 38.12           C  
ANISOU 1880  CB  ARG A 120     3688   5434   5363   1477  -1280  -1413
ATOM   1881  CG  ARG A 120     -32.007  91.513  27.383  1.00 40.49           C  
ANISOU 1881  CG  ARG A 120     3796   5764   5826   1465  -1251  -1451
ATOM   1882  CD  ARG A 120     -30.709  90.762  27.732  1.00 43.06           C  
ANISOU 1882  CD  ARG A 120     4177   6085   6101   1278  -1228  -1669
ATOM   1883  NE  ARG A 120     -30.217  89.902  26.639  1.00 46.86           N  
ANISOU 1883  NE  ARG A 120     4862   6553   6391    724  -1340  -1472
ATOM   1884  CZ  ARG A 120     -29.618  90.263  25.489  1.00 48.96           C  
ANISOU 1884  CZ  ARG A 120     5428   6767   6410    364  -1196  -1501
ATOM   1885  NH1 ARG A 120     -29.239  89.300  24.640  1.00 50.25           N  
ANISOU 1885  NH1 ARG A 120     5694   7011   6390    209  -1233  -1431
ATOM   1886  NH2 ARG A 120     -29.387  91.544  25.164  1.00 48.88           N1+
ANISOU 1886  NH2 ARG A 120     5515   6648   6409    266  -1037  -1501
ATOM   1887  H   ARG A 120     -35.390  89.398  26.801  1.00 35.11           H  
ATOM   1888  HA  ARG A 120     -34.777  92.113  27.279  1.00 35.60           H  
ATOM   1889  HB3 ARG A 120     -32.996  89.735  26.628  1.00 38.12           H  
ATOM   1890  HB2 ARG A 120     -33.522  90.216  28.211  1.00 38.12           H  
ATOM   1891  HG3 ARG A 120     -32.180  92.325  28.090  1.00 40.49           H  
ATOM   1892  HG2 ARG A 120     -31.833  92.010  26.431  1.00 40.49           H  
ATOM   1893  HD3 ARG A 120     -30.936  90.059  28.533  1.00 43.06           H  
ATOM   1894  HD2 ARG A 120     -29.940  91.428  28.126  1.00 43.06           H  
ATOM   1895  HE  ARG A 120     -30.358  88.911  26.788  1.00 46.86           H  
ATOM   1896 HH12 ARG A 120     -28.788  89.527  23.767  1.00 50.25           H  
ATOM   1897 HH11 ARG A 120     -29.392  88.329  24.883  1.00 50.25           H  
ATOM   1898 HH22 ARG A 120     -28.936  91.785  24.293  1.00 48.88           H  
ATOM   1899 HH21 ARG A 120     -29.669  92.282  25.794  1.00 48.88           H  
ATOM   1900  N   ILE A 121     -33.942  91.048  24.221  1.00 33.40           N  
ANISOU 1900  N   ILE A 121     3546   4899   4247   1326   -683  -1738
ATOM   1901  CA  ILE A 121     -33.581  91.462  22.859  1.00 33.30           C  
ANISOU 1901  CA  ILE A 121     3607   4933   4115   1409   -547  -1620
ATOM   1902  C   ILE A 121     -34.621  92.402  22.220  1.00 32.22           C  
ANISOU 1902  C   ILE A 121     3492   4803   3948   1217   -686  -1309
ATOM   1903  O   ILE A 121     -34.218  93.367  21.573  1.00 32.94           O  
ANISOU 1903  O   ILE A 121     3525   4871   4121   1299   -921  -1056
ATOM   1904  CB  ILE A 121     -33.321  90.243  21.920  1.00 35.66           C  
ANISOU 1904  CB  ILE A 121     3959   5316   4275   1472   -694  -1479
ATOM   1905  CG1 ILE A 121     -32.033  89.497  22.333  1.00 37.99           C  
ANISOU 1905  CG1 ILE A 121     4193   5458   4784   1466   -964  -1417
ATOM   1906  CG2 ILE A 121     -33.244  90.569  20.408  1.00 35.85           C  
ANISOU 1906  CG2 ILE A 121     4161   5454   4009   1357   -692  -1463
ATOM   1907  CD1 ILE A 121     -31.952  88.056  21.805  1.00 39.63           C  
ANISOU 1907  CD1 ILE A 121     4411   5572   5074   1259  -1319  -1259
ATOM   1908  H   ILE A 121     -33.989  90.050  24.385  1.00 33.40           H  
ATOM   1909  HA  ILE A 121     -32.650  92.027  22.941  1.00 33.30           H  
ATOM   1910  HB  ILE A 121     -34.157  89.559  22.064  1.00 35.66           H  
ATOM   1911 HG13 ILE A 121     -31.944  89.467  23.418  1.00 37.99           H  
ATOM   1912 HG12 ILE A 121     -31.162  90.057  21.991  1.00 37.99           H  
ATOM   1913 HG21 ILE A 121     -33.027  89.677  19.823  1.00 35.85           H  
ATOM   1914 HG22 ILE A 121     -34.177  90.973  20.014  1.00 35.85           H  
ATOM   1915 HG23 ILE A 121     -32.457  91.296  20.200  1.00 35.85           H  
ATOM   1916 HD11 ILE A 121     -31.270  87.462  22.413  1.00 39.63           H  
ATOM   1917 HD12 ILE A 121     -32.924  87.561  21.827  1.00 39.63           H  
ATOM   1918 HD13 ILE A 121     -31.585  88.027  20.778  1.00 39.63           H  
ATOM   1919  N   TYR A 122     -35.919  92.142  22.456  1.00 30.99           N  
ANISOU 1919  N   TYR A 122     3321   4664   3790    980   -667  -1161
ATOM   1920  CA  TYR A 122     -37.000  93.014  22.007  1.00 28.72           C  
ANISOU 1920  CA  TYR A 122     3006   4373   3535   1064   -253  -1428
ATOM   1921  C   TYR A 122     -36.991  94.383  22.718  1.00 29.65           C  
ANISOU 1921  C   TYR A 122     3003   4635   3629    751   -300  -1208
ATOM   1922  O   TYR A 122     -37.038  95.404  22.037  1.00 29.95           O  
ANISOU 1922  O   TYR A 122     2958   4713   3711    451   -431   -901
ATOM   1923  CB  TYR A 122     -38.362  92.299  22.138  1.00 28.33           C  
ANISOU 1923  CB  TYR A 122     3050   4124   3592    967   -559  -1272
ATOM   1924  CG  TYR A 122     -39.507  93.101  21.543  1.00 26.25           C  
ANISOU 1924  CG  TYR A 122     2790   3835   3348    730   -457   -918
ATOM   1925  CD1 TYR A 122     -39.789  92.991  20.167  1.00 26.64           C  
ANISOU 1925  CD1 TYR A 122     2958   3794   3370    516   -639   -696
ATOM   1926  CD2 TYR A 122     -40.231  94.019  22.334  1.00 24.85           C  
ANISOU 1926  CD2 TYR A 122     2717   3631   3093    656   -295   -991
ATOM   1927  CE1 TYR A 122     -40.771  93.811  19.583  1.00 25.84           C  
ANISOU 1927  CE1 TYR A 122     3092   3514   3214    483   -650   -764
ATOM   1928  CE2 TYR A 122     -41.200  94.851  21.743  1.00 25.50           C  
ANISOU 1928  CE2 TYR A 122     2992   3588   3111    374   -429   -882
ATOM   1929  CZ  TYR A 122     -41.471  94.747  20.366  1.00 26.12           C  
ANISOU 1929  CZ  TYR A 122     3141   3508   3277    327   -499   -746
ATOM   1930  OH  TYR A 122     -42.420  95.539  19.792  1.00 26.58           O  
ANISOU 1930  OH  TYR A 122     3275   3426   3400    181   -371   -768
ATOM   1931  H   TYR A 122     -36.183  91.328  22.995  1.00 30.99           H  
ATOM   1932  HA  TYR A 122     -36.837  93.202  20.943  1.00 28.72           H  
ATOM   1933  HB3 TYR A 122     -38.579  92.074  23.183  1.00 28.33           H  
ATOM   1934  HB2 TYR A 122     -38.321  91.336  21.628  1.00 28.33           H  
ATOM   1935  HD1 TYR A 122     -39.237  92.298  19.549  1.00 26.64           H  
ATOM   1936  HD2 TYR A 122     -40.015  94.118  23.387  1.00 24.85           H  
ATOM   1937  HE1 TYR A 122     -40.976  93.726  18.531  1.00 25.84           H  
ATOM   1938  HE2 TYR A 122     -41.731  95.571  22.348  1.00 25.50           H  
ATOM   1939  HH  TYR A 122     -42.854  96.120  20.428  1.00 26.58           H  
ATOM   1940  N   SER A 123     -36.950  94.386  24.061  1.00 30.29           N  
ANISOU 1940  N   SER A 123     3052   4820   3639    772   -230  -1303
ATOM   1941  CA  SER A 123     -37.113  95.601  24.867  1.00 31.83           C  
ANISOU 1941  CA  SER A 123     3281   4987   3828    699   -342  -1509
ATOM   1942  C   SER A 123     -35.861  96.477  25.038  1.00 34.20           C  
ANISOU 1942  C   SER A 123     3616   5196   4183    658   -648  -1730
ATOM   1943  O   SER A 123     -36.001  97.597  25.527  1.00 35.23           O  
ANISOU 1943  O   SER A 123     3912   5325   4149    620   -948  -1829
ATOM   1944  CB  SER A 123     -37.757  95.252  26.218  1.00 32.08           C  
ANISOU 1944  CB  SER A 123     3305   5094   3789    509   -474  -1324
ATOM   1945  OG  SER A 123     -39.153  95.178  26.029  1.00 32.01           O  
ANISOU 1945  OG  SER A 123     3387   5079   3699    596   -533  -1219
ATOM   1946  H   SER A 123     -36.887  93.513  24.568  1.00 30.29           H  
ATOM   1947  HA  SER A 123     -37.811  96.254  24.345  1.00 31.83           H  
ATOM   1948  HB3 SER A 123     -37.574  96.022  26.968  1.00 32.08           H  
ATOM   1949  HB2 SER A 123     -37.373  94.318  26.628  1.00 32.08           H  
ATOM   1950  HG  SER A 123     -39.386  94.263  25.822  1.00 32.01           H  
ATOM   1951  N   THR A 124     -34.685  95.980  24.626  1.00 35.39           N  
ANISOU 1951  N   THR A 124     3568   5297   4581    615   -680  -1728
ATOM   1952  CA  THR A 124     -33.411  96.701  24.698  1.00 36.78           C  
ANISOU 1952  CA  THR A 124     3390   5593   4991    512   -595  -1513
ATOM   1953  C   THR A 124     -32.799  96.964  23.302  1.00 37.43           C  
ANISOU 1953  C   THR A 124     3164   5908   5152    381   -442  -1376
ATOM   1954  O   THR A 124     -31.754  97.614  23.245  1.00 36.68           O  
ANISOU 1954  O   THR A 124     2750   5967   5221    306      0  -1290
ATOM   1955  CB  THR A 124     -32.375  95.958  25.592  1.00 37.25           C  
ANISOU 1955  CB  THR A 124     3532   5485   5137    497   -800  -1493
ATOM   1956  OG1 THR A 124     -31.845  94.797  24.978  1.00 36.49           O  
ANISOU 1956  OG1 THR A 124     3325   5390   5149    754   -524  -1514
ATOM   1957  CG2 THR A 124     -32.902  95.604  26.995  1.00 37.71           C  
ANISOU 1957  CG2 THR A 124     3731   5457   5141    346  -1060  -1580
ATOM   1958  H   THR A 124     -34.644  95.038  24.263  1.00 35.39           H  
ATOM   1959  HA  THR A 124     -33.563  97.687  25.140  1.00 36.78           H  
ATOM   1960  HB  THR A 124     -31.526  96.628  25.743  1.00 37.25           H  
ATOM   1961  HG1 THR A 124     -32.544  94.135  24.944  1.00 36.49           H  
ATOM   1962 HG21 THR A 124     -32.122  95.145  27.603  1.00 37.71           H  
ATOM   1963 HG22 THR A 124     -33.241  96.496  27.519  1.00 37.71           H  
ATOM   1964 HG23 THR A 124     -33.742  94.911  26.963  1.00 37.71           H  
ATOM   1965  N   ALA A 125     -33.459  96.526  22.208  1.00 37.74           N  
ANISOU 1965  N   ALA A 125     3239   6035   5068    491   -447  -1512
ATOM   1966  CA  ALA A 125     -33.082  96.860  20.827  1.00 38.63           C  
ANISOU 1966  CA  ALA A 125     3425   6114   5139    340   -449  -1452
ATOM   1967  C   ALA A 125     -33.197  98.367  20.543  1.00 38.04           C  
ANISOU 1967  C   ALA A 125     3483   5907   5065    299   -278  -1684
ATOM   1968  O   ALA A 125     -34.137  99.003  21.022  1.00 37.45           O  
ANISOU 1968  O   ALA A 125     3602   5683   4946    427   -435  -1847
ATOM   1969  CB  ALA A 125     -33.950  96.067  19.833  1.00 39.58           C  
ANISOU 1969  CB  ALA A 125     3598   6293   5149    178   -670  -1200
ATOM   1970  H   ALA A 125     -34.312  95.997  22.318  1.00 37.74           H  
ATOM   1971  HA  ALA A 125     -32.042  96.562  20.683  1.00 38.63           H  
ATOM   1972  HB1 ALA A 125     -33.874  96.469  18.821  1.00 39.58           H  
ATOM   1973  HB2 ALA A 125     -33.627  95.029  19.774  1.00 39.58           H  
ATOM   1974  HB3 ALA A 125     -35.003  96.080  20.113  1.00 39.58           H  
ATOM   1975  N   LYS A 126     -32.236  98.899  19.773  1.00 38.13           N  
ANISOU 1975  N   LYS A 126     3435   6008   5044    190     94  -1845
ATOM   1976  CA  LYS A 126     -32.148 100.315  19.416  1.00 39.28           C  
ANISOU 1976  CA  LYS A 126     3600   6151   5175    -79    386  -1943
ATOM   1977  C   LYS A 126     -31.870 100.476  17.913  1.00 39.28           C  
ANISOU 1977  C   LYS A 126     3255   6077   5595    -96    568  -2321
ATOM   1978  O   LYS A 126     -31.287  99.585  17.293  1.00 39.82           O  
ANISOU 1978  O   LYS A 126     3240   6178   5714     64    484  -2639
ATOM   1979  CB  LYS A 126     -31.008 100.991  20.210  1.00 41.70           C  
ANISOU 1979  CB  LYS A 126     4406   6370   5069   -255    255  -1773
ATOM   1980  CG  LYS A 126     -31.110 100.963  21.743  1.00 44.42           C  
ANISOU 1980  CG  LYS A 126     5191   6503   5186   -165    156  -1908
ATOM   1981  CD  LYS A 126     -32.282 101.781  22.315  1.00 47.06           C  
ANISOU 1981  CD  LYS A 126     5854   6524   5502     46    -28  -1981
ATOM   1982  CE  LYS A 126     -32.265 101.873  23.851  1.00 49.38           C  
ANISOU 1982  CE  LYS A 126     6353   6618   5793    164   -292  -1829
ATOM   1983  NZ  LYS A 126     -32.534 100.574  24.492  1.00 50.70           N1+
ANISOU 1983  NZ  LYS A 126     6618   6683   5964    211   -467  -1736
ATOM   1984  H   LYS A 126     -31.499  98.308  19.407  1.00 38.13           H  
ATOM   1985  HA  LYS A 126     -33.092 100.813  19.633  1.00 39.28           H  
ATOM   1986  HB3 LYS A 126     -30.962 102.035  19.913  1.00 41.70           H  
ATOM   1987  HB2 LYS A 126     -30.054 100.546  19.921  1.00 41.70           H  
ATOM   1988  HG3 LYS A 126     -30.178 101.358  22.149  1.00 44.42           H  
ATOM   1989  HG2 LYS A 126     -31.160  99.930  22.085  1.00 44.42           H  
ATOM   1990  HD3 LYS A 126     -33.229 101.357  21.982  1.00 47.06           H  
ATOM   1991  HD2 LYS A 126     -32.249 102.791  21.903  1.00 47.06           H  
ATOM   1992  HE3 LYS A 126     -33.018 102.582  24.194  1.00 49.38           H  
ATOM   1993  HE2 LYS A 126     -31.300 102.247  24.195  1.00 49.38           H  
ATOM   1994  HZ1 LYS A 126     -33.481 100.284  24.286  1.00 50.70           H  
ATOM   1995  HZ2 LYS A 126     -31.886  99.879  24.148  1.00 50.70           H  
ATOM   1996  HZ3 LYS A 126     -32.427 100.651  25.497  1.00 50.70           H  
ATOM   1997  N   VAL A 127     -32.243 101.650  17.380  1.00 39.28           N  
ANISOU 1997  N   VAL A 127     3243   5932   5751   -246    853  -2339
ATOM   1998  CA  VAL A 127     -31.971 102.076  16.009  1.00 41.27           C  
ANISOU 1998  CA  VAL A 127     3737   6135   5810   -687    906  -2030
ATOM   1999  C   VAL A 127     -30.992 103.257  16.056  1.00 44.77           C  
ANISOU 1999  C   VAL A 127     4337   6668   6007   -936   1184  -1773
ATOM   2000  O   VAL A 127     -31.397 104.390  16.319  1.00 44.35           O  
ANISOU 2000  O   VAL A 127     4270   6715   5868  -1101   1162  -1734
ATOM   2001  CB  VAL A 127     -33.274 102.486  15.271  1.00 41.28           C  
ANISOU 2001  CB  VAL A 127     3858   6015   5812   -955    457  -1837
ATOM   2002  CG1 VAL A 127     -33.047 103.061  13.855  1.00 42.16           C  
ANISOU 2002  CG1 VAL A 127     3884   6119   6018  -1093    218  -1624
ATOM   2003  CG2 VAL A 127     -34.215 101.279  15.200  1.00 40.43           C  
ANISOU 2003  CG2 VAL A 127     3895   5843   5626   -976    346  -1913
ATOM   2004  H   VAL A 127     -32.736 102.319  17.958  1.00 39.28           H  
ATOM   2005  HA  VAL A 127     -31.508 101.270  15.437  1.00 41.27           H  
ATOM   2006  HB  VAL A 127     -33.790 103.255  15.848  1.00 41.28           H  
ATOM   2007 HG11 VAL A 127     -33.993 103.233  13.340  1.00 42.16           H  
ATOM   2008 HG12 VAL A 127     -32.528 104.019  13.877  1.00 42.16           H  
ATOM   2009 HG13 VAL A 127     -32.457 102.379  13.242  1.00 42.16           H  
ATOM   2010 HG21 VAL A 127     -35.044 101.455  14.515  1.00 40.43           H  
ATOM   2011 HG22 VAL A 127     -33.677 100.396  14.863  1.00 40.43           H  
ATOM   2012 HG23 VAL A 127     -34.629 101.040  16.179  1.00 40.43           H  
ATOM   2013  N   CYS A 128     -29.708 102.943  15.832  1.00 49.15           N  
ANISOU 2013  N   CYS A 128     4977   7215   6483  -1108   1434  -1591
ATOM   2014  CA  CYS A 128     -28.605 103.899  15.857  1.00 55.45           C  
ANISOU 2014  CA  CYS A 128     5863   7868   7339  -1274   1211  -1497
ATOM   2015  C   CYS A 128     -28.459 104.619  14.511  1.00 59.59           C  
ANISOU 2015  C   CYS A 128     6765   8188   7689  -1484   1089  -1279
ATOM   2016  O   CYS A 128     -28.561 103.986  13.460  1.00 59.13           O  
ANISOU 2016  O   CYS A 128     6729   8222   7515  -1618   1273  -1309
ATOM   2017  CB  CYS A 128     -27.309 103.160  16.229  1.00 57.85           C  
ANISOU 2017  CB  CYS A 128     5810   8258   7915  -1223   1101  -1647
ATOM   2018  SG  CYS A 128     -27.293 102.404  17.881  1.00 60.39           S  
ANISOU 2018  SG  CYS A 128     5884   8575   8489  -1207    868  -1855
ATOM   2019  H   CYS A 128     -29.460 101.987  15.616  1.00 49.15           H  
ATOM   2020  HA  CYS A 128     -28.793 104.649  16.621  1.00 55.45           H  
ATOM   2021  HB3 CYS A 128     -26.462 103.846  16.177  1.00 57.85           H  
ATOM   2022  HB2 CYS A 128     -27.109 102.373  15.501  1.00 57.85           H  
ATOM   2023  N   LEU A 129     -28.189 105.930  14.592  1.00 64.74           N  
ANISOU 2023  N   LEU A 129     7726   8515   8358  -1494    618  -1012
ATOM   2024  CA  LEU A 129     -27.904 106.804  13.456  1.00 69.70           C  
ANISOU 2024  CA  LEU A 129     8524   8883   9078  -1507    194   -546
ATOM   2025  C   LEU A 129     -26.378 106.864  13.206  1.00 73.44           C  
ANISOU 2025  C   LEU A 129     9051   9302   9550  -1689    -80    -42
ATOM   2026  O   LEU A 129     -25.614 106.493  14.099  1.00 74.01           O  
ANISOU 2026  O   LEU A 129     9146   9299   9675  -1917   -115    310
ATOM   2027  CB  LEU A 129     -28.470 108.218  13.748  1.00 70.53           C  
ANISOU 2027  CB  LEU A 129     8666   8850   9282  -1304    104   -551
ATOM   2028  CG  LEU A 129     -30.016 108.304  13.798  1.00 71.18           C  
ANISOU 2028  CG  LEU A 129     8772   8819   9457  -1111    -47   -637
ATOM   2029  CD1 LEU A 129     -30.599 107.838  15.152  1.00 71.12           C  
ANISOU 2029  CD1 LEU A 129     8778   8811   9436  -1038      5   -677
ATOM   2030  CD2 LEU A 129     -30.525 109.708  13.397  1.00 71.41           C  
ANISOU 2030  CD2 LEU A 129     8799   8789   9545   -999   -129   -773
ATOM   2031  H   LEU A 129     -28.110 106.361  15.503  1.00 64.74           H  
ATOM   2032  HA  LEU A 129     -28.400 106.403  12.574  1.00 69.70           H  
ATOM   2033  HB3 LEU A 129     -28.122 108.880  12.958  1.00 70.53           H  
ATOM   2034  HB2 LEU A 129     -28.041 108.626  14.665  1.00 70.53           H  
ATOM   2035  HG  LEU A 129     -30.395 107.624  13.034  1.00 71.18           H  
ATOM   2036 HD11 LEU A 129     -31.201 108.601  15.641  1.00 71.12           H  
ATOM   2037 HD12 LEU A 129     -31.234 106.963  15.018  1.00 71.12           H  
ATOM   2038 HD13 LEU A 129     -29.825 107.567  15.868  1.00 71.12           H  
ATOM   2039 HD21 LEU A 129     -31.042 110.221  14.207  1.00 71.41           H  
ATOM   2040 HD22 LEU A 129     -29.723 110.372  13.077  1.00 71.41           H  
ATOM   2041 HD23 LEU A 129     -31.227 109.638  12.564  1.00 71.41           H  
ATOM   2042  N   PRO A 130     -25.939 107.388  12.032  1.00 76.37           N  
ANISOU 2042  N   PRO A 130     9455   9713   9849  -1581   -403     11
ATOM   2043  CA  PRO A 130     -24.521 107.744  11.783  1.00 77.90           C  
ANISOU 2043  CA  PRO A 130     9596   9976  10027  -1651   -527    153
ATOM   2044  C   PRO A 130     -23.861 108.697  12.763  1.00 78.43           C  
ANISOU 2044  C   PRO A 130     9490  10080  10229  -1789   -560    309
ATOM   2045  O   PRO A 130     -22.662 108.965  12.725  1.00 78.28           O  
ANISOU 2045  O   PRO A 130     9323  10102  10318  -1828   -501    376
ATOM   2046  CB  PRO A 130     -24.544 108.329  10.355  1.00 78.05           C  
ANISOU 2046  CB  PRO A 130     9693   9997   9966  -1534   -535     61
ATOM   2047  CG  PRO A 130     -25.743 107.676   9.692  1.00 77.62           C  
ANISOU 2047  CG  PRO A 130     9674   9898   9920  -1458   -541    -66
ATOM   2048  CD  PRO A 130     -26.751 107.600  10.829  1.00 77.05           C  
ANISOU 2048  CD  PRO A 130     9591   9792   9895  -1455   -491   -101
ATOM   2049  HA  PRO A 130     -23.962 106.806  11.765  1.00 77.90           H  
ATOM   2050  HXT PRO A 130     -24.525 109.141  13.506  1.00 78.43           H  
ATOM   2051  HB3 PRO A 130     -23.619 108.144   9.807  1.00 78.05           H  
ATOM   2052  HB2 PRO A 130     -24.703 109.410  10.368  1.00 78.05           H  
ATOM   2053  HG3 PRO A 130     -25.477 106.668   9.370  1.00 77.62           H  
ATOM   2054  HG2 PRO A 130     -26.111 108.221   8.822  1.00 77.62           H  
ATOM   2055  HD2 PRO A 130     -27.289 108.544  10.912  1.00 77.05           H  
ATOM   2056  HD3 PRO A 130     -27.473 106.805  10.639  1.00 77.05           H  
ATOM   2057  N   ALA A 134     -23.417 110.330  18.271  1.00 79.43           N  
ANISOU 2057  N   ALA A 134     9598  10308  10274  -1533  -1193     13
ATOM   2058  CA  ALA A 134     -24.366 109.459  17.559  1.00 79.17           C  
ANISOU 2058  CA  ALA A 134     9515  10316  10250  -1427  -1150   -104
ATOM   2059  C   ALA A 134     -25.191 108.708  18.627  1.00 78.79           C  
ANISOU 2059  C   ALA A 134     9450  10325  10164  -1413  -1200   -334
ATOM   2060  O   ALA A 134     -24.700 107.755  19.236  1.00 80.29           O  
ANISOU 2060  O   ALA A 134     9600  10487  10421  -1409  -1567   -143
ATOM   2061  CB  ALA A 134     -23.674 108.486  16.585  1.00 78.78           C  
ANISOU 2061  CB  ALA A 134     9445  10276  10211  -1276   -991   -148
ATOM   2062  H1  ALA A 134     -22.721 110.705  17.642  1.00 79.43           H  
ATOM   2063  H2  ALA A 134     -23.884 111.116  18.702  1.00 79.43           H  
ATOM   2064  HA  ALA A 134     -25.034 110.075  16.953  1.00 79.17           H  
ATOM   2065  HB1 ALA A 134     -24.397 107.841  16.085  1.00 78.78           H  
ATOM   2066  HB2 ALA A 134     -23.132 109.028  15.810  1.00 78.78           H  
ATOM   2067  HB3 ALA A 134     -22.955 107.841  17.095  1.00 78.78           H  
ATOM   2068  N   THR A 135     -26.433 109.174  18.843  1.00 75.81           N  
ANISOU 2068  N   THR A 135     9082  10058   9667  -1346   -687   -856
ATOM   2069  CA  THR A 135     -27.414 108.561  19.743  1.00 73.10           C  
ANISOU 2069  CA  THR A 135     8647   9817   9311  -1279   -345  -1168
ATOM   2070  C   THR A 135     -28.198 107.438  19.019  1.00 69.08           C  
ANISOU 2070  C   THR A 135     7786   9508   8956  -1520   -152  -1194
ATOM   2071  O   THR A 135     -28.087 107.309  17.797  1.00 70.40           O  
ANISOU 2071  O   THR A 135     7881   9708   9162  -1648   -409   -977
ATOM   2072  CB  THR A 135     -28.387 109.650  20.286  1.00 73.86           C  
ANISOU 2072  CB  THR A 135     8956   9858   9249   -916   -170  -1402
ATOM   2073  OG1 THR A 135     -29.206 109.144  21.325  1.00 73.96           O  
ANISOU 2073  OG1 THR A 135     9058   9896   9149   -785    -61  -1579
ATOM   2074  CG2 THR A 135     -29.328 110.270  19.234  1.00 74.07           C  
ANISOU 2074  CG2 THR A 135     9042   9846   9256   -741   -102  -1401
ATOM   2075  H   THR A 135     -26.764 109.962  18.307  1.00 75.81           H  
ATOM   2076  HA  THR A 135     -26.890 108.112  20.590  1.00 73.10           H  
ATOM   2077  HB  THR A 135     -27.791 110.453  20.723  1.00 73.86           H  
ATOM   2078  HG1 THR A 135     -28.655 108.962  22.091  1.00 73.96           H  
ATOM   2079 HG21 THR A 135     -29.923 111.072  19.672  1.00 74.07           H  
ATOM   2080 HG22 THR A 135     -28.766 110.700  18.404  1.00 74.07           H  
ATOM   2081 HG23 THR A 135     -30.025 109.541  18.820  1.00 74.07           H  
ATOM   2082  N   CYS A 136     -28.965 106.640  19.781  1.00 62.90           N  
ANISOU 2082  N   CYS A 136     6740   8899   8262  -1521    447  -1547
ATOM   2083  CA  CYS A 136     -29.790 105.557  19.248  1.00 57.29           C  
ANISOU 2083  CA  CYS A 136     5808   8259   7700  -1477    825  -1864
ATOM   2084  C   CYS A 136     -31.210 105.635  19.829  1.00 51.54           C  
ANISOU 2084  C   CYS A 136     4951   7498   7134  -1347    886  -1927
ATOM   2085  O   CYS A 136     -31.376 105.936  21.012  1.00 50.45           O  
ANISOU 2085  O   CYS A 136     4533   7457   7180  -1376    869  -1892
ATOM   2086  CB  CYS A 136     -29.145 104.189  19.553  1.00 58.34           C  
ANISOU 2086  CB  CYS A 136     5816   8432   7919  -1543    938  -1994
ATOM   2087  SG  CYS A 136     -27.379 103.979  19.176  1.00 60.07           S  
ANISOU 2087  SG  CYS A 136     5869   8617   8339  -1460    892  -2037
ATOM   2088  H   CYS A 136     -29.046 106.815  20.773  1.00 62.90           H  
ATOM   2089  HA  CYS A 136     -29.892 105.670  18.170  1.00 57.29           H  
ATOM   2090  HB3 CYS A 136     -29.673 103.440  18.968  1.00 58.34           H  
ATOM   2091  HB2 CYS A 136     -29.285 103.924  20.602  1.00 58.34           H  
ATOM   2092  N   TRP A 137     -32.201 105.351  18.970  1.00 47.28           N  
ANISOU 2092  N   TRP A 137     4606   6797   6564  -1129   1017  -1954
ATOM   2093  CA  TRP A 137     -33.627 105.446  19.267  1.00 43.80           C  
ANISOU 2093  CA  TRP A 137     4395   6177   6071  -1004   1039  -1650
ATOM   2094  C   TRP A 137     -34.208 104.124  19.780  1.00 40.33           C  
ANISOU 2094  C   TRP A 137     4080   5665   5579   -839    817  -1645
ATOM   2095  O   TRP A 137     -34.062 103.097  19.121  1.00 39.52           O  
ANISOU 2095  O   TRP A 137     4146   5477   5394  -1032    586  -1712
ATOM   2096  CB  TRP A 137     -34.373 105.872  17.988  1.00 44.82           C  
ANISOU 2096  CB  TRP A 137     4725   6112   6194  -1023   1052  -1320
ATOM   2097  CG  TRP A 137     -34.104 107.250  17.462  1.00 47.14           C  
ANISOU 2097  CG  TRP A 137     5288   6147   6478  -1123    715   -870
ATOM   2098  CD1 TRP A 137     -33.893 108.362  18.206  1.00 48.70           C  
ANISOU 2098  CD1 TRP A 137     5656   6161   6686  -1268    384   -646
ATOM   2099  CD2 TRP A 137     -34.135 107.701  16.076  1.00 48.17           C  
ANISOU 2099  CD2 TRP A 137     5554   6166   6582  -1133    572   -534
ATOM   2100  NE1 TRP A 137     -33.767 109.457  17.378  1.00 49.07           N  
ANISOU 2100  NE1 TRP A 137     5822   6145   6677  -1317    294   -504
ATOM   2101  CE2 TRP A 137     -33.914 109.112  16.051  1.00 49.10           C  
ANISOU 2101  CE2 TRP A 137     5812   6188   6655  -1297    313   -376
ATOM   2102  CE3 TRP A 137     -34.332 107.061  14.830  1.00 48.76           C  
ANISOU 2102  CE3 TRP A 137     5598   6206   6724  -1018    628   -301
ATOM   2103  CZ2 TRP A 137     -33.881 109.848  14.854  1.00 49.63           C  
ANISOU 2103  CZ2 TRP A 137     5899   6228   6730  -1357    236   -171
ATOM   2104  CZ3 TRP A 137     -34.313 107.791  13.627  1.00 49.16           C  
ANISOU 2104  CZ3 TRP A 137     5677   6213   6791  -1068    561   -124
ATOM   2105  CH2 TRP A 137     -34.077 109.177  13.633  1.00 49.51           C  
ANISOU 2105  CH2 TRP A 137     5803   6235   6775  -1276    371   -103
ATOM   2106  H   TRP A 137     -31.970 105.099  18.017  1.00 47.28           H  
ATOM   2107  HA  TRP A 137     -33.786 106.205  20.033  1.00 43.80           H  
ATOM   2108  HB3 TRP A 137     -35.449 105.806  18.142  1.00 44.82           H  
ATOM   2109  HB2 TRP A 137     -34.153 105.165  17.188  1.00 44.82           H  
ATOM   2110  HD1 TRP A 137     -33.846 108.382  19.285  1.00 48.70           H  
ATOM   2111  HE1 TRP A 137     -33.605 110.390  17.730  1.00 49.07           H  
ATOM   2112  HE3 TRP A 137     -34.494 105.994  14.798  1.00 48.76           H  
ATOM   2113  HZ2 TRP A 137     -33.705 110.913  14.869  1.00 49.63           H  
ATOM   2114  HZ3 TRP A 137     -34.485 107.282  12.695  1.00 49.16           H  
ATOM   2115  HH2 TRP A 137     -34.044 109.720  12.701  1.00 49.51           H  
ATOM   2116  N   SER A 138     -34.923 104.207  20.910  1.00 38.37           N  
ANISOU 2116  N   SER A 138     3833   5384   5364   -610    721  -1569
ATOM   2117  CA  SER A 138     -35.809 103.167  21.436  1.00 37.04           C  
ANISOU 2117  CA  SER A 138     3737   5124   5212   -491    472  -1516
ATOM   2118  C   SER A 138     -37.131 103.118  20.650  1.00 33.81           C  
ANISOU 2118  C   SER A 138     3249   4623   4974   -418    538  -1340
ATOM   2119  O   SER A 138     -37.500 104.108  20.021  1.00 32.97           O  
ANISOU 2119  O   SER A 138     3074   4457   4998   -513    519  -1198
ATOM   2120  CB  SER A 138     -36.044 103.454  22.934  1.00 39.18           C  
ANISOU 2120  CB  SER A 138     4101   5470   5318   -549    223  -1557
ATOM   2121  OG  SER A 138     -36.826 104.615  23.155  1.00 42.12           O  
ANISOU 2121  OG  SER A 138     4425   5960   5619   -844   -229  -1198
ATOM   2122  H   SER A 138     -34.996 105.108  21.364  1.00 38.37           H  
ATOM   2123  HA  SER A 138     -35.313 102.200  21.337  1.00 37.04           H  
ATOM   2124  HB3 SER A 138     -35.096 103.554  23.463  1.00 39.18           H  
ATOM   2125  HB2 SER A 138     -36.567 102.614  23.391  1.00 39.18           H  
ATOM   2126  HG  SER A 138     -36.351 105.380  22.812  1.00 42.12           H  
ATOM   2127  N   LEU A 139     -37.847 101.983  20.727  1.00 32.40           N  
ANISOU 2127  N   LEU A 139     3102   4441   4770   -288    507  -1208
ATOM   2128  CA  LEU A 139     -39.163 101.821  20.103  1.00 31.38           C  
ANISOU 2128  CA  LEU A 139     3064   4286   4575   -391    314   -976
ATOM   2129  C   LEU A 139     -40.192 102.834  20.628  1.00 31.31           C  
ANISOU 2129  C   LEU A 139     3091   4285   4521   -224    286   -810
ATOM   2130  O   LEU A 139     -40.810 103.530  19.828  1.00 30.37           O  
ANISOU 2130  O   LEU A 139     2999   4186   4357    -84    461   -894
ATOM   2131  CB  LEU A 139     -39.654 100.368  20.256  1.00 30.60           C  
ANISOU 2131  CB  LEU A 139     3099   4037   4491   -559    235   -980
ATOM   2132  CG  LEU A 139     -41.020 100.046  19.603  1.00 30.35           C  
ANISOU 2132  CG  LEU A 139     3092   3943   4499   -714    184   -789
ATOM   2133  CD1 LEU A 139     -41.056 100.362  18.092  1.00 29.75           C  
ANISOU 2133  CD1 LEU A 139     3025   3855   4423   -553    388   -961
ATOM   2134  CD2 LEU A 139     -41.421  98.589  19.892  1.00 30.76           C  
ANISOU 2134  CD2 LEU A 139     3120   4053   4517   -976     85   -517
ATOM   2135  H   LEU A 139     -37.500 101.199  21.267  1.00 32.40           H  
ATOM   2136  HA  LEU A 139     -39.016 102.008  19.043  1.00 31.38           H  
ATOM   2137  HB3 LEU A 139     -39.702 100.125  21.318  1.00 30.60           H  
ATOM   2138  HB2 LEU A 139     -38.902  99.708  19.833  1.00 30.60           H  
ATOM   2139  HG  LEU A 139     -41.782 100.664  20.081  1.00 30.35           H  
ATOM   2140 HD11 LEU A 139     -41.624  99.624  17.527  1.00 29.75           H  
ATOM   2141 HD12 LEU A 139     -41.526 101.329  17.909  1.00 29.75           H  
ATOM   2142 HD13 LEU A 139     -40.057 100.393  17.659  1.00 29.75           H  
ATOM   2143 HD21 LEU A 139     -42.411  98.544  20.339  1.00 30.76           H  
ATOM   2144 HD22 LEU A 139     -41.440  97.979  18.991  1.00 30.76           H  
ATOM   2145 HD23 LEU A 139     -40.738  98.099  20.583  1.00 30.76           H  
ATOM   2146  N   ASP A 140     -40.316 102.907  21.959  1.00 31.80           N  
ANISOU 2146  N   ASP A 140     3234   4356   4493    -90    214   -777
ATOM   2147  CA  ASP A 140     -41.244 103.770  22.677  1.00 32.31           C  
ANISOU 2147  CA  ASP A 140     3441   4390   4447     80    166   -848
ATOM   2148  C   ASP A 140     -40.392 104.616  23.649  1.00 32.39           C  
ANISOU 2148  C   ASP A 140     3562   4441   4305     39   -345  -1031
ATOM   2149  O   ASP A 140     -39.745 104.019  24.514  1.00 33.24           O  
ANISOU 2149  O   ASP A 140     3748   4646   4238    -84   -757  -1219
ATOM   2150  CB  ASP A 140     -42.266 102.873  23.424  1.00 32.46           C  
ANISOU 2150  CB  ASP A 140     3426   4465   4445    262    859   -923
ATOM   2151  CG  ASP A 140     -43.389 103.577  24.204  1.00 34.99           C  
ANISOU 2151  CG  ASP A 140     3764   4637   4893     21    759   -656
ATOM   2152  OD1 ASP A 140     -43.670 104.765  23.942  1.00 36.61           O  
ANISOU 2152  OD1 ASP A 140     4074   4615   5222   -290    454   -503
ATOM   2153  OD2 ASP A 140     -44.054 102.872  24.990  1.00 34.98           O1-
ANISOU 2153  OD2 ASP A 140     3615   4765   4912    244   1080   -648
ATOM   2154  H   ASP A 140     -39.740 102.309  22.537  1.00 31.80           H  
ATOM   2155  HA  ASP A 140     -41.787 104.386  21.963  1.00 32.31           H  
ATOM   2156  HB3 ASP A 140     -41.740 102.187  24.090  1.00 32.46           H  
ATOM   2157  HB2 ASP A 140     -42.746 102.225  22.688  1.00 32.46           H  
ATOM   2158  N   PRO A 141     -40.377 105.966  23.521  1.00 31.12           N  
ANISOU 2158  N   PRO A 141     3414   4236   4174     46   -144  -1114
ATOM   2159  CA  PRO A 141     -41.236 106.796  22.652  1.00 30.80           C  
ANISOU 2159  CA  PRO A 141     3389   4138   4178    -49     58  -1053
ATOM   2160  C   PRO A 141     -40.737 107.034  21.213  1.00 30.98           C  
ANISOU 2160  C   PRO A 141     3211   4155   4407    -53    362  -1169
ATOM   2161  O   PRO A 141     -41.561 107.385  20.371  1.00 31.58           O  
ANISOU 2161  O   PRO A 141     3035   4316   4650    -89    346   -827
ATOM   2162  CB  PRO A 141     -41.309 108.119  23.433  1.00 30.51           C  
ANISOU 2162  CB  PRO A 141     3453   4159   3982    -77     36   -882
ATOM   2163  CG  PRO A 141     -39.951 108.243  24.099  1.00 30.33           C  
ANISOU 2163  CG  PRO A 141     3390   4156   3980     66     91   -970
ATOM   2164  CD  PRO A 141     -39.610 106.800  24.452  1.00 31.00           C  
ANISOU 2164  CD  PRO A 141     3344   4238   4197    160    -37   -981
ATOM   2165  HA  PRO A 141     -42.247 106.404  22.575  1.00 30.80           H  
ATOM   2166  HB3 PRO A 141     -42.077 108.049  24.203  1.00 30.51           H  
ATOM   2167  HB2 PRO A 141     -41.547 108.986  22.818  1.00 30.51           H  
ATOM   2168  HG3 PRO A 141     -39.948 108.912  24.959  1.00 30.33           H  
ATOM   2169  HG2 PRO A 141     -39.231 108.627  23.378  1.00 30.33           H  
ATOM   2170  HD2 PRO A 141     -38.538 106.615  24.384  1.00 31.00           H  
ATOM   2171  HD3 PRO A 141     -39.932 106.582  25.472  1.00 31.00           H  
ATOM   2172  N   ASP A 142     -39.420 106.917  20.972  1.00 31.74           N  
ANISOU 2172  N   ASP A 142     3313   4085   4661    -32    355  -1435
ATOM   2173  CA  ASP A 142     -38.721 107.532  19.831  1.00 32.54           C  
ANISOU 2173  CA  ASP A 142     3380   4209   4777   -216    472  -1326
ATOM   2174  C   ASP A 142     -39.213 107.111  18.434  1.00 32.42           C  
ANISOU 2174  C   ASP A 142     3416   4192   4710   -435    621  -1204
ATOM   2175  O   ASP A 142     -39.617 107.986  17.669  1.00 32.26           O  
ANISOU 2175  O   ASP A 142     3562   4144   4551   -456    572  -1315
ATOM   2176  CB  ASP A 142     -37.177 107.456  19.940  1.00 34.48           C  
ANISOU 2176  CB  ASP A 142     3558   4479   5066   -315    170  -1275
ATOM   2177  CG  ASP A 142     -36.596 107.877  21.301  1.00 37.29           C  
ANISOU 2177  CG  ASP A 142     3981   4809   5381   -263   -219  -1224
ATOM   2178  OD1 ASP A 142     -37.045 108.917  21.832  1.00 37.02           O  
ANISOU 2178  OD1 ASP A 142     3906   4794   5365   -239   -102  -1269
ATOM   2179  OD2 ASP A 142     -35.646 107.202  21.755  1.00 39.19           O1-
ANISOU 2179  OD2 ASP A 142     4295   5014   5584   -321   -551  -1149
ATOM   2180  H   ASP A 142     -38.819 106.593  21.716  1.00 31.74           H  
ATOM   2181  HA  ASP A 142     -38.972 108.590  19.901  1.00 32.54           H  
ATOM   2182  HB3 ASP A 142     -36.725 108.101  19.184  1.00 34.48           H  
ATOM   2183  HB2 ASP A 142     -36.846 106.445  19.724  1.00 34.48           H  
ATOM   2184  N   LEU A 143     -39.200 105.804  18.123  1.00 32.16           N  
ANISOU 2184  N   LEU A 143     3288   4231   4701   -500    808   -996
ATOM   2185  CA  LEU A 143     -39.647 105.286  16.822  1.00 31.24           C  
ANISOU 2185  CA  LEU A 143     3254   4089   4528   -371    962   -989
ATOM   2186  C   LEU A 143     -41.173 105.330  16.643  1.00 29.84           C  
ANISOU 2186  C   LEU A 143     3287   3828   4223   -403    843   -873
ATOM   2187  O   LEU A 143     -41.628 105.483  15.513  1.00 29.45           O  
ANISOU 2187  O   LEU A 143     3324   3949   3917   -661    763   -918
ATOM   2188  CB  LEU A 143     -39.154 103.844  16.609  1.00 31.52           C  
ANISOU 2188  CB  LEU A 143     3180   4237   4562   -121   1254  -1267
ATOM   2189  CG  LEU A 143     -37.623 103.668  16.618  1.00 33.59           C  
ANISOU 2189  CG  LEU A 143     3282   4468   5013   -113    996  -1082
ATOM   2190  CD1 LEU A 143     -37.255 102.176  16.676  1.00 34.79           C  
ANISOU 2190  CD1 LEU A 143     3314   4621   5286    150    991  -1154
ATOM   2191  CD2 LEU A 143     -36.939 104.403  15.449  1.00 34.75           C  
ANISOU 2191  CD2 LEU A 143     3364   4573   5268   -358    664   -676
ATOM   2192  H   LEU A 143     -38.855 105.128  18.793  1.00 32.16           H  
ATOM   2193  HA  LEU A 143     -39.217 105.915  16.042  1.00 31.24           H  
ATOM   2194  HB3 LEU A 143     -39.533 103.470  15.657  1.00 31.52           H  
ATOM   2195  HB2 LEU A 143     -39.612 103.214  17.368  1.00 31.52           H  
ATOM   2196  HG  LEU A 143     -37.233 104.110  17.533  1.00 33.59           H  
ATOM   2197 HD11 LEU A 143     -36.510 101.987  17.450  1.00 34.79           H  
ATOM   2198 HD12 LEU A 143     -38.114 101.543  16.895  1.00 34.79           H  
ATOM   2199 HD13 LEU A 143     -36.858 101.825  15.730  1.00 34.79           H  
ATOM   2200 HD21 LEU A 143     -36.172 103.802  14.960  1.00 34.75           H  
ATOM   2201 HD22 LEU A 143     -37.652 104.701  14.682  1.00 34.75           H  
ATOM   2202 HD23 LEU A 143     -36.459 105.312  15.808  1.00 34.75           H  
ATOM   2203  N   THR A 144     -41.929 105.214  17.749  1.00 28.48           N  
ANISOU 2203  N   THR A 144     3319   3415   4088   -144    760   -844
ATOM   2204  CA  THR A 144     -43.390 105.300  17.779  1.00 28.24           C  
ANISOU 2204  CA  THR A 144     3292   3249   4190     25    692   -626
ATOM   2205  C   THR A 144     -43.891 106.699  17.377  1.00 29.55           C  
ANISOU 2205  C   THR A 144     3573   3261   4395   -133    576   -336
ATOM   2206  O   THR A 144     -44.836 106.793  16.595  1.00 29.93           O  
ANISOU 2206  O   THR A 144     3635   3212   4525   -167    616   -229
ATOM   2207  CB  THR A 144     -43.950 104.968  19.188  1.00 28.44           C  
ANISOU 2207  CB  THR A 144     3216   3450   4140      9    493   -434
ATOM   2208  OG1 THR A 144     -43.590 103.647  19.535  1.00 29.80           O  
ANISOU 2208  OG1 THR A 144     3268   3668   4389   -319    278   -186
ATOM   2209  CG2 THR A 144     -45.478 105.074  19.335  1.00 28.01           C  
ANISOU 2209  CG2 THR A 144     3126   3656   3860    140    579   -412
ATOM   2210  H   THR A 144     -41.472 105.074  18.640  1.00 28.48           H  
ATOM   2211  HA  THR A 144     -43.785 104.578  17.062  1.00 28.24           H  
ATOM   2212  HB  THR A 144     -43.491 105.619  19.932  1.00 28.44           H  
ATOM   2213  HG1 THR A 144     -42.629 103.597  19.597  1.00 29.80           H  
ATOM   2214 HG21 THR A 144     -45.798 104.649  20.285  1.00 28.01           H  
ATOM   2215 HG22 THR A 144     -45.820 106.109  19.311  1.00 28.01           H  
ATOM   2216 HG23 THR A 144     -45.993 104.531  18.542  1.00 28.01           H  
ATOM   2217  N   ASN A 145     -43.208 107.747  17.872  1.00 30.17           N  
ANISOU 2217  N   ASN A 145     3794   3361   4309   -238    593   -282
ATOM   2218  CA  ASN A 145     -43.453 109.145  17.518  1.00 30.67           C  
ANISOU 2218  CA  ASN A 145     4261   3484   3909   -331    727   -455
ATOM   2219  C   ASN A 145     -43.053 109.462  16.069  1.00 30.84           C  
ANISOU 2219  C   ASN A 145     4522   3595   3602   -328    607   -540
ATOM   2220  O   ASN A 145     -43.762 110.244  15.440  1.00 30.68           O  
ANISOU 2220  O   ASN A 145     4636   3639   3384   -348    574   -606
ATOM   2221  CB  ASN A 145     -42.718 110.074  18.513  1.00 33.58           C  
ANISOU 2221  CB  ASN A 145     4729   3783   4246   -490    571   -488
ATOM   2222  CG  ASN A 145     -43.311 110.092  19.928  1.00 36.64           C  
ANISOU 2222  CG  ASN A 145     5190   4207   4525   -577    445   -663
ATOM   2223  OD1 ASN A 145     -44.440 109.660  20.159  1.00 38.92           O  
ANISOU 2223  OD1 ASN A 145     5395   4673   4722   -485    520   -673
ATOM   2224  ND2 ASN A 145     -42.552 110.624  20.887  1.00 37.15           N  
ANISOU 2224  ND2 ASN A 145     5458   4130   4529   -624    197   -858
ATOM   2225  H   ASN A 145     -42.449 107.581  18.520  1.00 30.17           H  
ATOM   2226  HA  ASN A 145     -44.529 109.298  17.620  1.00 30.67           H  
ATOM   2227  HB3 ASN A 145     -42.765 111.102  18.153  1.00 33.58           H  
ATOM   2228  HB2 ASN A 145     -41.660 109.812  18.562  1.00 33.58           H  
ATOM   2229 HD22 ASN A 145     -42.905 110.692  21.833  1.00 37.15           H  
ATOM   2230 HD21 ASN A 145     -41.615 110.947  20.686  1.00 37.15           H  
ATOM   2231  N   ILE A 146     -41.981 108.835  15.543  1.00 30.91           N  
ANISOU 2231  N   ILE A 146     4578   3601   3567   -287    710   -659
ATOM   2232  CA  ILE A 146     -41.581 108.970  14.137  1.00 31.49           C  
ANISOU 2232  CA  ILE A 146     4502   3608   3855   -422    798   -620
ATOM   2233  C   ILE A 146     -42.622 108.346  13.189  1.00 29.75           C  
ANISOU 2233  C   ILE A 146     4293   3294   3717   -383    756   -672
ATOM   2234  O   ILE A 146     -43.078 109.036  12.282  1.00 30.48           O  
ANISOU 2234  O   ILE A 146     4474   3308   3799   -591    653   -729
ATOM   2235  CB  ILE A 146     -40.164 108.390  13.838  1.00 33.51           C  
ANISOU 2235  CB  ILE A 146     4479   4021   4234   -596    993   -402
ATOM   2236  CG1 ILE A 146     -39.078 109.227  14.552  1.00 35.48           C  
ANISOU 2236  CG1 ILE A 146     4472   4423   4587   -777   1165   -243
ATOM   2237  CG2 ILE A 146     -39.823 108.276  12.331  1.00 34.23           C  
ANISOU 2237  CG2 ILE A 146     4466   4087   4454   -561   1003   -239
ATOM   2238  CD1 ILE A 146     -37.719 108.520  14.668  1.00 37.25           C  
ANISOU 2238  CD1 ILE A 146     4584   4707   4864  -1046   1037   -106
ATOM   2239  H   ILE A 146     -41.434 108.205  16.113  1.00 30.91           H  
ATOM   2240  HA  ILE A 146     -41.545 110.038  13.914  1.00 31.49           H  
ATOM   2241  HB  ILE A 146     -40.126 107.383  14.255  1.00 33.51           H  
ATOM   2242 HG13 ILE A 146     -39.405 109.497  15.554  1.00 35.48           H  
ATOM   2243 HG12 ILE A 146     -38.950 110.176  14.029  1.00 35.48           H  
ATOM   2244 HG21 ILE A 146     -38.781 108.000  12.172  1.00 34.23           H  
ATOM   2245 HG22 ILE A 146     -40.422 107.520  11.824  1.00 34.23           H  
ATOM   2246 HG23 ILE A 146     -39.982 109.226  11.821  1.00 34.23           H  
ATOM   2247 HD11 ILE A 146     -37.159 108.894  15.525  1.00 37.25           H  
ATOM   2248 HD12 ILE A 146     -37.828 107.443  14.794  1.00 37.25           H  
ATOM   2249 HD13 ILE A 146     -37.113 108.690  13.779  1.00 37.25           H  
ATOM   2250  N   LEU A 147     -43.028 107.090  13.447  1.00 28.12           N  
ANISOU 2250  N   LEU A 147     3988   3171   3527   -226    864   -458
ATOM   2251  CA  LEU A 147     -44.068 106.388  12.688  1.00 27.41           C  
ANISOU 2251  CA  LEU A 147     3902   3097   3415   -272    716   -261
ATOM   2252  C   LEU A 147     -45.443 107.083  12.747  1.00 28.21           C  
ANISOU 2252  C   LEU A 147     4094   3092   3534   -365    754   -132
ATOM   2253  O   LEU A 147     -46.165 107.025  11.755  1.00 28.15           O  
ANISOU 2253  O   LEU A 147     4045   3125   3527   -262    797   -124
ATOM   2254  CB  LEU A 147     -44.140 104.904  13.130  1.00 25.97           C  
ANISOU 2254  CB  LEU A 147     3618   3196   3055   -203    692   -225
ATOM   2255  CG  LEU A 147     -43.288 103.937  12.269  1.00 26.41           C  
ANISOU 2255  CG  LEU A 147     3667   3464   2905   -317    385   -225
ATOM   2256  CD1 LEU A 147     -43.918 103.653  10.890  1.00 26.08           C  
ANISOU 2256  CD1 LEU A 147     3541   3381   2987    -24    518   -507
ATOM   2257  CD2 LEU A 147     -41.808 104.343  12.144  1.00 27.61           C  
ANISOU 2257  CD2 LEU A 147     3962   3637   2893   -642      8     75
ATOM   2258  H   LEU A 147     -42.614 106.579  14.217  1.00 28.12           H  
ATOM   2259  HA  LEU A 147     -43.771 106.411  11.641  1.00 27.41           H  
ATOM   2260  HB3 LEU A 147     -45.172 104.549  13.106  1.00 25.97           H  
ATOM   2261  HB2 LEU A 147     -43.851 104.818  14.178  1.00 25.97           H  
ATOM   2262  HG  LEU A 147     -43.297 102.995  12.815  1.00 26.41           H  
ATOM   2263 HD11 LEU A 147     -43.979 102.582  10.702  1.00 26.08           H  
ATOM   2264 HD12 LEU A 147     -44.932 104.044  10.822  1.00 26.08           H  
ATOM   2265 HD13 LEU A 147     -43.343 104.089  10.073  1.00 26.08           H  
ATOM   2266 HD21 LEU A 147     -41.184 103.469  11.951  1.00 27.61           H  
ATOM   2267 HD22 LEU A 147     -41.646 105.047  11.327  1.00 27.61           H  
ATOM   2268 HD23 LEU A 147     -41.436 104.809  13.054  1.00 27.61           H  
ATOM   2269  N   ALA A 148     -45.759 107.757  13.867  1.00 28.51           N  
ANISOU 2269  N   ALA A 148     4325   2983   3526   -444    796   -156
ATOM   2270  CA  ALA A 148     -47.001 108.505  14.057  1.00 29.55           C  
ANISOU 2270  CA  ALA A 148     4543   3009   3677   -213    853   -233
ATOM   2271  C   ALA A 148     -47.033 109.877  13.362  1.00 31.75           C  
ANISOU 2271  C   ALA A 148     4901   3220   3942    -11    734   -173
ATOM   2272  O   ALA A 148     -48.089 110.234  12.843  1.00 30.93           O  
ANISOU 2272  O   ALA A 148     4745   3302   3705    204    630   -252
ATOM   2273  CB  ALA A 148     -47.267 108.679  15.560  1.00 30.44           C  
ANISOU 2273  CB  ALA A 148     4540   2990   4037   -286    703   -370
ATOM   2274  H   ALA A 148     -45.113 107.758  14.644  1.00 28.51           H  
ATOM   2275  HA  ALA A 148     -47.820 107.913  13.645  1.00 29.55           H  
ATOM   2276  HB1 ALA A 148     -48.171 109.263  15.739  1.00 30.44           H  
ATOM   2277  HB2 ALA A 148     -47.407 107.717  16.051  1.00 30.44           H  
ATOM   2278  HB3 ALA A 148     -46.441 109.189  16.057  1.00 30.44           H  
ATOM   2279  N  ASER A 149     -45.921 110.636  13.402  0.52 33.30           N  
ANISOU 2279  N  ASER A 149     5176   3299   4180    -59    833   -141
ATOM   2280  N  BSER A 149     -45.962 110.537  13.362  0.48 33.19           N  
ANISOU 2280  N  BSER A 149     5163   3229   4219    -78    778    -75
ATOM   2281  CA ASER A 149     -45.920 112.075  13.095  0.52 35.77           C  
ANISOU 2281  CA ASER A 149     5603   3379   4610   -217    793   -268
ATOM   2282  CA BSER A 149     -45.990 111.944  12.987  0.48 35.45           C  
ANISOU 2282  CA BSER A 149     5559   3225   4685   -242    704   -140
ATOM   2283  C  ASER A 149     -45.101 112.468  11.854  0.52 36.76           C  
ANISOU 2283  C  ASER A 149     5832   3222   4915   -286    573   -231
ATOM   2284  C  BSER A 149     -45.226 112.266  11.715  0.48 36.79           C  
ANISOU 2284  C  BSER A 149     5843   3191   4946   -253    600   -198
ATOM   2285  O  ASER A 149     -45.399 113.517  11.280  0.52 37.07           O  
ANISOU 2285  O  ASER A 149     6003   2979   5105   -350    293   -188
ATOM   2286  O  BSER A 149     -45.643 113.160  10.975  0.48 37.40           O  
ANISOU 2286  O  BSER A 149     6066   3022   5122   -239    434   -227
ATOM   2287  CB ASER A 149     -45.411 112.859  14.320  0.52 37.62           C  
ANISOU 2287  CB ASER A 149     5851   3616   4828   -398    753   -318
ATOM   2288  CB BSER A 149     -45.423 112.807  14.121  0.48 36.73           C  
ANISOU 2288  CB BSER A 149     5714   3250   4992   -474    522    -43
ATOM   2289  OG ASER A 149     -46.314 112.738  15.400  0.52 38.98           O  
ANISOU 2289  OG ASER A 149     6035   3780   4996   -564    665   -355
ATOM   2290  OG BSER A 149     -44.044 112.546  14.324  0.48 37.72           O  
ANISOU 2290  OG BSER A 149     5836   3243   5253   -681    312     23
ATOM   2291  H  ASER A 149     -45.082 110.274  13.838  0.52 33.30           H  
ATOM   2292  H  BSER A 149     -45.085 110.134  13.659  0.48 33.19           H  
ATOM   2293  HA ASER A 149     -46.937 112.419  12.895  0.52 35.77           H  
ATOM   2294  HA BSER A 149     -47.031 112.230  12.835  0.48 35.45           H  
ATOM   2295  HB3ASER A 149     -45.326 113.921  14.086  0.52 37.62           H  
ATOM   2296  HB3BSER A 149     -45.970 112.602  15.041  0.48 36.73           H  
ATOM   2297  HB2ASER A 149     -44.418 112.533  14.626  0.52 37.62           H  
ATOM   2298  HB2BSER A 149     -45.561 113.861  13.879  0.48 36.73           H  
ATOM   2299  HG ASER A 149     -46.296 111.830  15.709  0.52 38.98           H  
ATOM   2300  HG BSER A 149     -43.715 113.098  15.037  0.48 37.72           H  
ATOM   2301  N   SER A 150     -44.103 111.661  11.447  1.00 36.95           N  
ANISOU 2301  N   SER A 150     5806   3332   4903   -321    723   -210
ATOM   2302  CA  SER A 150     -43.277 111.944  10.268  1.00 37.80           C  
ANISOU 2302  CA  SER A 150     5799   3574   4991   -500    723    -83
ATOM   2303  C   SER A 150     -44.066 111.688   8.976  1.00 37.92           C  
ANISOU 2303  C   SER A 150     6116   3483   4811   -714    736    -29
ATOM   2304  O   SER A 150     -44.728 110.657   8.856  1.00 37.54           O  
ANISOU 2304  O   SER A 150     6160   3591   4512  -1043    772     24
ATOM   2305  CB  SER A 150     -41.980 111.108  10.300  1.00 37.34           C  
ANISOU 2305  CB  SER A 150     5369   3737   5083   -382   1063   -168
ATOM   2306  OG  SER A 150     -41.101 111.451   9.246  1.00 36.41           O  
ANISOU 2306  OG  SER A 150     5016   3762   5059   -296   1432   -312
ATOM   2307  H   SER A 150     -43.903 110.801  11.940  1.00 36.95           H  
ATOM   2308  HA  SER A 150     -42.990 112.998  10.307  1.00 37.80           H  
ATOM   2309  HB3 SER A 150     -42.200 110.049  10.201  1.00 37.34           H  
ATOM   2310  HB2 SER A 150     -41.456 111.243  11.247  1.00 37.34           H  
ATOM   2311  HG  SER A 150     -40.442 110.757   9.166  1.00 36.41           H  
ATOM   2312  N   ARG A 151     -43.947 112.631   8.033  1.00 37.67           N  
ANISOU 2312  N   ARG A 151     6283   3172   4859   -476    884    -85
ATOM   2313  CA  ARG A 151     -44.503 112.546   6.684  1.00 38.94           C  
ANISOU 2313  CA  ARG A 151     6478   3268   5050   -517   1078    107
ATOM   2314  C   ARG A 151     -43.390 112.486   5.620  1.00 40.18           C  
ANISOU 2314  C   ARG A 151     6635   3502   5131   -802   1208    440
ATOM   2315  O   ARG A 151     -43.713 112.395   4.437  1.00 40.52           O  
ANISOU 2315  O   ARG A 151     6781   3582   5034   -932   1166    854
ATOM   2316  CB  ARG A 151     -45.464 113.730   6.448  1.00 39.24           C  
ANISOU 2316  CB  ARG A 151     6478   3307   5127   -351   1196    -53
ATOM   2317  CG  ARG A 151     -46.602 113.848   7.482  1.00 39.10           C  
ANISOU 2317  CG  ARG A 151     6376   3401   5080   -256   1490    -69
ATOM   2318  CD  ARG A 151     -47.664 112.734   7.398  1.00 39.73           C  
ANISOU 2318  CD  ARG A 151     6394   3609   5094   -267   1506    -32
ATOM   2319  NE  ARG A 151     -48.629 112.828   8.506  1.00 40.20           N  
ANISOU 2319  NE  ARG A 151     6477   3780   5020   -241   1507    -46
ATOM   2320  CZ  ARG A 151     -48.625 112.129   9.656  1.00 40.79           C  
ANISOU 2320  CZ  ARG A 151     6511   3876   5111    218   1443   -445
ATOM   2321  NH1 ARG A 151     -49.521 112.426  10.599  1.00 40.10           N  
ANISOU 2321  NH1 ARG A 151     6452   3819   4966    375   1627   -597
ATOM   2322  NH2 ARG A 151     -47.756 111.142   9.900  1.00 41.14           N1+
ANISOU 2322  NH2 ARG A 151     6552   3868   5211    570   1274   -750
ATOM   2323  H   ARG A 151     -43.393 113.457   8.226  1.00 37.67           H  
ATOM   2324  HA  ARG A 151     -45.069 111.621   6.573  1.00 38.94           H  
ATOM   2325  HB3 ARG A 151     -45.902 113.653   5.451  1.00 39.24           H  
ATOM   2326  HB2 ARG A 151     -44.892 114.660   6.454  1.00 39.24           H  
ATOM   2327  HG3 ARG A 151     -47.100 114.785   7.234  1.00 39.10           H  
ATOM   2328  HG2 ARG A 151     -46.236 113.988   8.501  1.00 39.10           H  
ATOM   2329  HD3 ARG A 151     -47.249 111.738   7.247  1.00 39.73           H  
ATOM   2330  HD2 ARG A 151     -48.273 112.933   6.518  1.00 39.73           H  
ATOM   2331  HE  ARG A 151     -49.342 113.538   8.408  1.00 40.20           H  
ATOM   2332 HH12 ARG A 151     -49.573 111.876  11.447  1.00 40.10           H  
ATOM   2333 HH11 ARG A 151     -50.227 113.136  10.435  1.00 40.10           H  
ATOM   2334 HH22 ARG A 151     -47.798 110.638  10.777  1.00 41.14           H  
ATOM   2335 HH21 ARG A 151     -47.069 110.867   9.211  1.00 41.14           H  
ATOM   2336  N   SER A 152     -42.114 112.496   6.047  1.00 40.72           N  
ANISOU 2336  N   SER A 152     6687   3607   5180   -974   1366    252
ATOM   2337  CA  SER A 152     -40.948 112.206   5.217  1.00 40.93           C  
ANISOU 2337  CA  SER A 152     6683   3818   5052  -1199   1627     -8
ATOM   2338  C   SER A 152     -40.842 110.687   5.010  1.00 39.43           C  
ANISOU 2338  C   SER A 152     6643   3540   4800  -1350   1624   -183
ATOM   2339  O   SER A 152     -40.725 109.951   5.991  1.00 39.28           O  
ANISOU 2339  O   SER A 152     6621   3422   4881  -1440   1722    -70
ATOM   2340  CB  SER A 152     -39.693 112.798   5.896  1.00 42.77           C  
ANISOU 2340  CB  SER A 152     6768   4274   5211  -1230   1661   -188
ATOM   2341  OG  SER A 152     -38.494 112.423   5.243  1.00 44.22           O  
ANISOU 2341  OG  SER A 152     6832   4584   5386  -1206   1568   -363
ATOM   2342  H   SER A 152     -41.934 112.575   7.038  1.00 40.72           H  
ATOM   2343  HA  SER A 152     -41.070 112.692   4.247  1.00 40.93           H  
ATOM   2344  HB3 SER A 152     -39.635 112.487   6.939  1.00 42.77           H  
ATOM   2345  HB2 SER A 152     -39.755 113.887   5.907  1.00 42.77           H  
ATOM   2346  HG  SER A 152     -38.365 112.988   4.477  1.00 44.22           H  
ATOM   2347  N   TYR A 153     -40.885 110.259   3.738  1.00 38.68           N  
ANISOU 2347  N   TYR A 153     6559   3498   4639  -1442   1415   -197
ATOM   2348  CA  TYR A 153     -40.845 108.857   3.321  1.00 37.26           C  
ANISOU 2348  CA  TYR A 153     6329   3566   4264  -1387   1421   -270
ATOM   2349  C   TYR A 153     -39.555 108.134   3.756  1.00 36.44           C  
ANISOU 2349  C   TYR A 153     5947   3621   4278  -1178   1734   -177
ATOM   2350  O   TYR A 153     -39.645 107.010   4.246  1.00 36.28           O  
ANISOU 2350  O   TYR A 153     5640   3724   4423   -798   1802    154
ATOM   2351  CB  TYR A 153     -41.068 108.783   1.793  1.00 36.97           C  
ANISOU 2351  CB  TYR A 153     6345   3738   3963  -1457   1186   -150
ATOM   2352  CG  TYR A 153     -41.206 107.386   1.210  1.00 35.80           C  
ANISOU 2352  CG  TYR A 153     6168   3774   3660  -1454   1141   -124
ATOM   2353  CD1 TYR A 153     -40.059 106.608   0.963  1.00 35.73           C  
ANISOU 2353  CD1 TYR A 153     6062   3844   3670  -1529   1251   -251
ATOM   2354  CD2 TYR A 153     -42.479 106.860   0.911  1.00 34.93           C  
ANISOU 2354  CD2 TYR A 153     5983   3854   3436  -1216    995    -74
ATOM   2355  CE1 TYR A 153     -40.176 105.308   0.442  1.00 35.04           C  
ANISOU 2355  CE1 TYR A 153     5950   3856   3510  -1427   1179   -368
ATOM   2356  CE2 TYR A 153     -42.597 105.559   0.390  1.00 35.13           C  
ANISOU 2356  CE2 TYR A 153     5894   3975   3480  -1189    875    -87
ATOM   2357  CZ  TYR A 153     -41.448 104.784   0.154  1.00 34.28           C  
ANISOU 2357  CZ  TYR A 153     5740   3950   3334  -1224   1170   -263
ATOM   2358  OH  TYR A 153     -41.575 103.519  -0.332  1.00 32.98           O  
ANISOU 2358  OH  TYR A 153     5473   3960   3099  -1131   1408   -229
ATOM   2359  H   TYR A 153     -40.966 110.937   2.994  1.00 38.68           H  
ATOM   2360  HA  TYR A 153     -41.684 108.354   3.806  1.00 37.26           H  
ATOM   2361  HB3 TYR A 153     -40.255 109.287   1.270  1.00 36.97           H  
ATOM   2362  HB2 TYR A 153     -41.967 109.341   1.535  1.00 36.97           H  
ATOM   2363  HD1 TYR A 153     -39.083 107.005   1.194  1.00 35.73           H  
ATOM   2364  HD2 TYR A 153     -43.368 107.448   1.080  1.00 34.93           H  
ATOM   2365  HE1 TYR A 153     -39.287 104.721   0.273  1.00 35.04           H  
ATOM   2366  HE2 TYR A 153     -43.571 105.153   0.168  1.00 35.13           H  
ATOM   2367  HH  TYR A 153     -40.727 103.065  -0.411  1.00 32.98           H  
ATOM   2368  N   ALA A 154     -38.394 108.790   3.577  1.00 36.84           N  
ANISOU 2368  N   ALA A 154     5993   3745   4262  -1386   1940   -360
ATOM   2369  CA  ALA A 154     -37.074 108.257   3.921  1.00 38.97           C  
ANISOU 2369  CA  ALA A 154     6053   4057   4698  -1785   1919   -181
ATOM   2370  C   ALA A 154     -36.825 108.142   5.435  1.00 39.56           C  
ANISOU 2370  C   ALA A 154     6036   4042   4954  -1928   2084   -334
ATOM   2371  O   ALA A 154     -36.139 107.212   5.853  1.00 39.66           O  
ANISOU 2371  O   ALA A 154     5985   3942   5143  -1875   2264   -526
ATOM   2372  CB  ALA A 154     -35.991 109.121   3.258  1.00 39.38           C  
ANISOU 2372  CB  ALA A 154     5967   4225   4770  -1794   2017    -64
ATOM   2373  H   ALA A 154     -38.408 109.716   3.168  1.00 36.84           H  
ATOM   2374  HA  ALA A 154     -37.000 107.253   3.497  1.00 38.97           H  
ATOM   2375  HB1 ALA A 154     -34.992 108.747   3.483  1.00 39.38           H  
ATOM   2376  HB2 ALA A 154     -36.101 109.122   2.173  1.00 39.38           H  
ATOM   2377  HB3 ALA A 154     -36.042 110.155   3.600  1.00 39.38           H  
ATOM   2378  N   MET A 155     -37.400 109.064   6.228  1.00 40.07           N  
ANISOU 2378  N   MET A 155     6002   4164   5059  -1998   1969   -395
ATOM   2379  CA  MET A 155     -37.334 109.061   7.692  1.00 40.18           C  
ANISOU 2379  CA  MET A 155     5841   4311   5116  -1784   1950   -714
ATOM   2380  C   MET A 155     -38.188 107.939   8.310  1.00 37.09           C  
ANISOU 2380  C   MET A 155     5198   3854   5040  -1492   2107   -604
ATOM   2381  O   MET A 155     -37.726 107.266   9.232  1.00 36.32           O  
ANISOU 2381  O   MET A 155     4862   3924   5014  -1435   2254   -345
ATOM   2382  CB  MET A 155     -37.755 110.453   8.200  1.00 43.75           C  
ANISOU 2382  CB  MET A 155     6229   5024   5371  -1801   1763   -930
ATOM   2383  CG  MET A 155     -37.658 110.678   9.718  1.00 48.20           C  
ANISOU 2383  CG  MET A 155     6688   5813   5814  -1686   1339  -1064
ATOM   2384  SD  MET A 155     -35.975 110.643  10.393  1.00 52.94           S  
ANISOU 2384  SD  MET A 155     7159   6574   6384  -1654    686  -1093
ATOM   2385  CE  MET A 155     -36.288 111.463  11.979  1.00 55.92           C  
ANISOU 2385  CE  MET A 155     7391   6936   6921  -1723    363  -1032
ATOM   2386  H   MET A 155     -37.946 109.804   5.810  1.00 40.07           H  
ATOM   2387  HA  MET A 155     -36.295 108.889   7.979  1.00 40.18           H  
ATOM   2388  HB3 MET A 155     -38.781 110.641   7.891  1.00 43.75           H  
ATOM   2389  HB2 MET A 155     -37.152 111.214   7.701  1.00 43.75           H  
ATOM   2390  HG3 MET A 155     -38.266 109.956  10.262  1.00 48.20           H  
ATOM   2391  HG2 MET A 155     -38.084 111.655   9.942  1.00 48.20           H  
ATOM   2392  HE1 MET A 155     -35.355 111.619  12.520  1.00 55.92           H  
ATOM   2393  HE2 MET A 155     -36.751 112.436  11.820  1.00 55.92           H  
ATOM   2394  HE3 MET A 155     -36.952 110.858  12.595  1.00 55.92           H  
ATOM   2395  N   LEU A 156     -39.397 107.739   7.754  1.00 36.11           N  
ANISOU 2395  N   LEU A 156     5090   3528   5104  -1309   1853   -568
ATOM   2396  CA  LEU A 156     -40.300 106.625   8.053  1.00 34.90           C  
ANISOU 2396  CA  LEU A 156     4975   3426   4862  -1205   1757   -459
ATOM   2397  C   LEU A 156     -39.688 105.263   7.685  1.00 34.95           C  
ANISOU 2397  C   LEU A 156     4619   3773   4889  -1218   1582   -479
ATOM   2398  O   LEU A 156     -39.897 104.300   8.420  1.00 34.17           O  
ANISOU 2398  O   LEU A 156     4113   3880   4990  -1079   1696   -587
ATOM   2399  CB  LEU A 156     -41.625 106.831   7.283  1.00 33.72           C  
ANISOU 2399  CB  LEU A 156     5259   3178   4376  -1111   1849   -329
ATOM   2400  CG  LEU A 156     -42.544 107.924   7.862  1.00 33.61           C  
ANISOU 2400  CG  LEU A 156     5516   3226   4029   -891   1968   -193
ATOM   2401  CD1 LEU A 156     -43.625 108.342   6.843  1.00 34.08           C  
ANISOU 2401  CD1 LEU A 156     5782   3072   4095   -907   1835   -188
ATOM   2402  CD2 LEU A 156     -43.158 107.482   9.202  1.00 32.84           C  
ANISOU 2402  CD2 LEU A 156     5529   3272   3677   -644   2057   -306
ATOM   2403  H   LEU A 156     -39.699 108.355   7.010  1.00 36.11           H  
ATOM   2404  HA  LEU A 156     -40.496 106.619   9.127  1.00 34.90           H  
ATOM   2405  HB3 LEU A 156     -42.188 105.898   7.243  1.00 33.72           H  
ATOM   2406  HB2 LEU A 156     -41.386 107.071   6.246  1.00 33.72           H  
ATOM   2407  HG  LEU A 156     -41.942 108.811   8.056  1.00 33.61           H  
ATOM   2408 HD11 LEU A 156     -43.593 109.417   6.668  1.00 34.08           H  
ATOM   2409 HD12 LEU A 156     -43.485 107.863   5.874  1.00 34.08           H  
ATOM   2410 HD13 LEU A 156     -44.633 108.094   7.176  1.00 34.08           H  
ATOM   2411 HD21 LEU A 156     -44.122 107.953   9.395  1.00 32.84           H  
ATOM   2412 HD22 LEU A 156     -43.306 106.403   9.241  1.00 32.84           H  
ATOM   2413 HD23 LEU A 156     -42.499 107.746  10.027  1.00 32.84           H  
ATOM   2414  N   LEU A 157     -38.947 105.216   6.563  1.00 35.77           N  
ANISOU 2414  N   LEU A 157     4856   4015   4720  -1304   1394   -442
ATOM   2415  CA  LEU A 157     -38.297 104.019   6.033  1.00 35.68           C  
ANISOU 2415  CA  LEU A 157     4874   4177   4505  -1245   1704   -660
ATOM   2416  C   LEU A 157     -37.094 103.589   6.883  1.00 35.01           C  
ANISOU 2416  C   LEU A 157     4839   4180   4286  -1268   1742   -755
ATOM   2417  O   LEU A 157     -36.946 102.396   7.139  1.00 34.68           O  
ANISOU 2417  O   LEU A 157     4817   4085   4276  -1085   1725   -954
ATOM   2418  CB  LEU A 157     -37.905 104.268   4.558  1.00 37.13           C  
ANISOU 2418  CB  LEU A 157     4931   4381   4797  -1094   1843   -792
ATOM   2419  CG  LEU A 157     -37.299 103.056   3.821  1.00 38.37           C  
ANISOU 2419  CG  LEU A 157     5043   4485   5052   -976   1880   -999
ATOM   2420  CD1 LEU A 157     -38.265 101.865   3.817  1.00 39.39           C  
ANISOU 2420  CD1 LEU A 157     5111   4756   5100  -1103   1957   -925
ATOM   2421  CD2 LEU A 157     -36.841 103.441   2.401  1.00 38.79           C  
ANISOU 2421  CD2 LEU A 157     5122   4371   5248   -805   1712  -1160
ATOM   2422  H   LEU A 157     -38.844 106.054   6.007  1.00 35.77           H  
ATOM   2423  HA  LEU A 157     -39.033 103.214   6.070  1.00 35.68           H  
ATOM   2424  HB3 LEU A 157     -37.198 105.096   4.515  1.00 37.13           H  
ATOM   2425  HB2 LEU A 157     -38.786 104.593   4.004  1.00 37.13           H  
ATOM   2426  HG  LEU A 157     -36.403 102.738   4.351  1.00 38.37           H  
ATOM   2427 HD11 LEU A 157     -38.228 101.313   2.879  1.00 39.39           H  
ATOM   2428 HD12 LEU A 157     -38.017 101.167   4.617  1.00 39.39           H  
ATOM   2429 HD13 LEU A 157     -39.297 102.182   3.971  1.00 39.39           H  
ATOM   2430 HD21 LEU A 157     -35.809 103.133   2.227  1.00 38.79           H  
ATOM   2431 HD22 LEU A 157     -37.450 102.980   1.625  1.00 38.79           H  
ATOM   2432 HD23 LEU A 157     -36.886 104.517   2.241  1.00 38.79           H  
ATOM   2433  N   PHE A 158     -36.283 104.569   7.319  1.00 36.35           N  
ANISOU 2433  N   PHE A 158     4909   4416   4488  -1457   1490   -656
ATOM   2434  CA  PHE A 158     -35.134 104.375   8.202  1.00 38.25           C  
ANISOU 2434  CA  PHE A 158     4809   4648   5077  -1638   1327   -633
ATOM   2435  C   PHE A 158     -35.533 103.868   9.600  1.00 36.08           C  
ANISOU 2435  C   PHE A 158     4370   4376   4964  -1377   1384   -796
ATOM   2436  O   PHE A 158     -34.850 102.995  10.137  1.00 36.23           O  
ANISOU 2436  O   PHE A 158     4438   4363   4967  -1571   1367   -718
ATOM   2437  CB  PHE A 158     -34.290 105.669   8.227  1.00 42.95           C  
ANISOU 2437  CB  PHE A 158     5182   5223   5915  -2000    976   -297
ATOM   2438  CG  PHE A 158     -33.066 105.637   9.125  1.00 47.27           C  
ANISOU 2438  CG  PHE A 158     5493   5725   6742  -2245    626    -14
ATOM   2439  CD1 PHE A 158     -31.852 105.089   8.659  1.00 49.75           C  
ANISOU 2439  CD1 PHE A 158     5739   5952   7214  -2206    262     18
ATOM   2440  CD2 PHE A 158     -33.183 105.978  10.487  1.00 48.72           C  
ANISOU 2440  CD2 PHE A 158     5612   5961   6940  -2396    565     94
ATOM   2441  CE1 PHE A 158     -30.780 104.940   9.530  1.00 51.52           C  
ANISOU 2441  CE1 PHE A 158     5984   6176   7417  -2288     -1     24
ATOM   2442  CE2 PHE A 158     -32.104 105.815  11.345  1.00 50.09           C  
ANISOU 2442  CE2 PHE A 158     5832   6105   7095  -2365    377     36
ATOM   2443  CZ  PHE A 158     -30.907 105.300  10.866  1.00 51.45           C  
ANISOU 2443  CZ  PHE A 158     6022   6209   7319  -2361     59     -2
ATOM   2444  H   PHE A 158     -36.468 105.522   7.037  1.00 36.35           H  
ATOM   2445  HA  PHE A 158     -34.511 103.593   7.769  1.00 38.25           H  
ATOM   2446  HB3 PHE A 158     -34.917 106.514   8.517  1.00 42.95           H  
ATOM   2447  HB2 PHE A 158     -33.947 105.889   7.215  1.00 42.95           H  
ATOM   2448  HD1 PHE A 158     -31.756 104.779   7.628  1.00 49.75           H  
ATOM   2449  HD2 PHE A 158     -34.127 106.345  10.856  1.00 48.72           H  
ATOM   2450  HE1 PHE A 158     -29.848 104.529   9.170  1.00 51.52           H  
ATOM   2451  HE2 PHE A 158     -32.199 106.076  12.389  1.00 50.09           H  
ATOM   2452  HZ  PHE A 158     -30.073 105.167  11.538  1.00 51.45           H  
ATOM   2453  N   ALA A 159     -36.650 104.391  10.133  1.00 33.40           N  
ANISOU 2453  N   ALA A 159     3821   4143   4729   -895   1555   -935
ATOM   2454  CA  ALA A 159     -37.262 103.939  11.381  1.00 31.45           C  
ANISOU 2454  CA  ALA A 159     3607   3944   4399   -940   1225   -870
ATOM   2455  C   ALA A 159     -37.863 102.528  11.275  1.00 29.81           C  
ANISOU 2455  C   ALA A 159     3504   3695   4127   -888   1054   -971
ATOM   2456  O   ALA A 159     -37.684 101.743  12.206  1.00 29.75           O  
ANISOU 2456  O   ALA A 159     3351   3757   4197   -894   1280  -1018
ATOM   2457  CB  ALA A 159     -38.318 104.961  11.821  1.00 31.61           C  
ANISOU 2457  CB  ALA A 159     3633   4026   4353  -1168    975   -735
ATOM   2458  H   ALA A 159     -37.146 105.117   9.634  1.00 33.40           H  
ATOM   2459  HA  ALA A 159     -36.485 103.910  12.148  1.00 31.45           H  
ATOM   2460  HB1 ALA A 159     -38.873 104.617  12.694  1.00 31.61           H  
ATOM   2461  HB2 ALA A 159     -37.843 105.904  12.089  1.00 31.61           H  
ATOM   2462  HB3 ALA A 159     -39.039 105.164  11.029  1.00 31.61           H  
ATOM   2463  N   TRP A 160     -38.534 102.226  10.146  1.00 28.80           N  
ANISOU 2463  N   TRP A 160     3652   3545   3746   -866    712   -972
ATOM   2464  CA  TRP A 160     -39.149 100.927   9.872  1.00 28.60           C  
ANISOU 2464  CA  TRP A 160     3557   3584   3727   -611    480   -754
ATOM   2465  C   TRP A 160     -38.104  99.814   9.703  1.00 28.49           C  
ANISOU 2465  C   TRP A 160     3406   3621   3799   -344    554   -762
ATOM   2466  O   TRP A 160     -38.142  98.850  10.464  1.00 27.62           O  
ANISOU 2466  O   TRP A 160     3272   3609   3615   -166    724  -1066
ATOM   2467  CB  TRP A 160     -40.109 101.017   8.665  1.00 27.55           C  
ANISOU 2467  CB  TRP A 160     3331   3423   3716   -318    514   -620
ATOM   2468  CG  TRP A 160     -40.938  99.789   8.404  1.00 26.07           C  
ANISOU 2468  CG  TRP A 160     3208   3335   3364   -258    544   -487
ATOM   2469  CD1 TRP A 160     -42.184  99.589   8.890  1.00 24.69           C  
ANISOU 2469  CD1 TRP A 160     2991   3193   3199   -165    588   -233
ATOM   2470  CD2 TRP A 160     -40.578  98.550   7.710  1.00 25.60           C  
ANISOU 2470  CD2 TRP A 160     3259   3177   3290   -220    631   -466
ATOM   2471  NE1 TRP A 160     -42.621  98.329   8.543  1.00 24.39           N  
ANISOU 2471  NE1 TRP A 160     3058   3102   3107   -195    568   -175
ATOM   2472  CE2 TRP A 160     -41.664  97.632   7.839  1.00 24.35           C  
ANISOU 2472  CE2 TRP A 160     3065   3100   3089   -170    784   -325
ATOM   2473  CE3 TRP A 160     -39.441  98.090   7.002  1.00 27.16           C  
ANISOU 2473  CE3 TRP A 160     3565   3240   3516   -417    362   -520
ATOM   2474  CZ2 TRP A 160     -41.615  96.326   7.324  1.00 23.68           C  
ANISOU 2474  CZ2 TRP A 160     3001   2997   3002   -205   1033   -478
ATOM   2475  CZ3 TRP A 160     -39.370  96.774   6.501  1.00 26.96           C  
ANISOU 2475  CZ3 TRP A 160     3495   3242   3507   -542    504   -415
ATOM   2476  CH2 TRP A 160     -40.453  95.890   6.661  1.00 25.70           C  
ANISOU 2476  CH2 TRP A 160     3304   3110   3350   -465    694   -392
ATOM   2477  H   TRP A 160     -38.647 102.932   9.430  1.00 28.80           H  
ATOM   2478  HA  TRP A 160     -39.756 100.679  10.744  1.00 28.60           H  
ATOM   2479  HB3 TRP A 160     -39.559 101.265   7.756  1.00 27.55           H  
ATOM   2480  HB2 TRP A 160     -40.805 101.840   8.828  1.00 27.55           H  
ATOM   2481  HD1 TRP A 160     -42.738 100.310   9.474  1.00 24.69           H  
ATOM   2482  HE1 TRP A 160     -43.530  97.973   8.813  1.00 24.39           H  
ATOM   2483  HE3 TRP A 160     -38.603  98.752   6.853  1.00 27.16           H  
ATOM   2484  HZ2 TRP A 160     -42.455  95.665   7.462  1.00 23.68           H  
ATOM   2485  HZ3 TRP A 160     -38.478  96.440   5.994  1.00 26.96           H  
ATOM   2486  HH2 TRP A 160     -40.389  94.885   6.272  1.00 25.70           H  
ATOM   2487  N   GLU A 161     -37.190  99.975   8.726  1.00 30.13           N  
ANISOU 2487  N   GLU A 161     3395   3913   4141   -289    665   -532
ATOM   2488  CA  GLU A 161     -36.128  99.012   8.415  1.00 32.03           C  
ANISOU 2488  CA  GLU A 161     3386   4373   4411   -194    839   -617
ATOM   2489  C   GLU A 161     -35.179  98.792   9.597  1.00 32.07           C  
ANISOU 2489  C   GLU A 161     3237   4639   4310   -502    652   -744
ATOM   2490  O   GLU A 161     -34.854  97.644   9.894  1.00 31.29           O  
ANISOU 2490  O   GLU A 161     3106   4731   4052   -698    697   -693
ATOM   2491  CB  GLU A 161     -35.354  99.433   7.143  1.00 34.89           C  
ANISOU 2491  CB  GLU A 161     3696   4810   4750    -69   1112   -437
ATOM   2492  CG  GLU A 161     -34.173  98.491   6.786  1.00 39.29           C  
ANISOU 2492  CG  GLU A 161     4177   5589   5165   -267   1304   -155
ATOM   2493  CD  GLU A 161     -33.376  98.885   5.537  1.00 42.25           C  
ANISOU 2493  CD  GLU A 161     4481   6217   5355   -297   1813   -196
ATOM   2494  OE1 GLU A 161     -33.162 100.097   5.331  1.00 43.62           O  
ANISOU 2494  OE1 GLU A 161     4635   6395   5545   -331   1921     31
ATOM   2495  OE2 GLU A 161     -32.963  97.957   4.807  1.00 42.58           O1-
ANISOU 2495  OE2 GLU A 161     4484   6540   5155   -231   2318   -524
ATOM   2496  H   GLU A 161     -37.211 100.811   8.154  1.00 30.13           H  
ATOM   2497  HA  GLU A 161     -36.611  98.054   8.207  1.00 32.03           H  
ATOM   2498  HB3 GLU A 161     -34.990 100.454   7.274  1.00 34.89           H  
ATOM   2499  HB2 GLU A 161     -36.046  99.468   6.300  1.00 34.89           H  
ATOM   2500  HG3 GLU A 161     -34.544  97.470   6.687  1.00 39.29           H  
ATOM   2501  HG2 GLU A 161     -33.444  98.470   7.596  1.00 39.29           H  
ATOM   2502  N   GLY A 162     -34.783  99.899  10.247  1.00 32.61           N  
ANISOU 2502  N   GLY A 162     3228   4816   4348   -590    486   -958
ATOM   2503  CA  GLY A 162     -33.879  99.912  11.390  1.00 33.25           C  
ANISOU 2503  CA  GLY A 162     3239   4981   4415   -826    243  -1035
ATOM   2504  C   GLY A 162     -34.462  99.125  12.565  1.00 33.19           C  
ANISOU 2504  C   GLY A 162     3153   4923   4537   -708     89  -1012
ATOM   2505  O   GLY A 162     -33.727  98.355  13.181  1.00 32.66           O  
ANISOU 2505  O   GLY A 162     2874   4940   4595   -468    293  -1122
ATOM   2506  H   GLY A 162     -35.115 100.798   9.927  1.00 32.61           H  
ATOM   2507  HA3 GLY A 162     -33.711 100.943  11.699  1.00 33.25           H  
ATOM   2508  HA2 GLY A 162     -32.913  99.498  11.097  1.00 33.25           H  
ATOM   2509  N   TRP A 163     -35.770  99.283  12.849  1.00 31.60           N  
ANISOU 2509  N   TRP A 163     2937   4640   4432   -356    150  -1019
ATOM   2510  CA  TRP A 163     -36.456  98.541  13.905  1.00 30.05           C  
ANISOU 2510  CA  TRP A 163     2821   4432   4165   -146    242  -1087
ATOM   2511  C   TRP A 163     -36.551  97.039  13.615  1.00 28.59           C  
ANISOU 2511  C   TRP A 163     2645   4284   3934     51    242  -1047
ATOM   2512  O   TRP A 163     -36.227  96.239  14.493  1.00 27.75           O  
ANISOU 2512  O   TRP A 163     2467   4310   3768    348    335  -1180
ATOM   2513  CB  TRP A 163     -37.853  99.123  14.204  1.00 29.34           C  
ANISOU 2513  CB  TRP A 163     2761   4300   4088   -103    311  -1083
ATOM   2514  CG  TRP A 163     -38.572  98.372  15.287  1.00 28.59           C  
ANISOU 2514  CG  TRP A 163     2619   4186   4060    -76    635   -953
ATOM   2515  CD1 TRP A 163     -39.658  97.578  15.137  1.00 28.06           C  
ANISOU 2515  CD1 TRP A 163     2602   3911   4151    -80    597  -1021
ATOM   2516  CD2 TRP A 163     -38.130  98.191  16.662  1.00 29.11           C  
ANISOU 2516  CD2 TRP A 163     2693   4331   4036    -58    738   -724
ATOM   2517  NE1 TRP A 163     -39.920  96.929  16.326  1.00 27.53           N  
ANISOU 2517  NE1 TRP A 163     2552   3870   4038    -62    706  -1025
ATOM   2518  CE2 TRP A 163     -38.996  97.252  17.298  1.00 29.04           C  
ANISOU 2518  CE2 TRP A 163     2759   4162   4115    -83    652   -807
ATOM   2519  CE3 TRP A 163     -37.048  98.692  17.423  1.00 30.48           C  
ANISOU 2519  CE3 TRP A 163     2985   4559   4039   -144    545   -641
ATOM   2520  CZ2 TRP A 163     -38.796  96.835  18.624  1.00 30.10           C  
ANISOU 2520  CZ2 TRP A 163     2941   4345   4153   -185    521   -771
ATOM   2521  CZ3 TRP A 163     -36.835  98.277  18.749  1.00 31.04           C  
ANISOU 2521  CZ3 TRP A 163     3064   4597   4132   -133    476   -661
ATOM   2522  CH2 TRP A 163     -37.708  97.352  19.348  1.00 30.86           C  
ANISOU 2522  CH2 TRP A 163     3034   4509   4184   -128    491   -710
ATOM   2523  H   TRP A 163     -36.332  99.930  12.312  1.00 31.60           H  
ATOM   2524  HA  TRP A 163     -35.853  98.651  14.808  1.00 30.05           H  
ATOM   2525  HB3 TRP A 163     -38.466  99.129  13.302  1.00 29.34           H  
ATOM   2526  HB2 TRP A 163     -37.762 100.162  14.517  1.00 29.34           H  
ATOM   2527  HD1 TRP A 163     -40.198  97.447  14.211  1.00 28.06           H  
ATOM   2528  HE1 TRP A 163     -40.669  96.254  16.425  1.00 27.53           H  
ATOM   2529  HE3 TRP A 163     -36.365  99.399  16.977  1.00 30.48           H  
ATOM   2530  HZ2 TRP A 163     -39.466  96.128  19.082  1.00 30.10           H  
ATOM   2531  HZ3 TRP A 163     -36.005  98.679  19.307  1.00 31.04           H  
ATOM   2532  HH2 TRP A 163     -37.548  97.058  20.370  1.00 30.86           H  
ATOM   2533  N   HIS A 164     -37.007  96.698  12.399  1.00 26.87           N  
ANISOU 2533  N   HIS A 164     2478   4070   3664     85    339   -963
ATOM   2534  CA  HIS A 164     -37.198  95.318  11.970  1.00 26.36           C  
ANISOU 2534  CA  HIS A 164     2489   3816   3711    -87    127   -779
ATOM   2535  C   HIS A 164     -35.890  94.517  11.914  1.00 27.70           C  
ANISOU 2535  C   HIS A 164     2529   3959   4038    -21   -128   -987
ATOM   2536  O   HIS A 164     -35.897  93.367  12.343  1.00 27.24           O  
ANISOU 2536  O   HIS A 164     2472   3912   3966     88   -218  -1225
ATOM   2537  CB  HIS A 164     -38.003  95.261  10.659  1.00 24.42           C  
ANISOU 2537  CB  HIS A 164     2368   3410   3502   -109    249   -549
ATOM   2538  CG  HIS A 164     -39.479  95.519  10.847  1.00 22.94           C  
ANISOU 2538  CG  HIS A 164     2382   3042   3295     80    269   -706
ATOM   2539  ND1 HIS A 164     -40.010  96.776  11.074  1.00 22.78           N  
ANISOU 2539  ND1 HIS A 164     2303   2985   3369    230    300   -669
ATOM   2540  CD2 HIS A 164     -40.556  94.662  10.862  1.00 22.77           C  
ANISOU 2540  CD2 HIS A 164     2427   2866   3359    208     12   -700
ATOM   2541  CE1 HIS A 164     -41.327  96.632  11.223  1.00 23.06           C  
ANISOU 2541  CE1 HIS A 164     2367   2885   3512    212     67   -719
ATOM   2542  NE2 HIS A 164     -41.733  95.374  11.106  1.00 23.09           N  
ANISOU 2542  NE2 HIS A 164     2425   2789   3560    225   -123   -641
ATOM   2543  H   HIS A 164     -37.246  97.419  11.731  1.00 26.87           H  
ATOM   2544  HA  HIS A 164     -37.800  94.832  12.737  1.00 26.36           H  
ATOM   2545  HB3 HIS A 164     -37.908  94.274  10.209  1.00 24.42           H  
ATOM   2546  HB2 HIS A 164     -37.605  95.969   9.930  1.00 24.42           H  
ATOM   2547  HD1 HIS A 164     -39.493  97.646  11.104  1.00 22.78           H  
ATOM   2548  HD2 HIS A 164     -40.567  93.592  10.742  1.00 22.77           H  
ATOM   2549  HE1 HIS A 164     -41.991  97.461  11.411  1.00 23.06           H  
ATOM   2550  N   ASN A 165     -34.787  95.149  11.476  1.00 29.75           N  
ANISOU 2550  N   ASN A 165     2645   4218   4440    -62   -364   -912
ATOM   2551  CA  ASN A 165     -33.435  94.584  11.522  1.00 31.92           C  
ANISOU 2551  CA  ASN A 165     2848   4736   4546   -119   -182  -1112
ATOM   2552  C   ASN A 165     -32.931  94.396  12.964  1.00 32.06           C  
ANISOU 2552  C   ASN A 165     2929   4838   4414   -117      4  -1154
ATOM   2553  O   ASN A 165     -32.448  93.309  13.275  1.00 32.24           O  
ANISOU 2553  O   ASN A 165     3175   4670   4405    -58      6  -1193
ATOM   2554  CB  ASN A 165     -32.454  95.473  10.717  1.00 33.85           C  
ANISOU 2554  CB  ASN A 165     2941   5151   4769   -292   -312  -1162
ATOM   2555  CG  ASN A 165     -32.632  95.423   9.194  1.00 34.81           C  
ANISOU 2555  CG  ASN A 165     2921   5559   4746   -532   -208  -1266
ATOM   2556  OD1 ASN A 165     -33.422  94.647   8.666  1.00 33.85           O  
ANISOU 2556  OD1 ASN A 165     2507   5640   4716   -293    244  -1430
ATOM   2557  ND2 ASN A 165     -31.875  96.248   8.472  1.00 35.74           N  
ANISOU 2557  ND2 ASN A 165     3104   5820   4658   -848   -330  -1238
ATOM   2558  H   ASN A 165     -34.862  96.099  11.134  1.00 29.75           H  
ATOM   2559  HA  ASN A 165     -33.509  93.607  11.041  1.00 31.92           H  
ATOM   2560  HB3 ASN A 165     -31.431  95.147  10.911  1.00 33.85           H  
ATOM   2561  HB2 ASN A 165     -32.514  96.509  11.056  1.00 33.85           H  
ATOM   2562 HD22 ASN A 165     -31.924  96.229   7.463  1.00 35.74           H  
ATOM   2563 HD21 ASN A 165     -31.240  96.895   8.926  1.00 35.74           H  
ATOM   2564  N   ALA A 166     -33.047  95.441  13.805  1.00 31.73           N  
ANISOU 2564  N   ALA A 166     2728   5015   4313   -170    -25  -1185
ATOM   2565  CA  ALA A 166     -32.538  95.465  15.181  1.00 30.86           C  
ANISOU 2565  CA  ALA A 166     2462   4964   4300    283   -198  -1340
ATOM   2566  C   ALA A 166     -33.195  94.436  16.112  1.00 30.42           C  
ANISOU 2566  C   ALA A 166     2390   4838   4332    401   -322  -1389
ATOM   2567  O   ALA A 166     -32.480  93.750  16.840  1.00 30.66           O  
ANISOU 2567  O   ALA A 166     2331   4864   4457    236   -407  -1386
ATOM   2568  CB  ALA A 166     -32.674  96.878  15.771  1.00 31.29           C  
ANISOU 2568  CB  ALA A 166     2471   5098   4320    519   -339  -1513
ATOM   2569  H   ALA A 166     -33.470  96.300  13.478  1.00 31.73           H  
ATOM   2570  HA  ALA A 166     -31.473  95.228  15.136  1.00 30.86           H  
ATOM   2571  HB1 ALA A 166     -32.322  96.913  16.803  1.00 31.29           H  
ATOM   2572  HB2 ALA A 166     -32.080  97.598  15.208  1.00 31.29           H  
ATOM   2573  HB3 ALA A 166     -33.709  97.220  15.763  1.00 31.29           H  
ATOM   2574  N   ALA A 167     -34.533  94.342  16.068  1.00 29.62           N  
ANISOU 2574  N   ALA A 167     2357   4745   4152    562   -371  -1290
ATOM   2575  CA  ALA A 167     -35.302  93.397  16.871  1.00 29.40           C  
ANISOU 2575  CA  ALA A 167     2498   4661   4011    673   -470  -1326
ATOM   2576  C   ALA A 167     -35.329  91.998  16.240  1.00 30.24           C  
ANISOU 2576  C   ALA A 167     2711   4666   4113    626   -490  -1198
ATOM   2577  O   ALA A 167     -34.993  91.032  16.921  1.00 31.99           O  
ANISOU 2577  O   ALA A 167     2965   4888   4303    373   -708  -1166
ATOM   2578  CB  ALA A 167     -36.723  93.945  17.081  1.00 29.14           C  
ANISOU 2578  CB  ALA A 167     2562   4630   3880    726   -547  -1267
ATOM   2579  H   ALA A 167     -35.060  94.948  15.453  1.00 29.62           H  
ATOM   2580  HA  ALA A 167     -34.840  93.310  17.858  1.00 29.40           H  
ATOM   2581  HB1 ALA A 167     -37.333  93.254  17.664  1.00 29.14           H  
ATOM   2582  HB2 ALA A 167     -36.696  94.891  17.623  1.00 29.14           H  
ATOM   2583  HB3 ALA A 167     -37.232  94.125  16.133  1.00 29.14           H  
ATOM   2584  N   GLY A 168     -35.735  91.919  14.962  1.00 29.93           N  
ANISOU 2584  N   GLY A 168     2699   4583   4091    694   -564   -984
ATOM   2585  CA  GLY A 168     -36.111  90.677  14.289  1.00 30.14           C  
ANISOU 2585  CA  GLY A 168     2692   4621   4139    685   -436   -901
ATOM   2586  C   GLY A 168     -34.936  89.723  14.037  1.00 31.32           C  
ANISOU 2586  C   GLY A 168     2924   4779   4198    667   -350  -1038
ATOM   2587  O   GLY A 168     -35.051  88.550  14.381  1.00 31.78           O  
ANISOU 2587  O   GLY A 168     3101   4690   4284    768   -618  -1133
ATOM   2588  H   GLY A 168     -35.932  92.773  14.460  1.00 29.93           H  
ATOM   2589  HA3 GLY A 168     -36.569  90.930  13.334  1.00 30.14           H  
ATOM   2590  HA2 GLY A 168     -36.878  90.169  14.875  1.00 30.14           H  
ATOM   2591  N   ILE A 169     -33.821  90.199  13.453  1.00 31.71           N  
ANISOU 2591  N   ILE A 169     2884   4922   4243    724     92  -1114
ATOM   2592  CA  ILE A 169     -32.670  89.361  13.071  1.00 33.97           C  
ANISOU 2592  CA  ILE A 169     3168   5038   4701    638    -53  -1275
ATOM   2593  C   ILE A 169     -32.051  88.527  14.229  1.00 34.17           C  
ANISOU 2593  C   ILE A 169     3156   4958   4871    876   -246  -1601
ATOM   2594  O   ILE A 169     -31.944  87.311  14.052  1.00 33.93           O  
ANISOU 2594  O   ILE A 169     3288   4761   4842   1145   -328  -1920
ATOM   2595  CB  ILE A 169     -31.558  90.160  12.314  1.00 34.74           C  
ANISOU 2595  CB  ILE A 169     3256   5150   4793    327     31  -1351
ATOM   2596  CG1 ILE A 169     -32.092  90.747  10.987  1.00 34.62           C  
ANISOU 2596  CG1 ILE A 169     3170   5244   4742    107     45  -1483
ATOM   2597  CG2 ILE A 169     -30.261  89.358  12.042  1.00 35.63           C  
ANISOU 2597  CG2 ILE A 169     3481   5131   4928    288   -115  -1349
ATOM   2598  CD1 ILE A 169     -31.154  91.775  10.335  1.00 33.68           C  
ANISOU 2598  CD1 ILE A 169     3060   5207   4530     64    182  -1799
ATOM   2599  H   ILE A 169     -33.761  91.179  13.212  1.00 31.71           H  
ATOM   2600  HA  ILE A 169     -33.070  88.638  12.356  1.00 33.97           H  
ATOM   2601  HB  ILE A 169     -31.281  91.008  12.936  1.00 34.74           H  
ATOM   2602 HG13 ILE A 169     -33.059  91.223  11.143  1.00 34.62           H  
ATOM   2603 HG12 ILE A 169     -32.270  89.937  10.282  1.00 34.62           H  
ATOM   2604 HG21 ILE A 169     -29.537  89.944  11.478  1.00 35.63           H  
ATOM   2605 HG22 ILE A 169     -29.753  89.060  12.959  1.00 35.63           H  
ATOM   2606 HG23 ILE A 169     -30.471  88.457  11.465  1.00 35.63           H  
ATOM   2607 HD11 ILE A 169     -31.717  92.538   9.800  1.00 33.68           H  
ATOM   2608 HD12 ILE A 169     -30.537  92.288  11.072  1.00 33.68           H  
ATOM   2609 HD13 ILE A 169     -30.490  91.297   9.615  1.00 33.68           H  
ATOM   2610  N   PRO A 170     -31.716  89.132  15.397  1.00 34.22           N  
ANISOU 2610  N   PRO A 170     2990   5063   4950    785   -306  -1649
ATOM   2611  CA  PRO A 170     -31.192  88.361  16.544  1.00 34.41           C  
ANISOU 2611  CA  PRO A 170     2896   5185   4995    872   -272  -1714
ATOM   2612  C   PRO A 170     -32.210  87.462  17.277  1.00 34.69           C  
ANISOU 2612  C   PRO A 170     3085   5129   4966   1106   -702  -1772
ATOM   2613  O   PRO A 170     -31.771  86.572  18.002  1.00 34.73           O  
ANISOU 2613  O   PRO A 170     2989   5104   5102   1503  -1016  -2046
ATOM   2614  CB  PRO A 170     -30.604  89.431  17.478  1.00 34.95           C  
ANISOU 2614  CB  PRO A 170     2839   5307   5135    801   -218  -1614
ATOM   2615  CG  PRO A 170     -31.401  90.683  17.165  1.00 35.55           C  
ANISOU 2615  CG  PRO A 170     2950   5310   5247    618   -401  -1485
ATOM   2616  CD  PRO A 170     -31.635  90.573  15.666  1.00 34.77           C  
ANISOU 2616  CD  PRO A 170     2989   5189   5033    608   -392  -1596
ATOM   2617  HA  PRO A 170     -30.382  87.712  16.206  1.00 34.41           H  
ATOM   2618  HB3 PRO A 170     -29.555  89.594  17.224  1.00 34.95           H  
ATOM   2619  HB2 PRO A 170     -30.644  89.171  18.536  1.00 34.95           H  
ATOM   2620  HG3 PRO A 170     -30.895  91.603  17.459  1.00 35.55           H  
ATOM   2621  HG2 PRO A 170     -32.361  90.647  17.680  1.00 35.55           H  
ATOM   2622  HD2 PRO A 170     -32.515  91.144  15.382  1.00 34.77           H  
ATOM   2623  HD3 PRO A 170     -30.776  90.982  15.134  1.00 34.77           H  
ATOM   2624  N   LEU A 171     -33.523  87.685  17.084  1.00 33.08           N  
ANISOU 2624  N   LEU A 171     3026   5014   4531   1174   -359  -1618
ATOM   2625  CA  LEU A 171     -34.587  86.879  17.694  1.00 32.63           C  
ANISOU 2625  CA  LEU A 171     3375   4950   4072   1345   -536  -1620
ATOM   2626  C   LEU A 171     -34.797  85.509  17.034  1.00 32.54           C  
ANISOU 2626  C   LEU A 171     3387   5017   3962   1310   -535  -1544
ATOM   2627  O   LEU A 171     -35.327  84.628  17.711  1.00 33.94           O  
ANISOU 2627  O   LEU A 171     3589   5199   4110   1120   -980  -1302
ATOM   2628  CB  LEU A 171     -35.918  87.666  17.680  1.00 31.76           C  
ANISOU 2628  CB  LEU A 171     3561   4808   3698   1754   -701  -1655
ATOM   2629  CG  LEU A 171     -36.039  88.685  18.823  1.00 34.10           C  
ANISOU 2629  CG  LEU A 171     3870   5270   3818   1768  -1194   -990
ATOM   2630  CD1 LEU A 171     -37.233  89.622  18.600  1.00 35.28           C  
ANISOU 2630  CD1 LEU A 171     3916   5551   3937   1819  -1129   -604
ATOM   2631  CD2 LEU A 171     -36.118  88.006  20.198  1.00 34.32           C  
ANISOU 2631  CD2 LEU A 171     3928   5473   3639   1841  -1407  -1014
ATOM   2632  H   LEU A 171     -33.824  88.436  16.478  1.00 33.08           H  
ATOM   2633  HA  LEU A 171     -34.306  86.674  18.729  1.00 32.63           H  
ATOM   2634  HB3 LEU A 171     -36.770  86.988  17.753  1.00 31.76           H  
ATOM   2635  HB2 LEU A 171     -36.033  88.167  16.720  1.00 31.76           H  
ATOM   2636  HG  LEU A 171     -35.145  89.301  18.804  1.00 34.10           H  
ATOM   2637 HD11 LEU A 171     -37.143  90.529  19.198  1.00 35.28           H  
ATOM   2638 HD12 LEU A 171     -37.315  89.925  17.557  1.00 35.28           H  
ATOM   2639 HD13 LEU A 171     -38.169  89.132  18.861  1.00 35.28           H  
ATOM   2640 HD21 LEU A 171     -36.820  88.513  20.858  1.00 34.32           H  
ATOM   2641 HD22 LEU A 171     -36.436  86.967  20.118  1.00 34.32           H  
ATOM   2642 HD23 LEU A 171     -35.144  88.014  20.684  1.00 34.32           H  
ATOM   2643  N   LYS A 172     -34.426  85.353  15.748  1.00 31.56           N  
ANISOU 2643  N   LYS A 172     3326   4981   3687   1453   -194  -1583
ATOM   2644  CA  LYS A 172     -34.737  84.160  14.957  1.00 33.29           C  
ANISOU 2644  CA  LYS A 172     3695   5051   3905   1271   -458  -1323
ATOM   2645  C   LYS A 172     -34.216  82.824  15.540  1.00 35.38           C  
ANISOU 2645  C   LYS A 172     3966   5194   4284   1448   -709  -1315
ATOM   2646  O   LYS A 172     -35.062  81.958  15.758  1.00 36.75           O  
ANISOU 2646  O   LYS A 172     4212   5420   4333   1538  -1025  -1344
ATOM   2647  CB  LYS A 172     -34.341  84.344  13.476  1.00 32.70           C  
ANISOU 2647  CB  LYS A 172     3853   4901   3672   1034   -497  -1243
ATOM   2648  CG  LYS A 172     -35.055  83.326  12.566  1.00 32.48           C  
ANISOU 2648  CG  LYS A 172     4163   4726   3454    912   -564  -1486
ATOM   2649  CD  LYS A 172     -34.447  83.188  11.169  1.00 33.29           C  
ANISOU 2649  CD  LYS A 172     4432   4728   3489    773   -636  -1377
ATOM   2650  CE  LYS A 172     -35.143  82.077  10.362  1.00 34.10           C  
ANISOU 2650  CE  LYS A 172     4662   4791   3505    694   -659  -1444
ATOM   2651  NZ  LYS A 172     -34.471  81.829   9.079  1.00 34.54           N1+
ANISOU 2651  NZ  LYS A 172     4699   4932   3492    667   -501  -1561
ATOM   2652  H   LYS A 172     -33.988  86.120  15.257  1.00 31.56           H  
ATOM   2653  HA  LYS A 172     -35.827  84.088  14.973  1.00 33.29           H  
ATOM   2654  HB3 LYS A 172     -33.262  84.273  13.355  1.00 32.70           H  
ATOM   2655  HB2 LYS A 172     -34.602  85.347  13.143  1.00 32.70           H  
ATOM   2656  HG3 LYS A 172     -36.097  83.623  12.477  1.00 32.48           H  
ATOM   2657  HG2 LYS A 172     -35.071  82.341  13.028  1.00 32.48           H  
ATOM   2658  HD3 LYS A 172     -33.385  82.967  11.268  1.00 33.29           H  
ATOM   2659  HD2 LYS A 172     -34.521  84.140  10.640  1.00 33.29           H  
ATOM   2660  HE3 LYS A 172     -36.184  82.333  10.177  1.00 34.10           H  
ATOM   2661  HE2 LYS A 172     -35.153  81.142  10.918  1.00 34.10           H  
ATOM   2662  HZ1 LYS A 172     -33.528  81.510   9.246  1.00 34.54           H  
ATOM   2663  HZ2 LYS A 172     -34.988  81.128   8.566  1.00 34.54           H  
ATOM   2664  HZ3 LYS A 172     -34.447  82.689   8.545  1.00 34.54           H  
ATOM   2665  N   PRO A 173     -32.896  82.662  15.821  1.00 36.76           N  
ANISOU 2665  N   PRO A 173     4152   5186   4631   1353   -830  -1334
ATOM   2666  CA  PRO A 173     -32.371  81.385  16.354  1.00 37.40           C  
ANISOU 2666  CA  PRO A 173     4226   5185   4802   1492   -868  -1393
ATOM   2667  C   PRO A 173     -32.932  80.972  17.729  1.00 37.06           C  
ANISOU 2667  C   PRO A 173     4300   5145   4638   1771  -1000  -1360
ATOM   2668  O   PRO A 173     -33.135  79.780  17.949  1.00 36.66           O  
ANISOU 2668  O   PRO A 173     4379   5023   4527   2173   -991  -1467
ATOM   2669  CB  PRO A 173     -30.845  81.580  16.384  1.00 37.90           C  
ANISOU 2669  CB  PRO A 173     4326   5150   4926   1296   -856  -1571
ATOM   2670  CG  PRO A 173     -30.646  83.085  16.428  1.00 38.00           C  
ANISOU 2670  CG  PRO A 173     4339   5201   4900   1068   -914  -1541
ATOM   2671  CD  PRO A 173     -31.800  83.608  15.586  1.00 37.12           C  
ANISOU 2671  CD  PRO A 173     4168   5195   4742   1195   -878  -1397
ATOM   2672  HA  PRO A 173     -32.610  80.584  15.652  1.00 37.40           H  
ATOM   2673  HB3 PRO A 173     -30.413  81.182  15.465  1.00 37.90           H  
ATOM   2674  HB2 PRO A 173     -30.350  81.075  17.215  1.00 37.90           H  
ATOM   2675  HG3 PRO A 173     -29.667  83.405  16.069  1.00 38.00           H  
ATOM   2676  HG2 PRO A 173     -30.755  83.438  17.453  1.00 38.00           H  
ATOM   2677  HD2 PRO A 173     -32.018  84.640  15.851  1.00 37.12           H  
ATOM   2678  HD3 PRO A 173     -31.523  83.576  14.532  1.00 37.12           H  
ATOM   2679  N   LEU A 174     -33.224  81.959  18.595  1.00 36.32           N  
ANISOU 2679  N   LEU A 174     4227   5059   4514   1781  -1002  -1302
ATOM   2680  CA  LEU A 174     -33.877  81.759  19.890  1.00 35.73           C  
ANISOU 2680  CA  LEU A 174     4452   4859   4266   1610  -1185  -1220
ATOM   2681  C   LEU A 174     -35.331  81.281  19.748  1.00 34.11           C  
ANISOU 2681  C   LEU A 174     4383   4623   3954   1753  -1094   -901
ATOM   2682  O   LEU A 174     -35.771  80.466  20.559  1.00 33.82           O  
ANISOU 2682  O   LEU A 174     4199   4985   3666   1796   -966   -862
ATOM   2683  CB  LEU A 174     -33.853  83.062  20.720  1.00 37.62           C  
ANISOU 2683  CB  LEU A 174     4952   4967   4376   1221  -1463  -1539
ATOM   2684  CG  LEU A 174     -32.474  83.463  21.282  1.00 40.39           C  
ANISOU 2684  CG  LEU A 174     5558   5254   4537    659  -1713  -1618
ATOM   2685  CD1 LEU A 174     -31.561  84.102  20.217  1.00 42.17           C  
ANISOU 2685  CD1 LEU A 174     5930   5489   4604    410  -1998  -1413
ATOM   2686  CD2 LEU A 174     -32.643  84.383  22.504  1.00 41.16           C  
ANISOU 2686  CD2 LEU A 174     5645   5264   4729    585  -1739  -1636
ATOM   2687  H   LEU A 174     -33.034  82.917  18.338  1.00 36.32           H  
ATOM   2688  HA  LEU A 174     -33.329  80.985  20.431  1.00 35.73           H  
ATOM   2689  HB3 LEU A 174     -34.510  82.906  21.577  1.00 37.62           H  
ATOM   2690  HB2 LEU A 174     -34.297  83.891  20.165  1.00 37.62           H  
ATOM   2691  HG  LEU A 174     -31.977  82.561  21.641  1.00 40.39           H  
ATOM   2692 HD11 LEU A 174     -31.154  85.063  20.532  1.00 42.17           H  
ATOM   2693 HD12 LEU A 174     -30.716  83.451  19.990  1.00 42.17           H  
ATOM   2694 HD13 LEU A 174     -32.093  84.284  19.284  1.00 42.17           H  
ATOM   2695 HD21 LEU A 174     -31.778  85.025  22.666  1.00 41.16           H  
ATOM   2696 HD22 LEU A 174     -33.518  85.028  22.412  1.00 41.16           H  
ATOM   2697 HD23 LEU A 174     -32.772  83.785  23.406  1.00 41.16           H  
ATOM   2698  N   TYR A 175     -36.045  81.799  18.731  1.00 32.60           N  
ANISOU 2698  N   TYR A 175     4460   4041   3887   1903  -1191   -605
ATOM   2699  CA  TYR A 175     -37.451  81.494  18.485  1.00 32.05           C  
ANISOU 2699  CA  TYR A 175     4579   3855   3744   1734  -1014   -362
ATOM   2700  C   TYR A 175     -37.682  80.078  17.924  1.00 34.04           C  
ANISOU 2700  C   TYR A 175     5155   3865   3916   1769  -1287   -334
ATOM   2701  O   TYR A 175     -38.707  79.477  18.246  1.00 34.55           O  
ANISOU 2701  O   TYR A 175     5557   3796   3777   1538  -1544   -453
ATOM   2702  CB  TYR A 175     -38.084  82.584  17.597  1.00 30.29           C  
ANISOU 2702  CB  TYR A 175     4211   3755   3542   1597   -653   -337
ATOM   2703  CG  TYR A 175     -39.597  82.523  17.616  1.00 28.98           C  
ANISOU 2703  CG  TYR A 175     4008   3580   3424   1559   -631   -325
ATOM   2704  CD1 TYR A 175     -40.283  82.958  18.766  1.00 28.19           C  
ANISOU 2704  CD1 TYR A 175     3933   3409   3368   1548   -627   -449
ATOM   2705  CD2 TYR A 175     -40.317  81.962  16.540  1.00 28.89           C  
ANISOU 2705  CD2 TYR A 175     4060   3548   3370   1522   -687   -305
ATOM   2706  CE1 TYR A 175     -41.671  82.791  18.865  1.00 28.52           C  
ANISOU 2706  CE1 TYR A 175     4188   3327   3322   1430   -909   -360
ATOM   2707  CE2 TYR A 175     -41.713  81.812  16.632  1.00 28.00           C  
ANISOU 2707  CE2 TYR A 175     4123   3335   3182   1576   -816   -432
ATOM   2708  CZ  TYR A 175     -42.386  82.215  17.800  1.00 28.11           C  
ANISOU 2708  CZ  TYR A 175     4283   3240   3157   1440  -1001   -409
ATOM   2709  OH  TYR A 175     -43.732  82.049  17.908  1.00 28.10           O  
ANISOU 2709  OH  TYR A 175     4470   3156   3051   1338  -1184   -424
ATOM   2710  H   TYR A 175     -35.613  82.467  18.107  1.00 32.60           H  
ATOM   2711  HA  TYR A 175     -37.953  81.535  19.452  1.00 32.05           H  
ATOM   2712  HB3 TYR A 175     -37.708  82.528  16.574  1.00 30.29           H  
ATOM   2713  HB2 TYR A 175     -37.803  83.570  17.970  1.00 30.29           H  
ATOM   2714  HD1 TYR A 175     -39.742  83.386  19.595  1.00 28.19           H  
ATOM   2715  HD2 TYR A 175     -39.799  81.631  15.655  1.00 28.89           H  
ATOM   2716  HE1 TYR A 175     -42.174  83.093  19.768  1.00 28.52           H  
ATOM   2717  HE2 TYR A 175     -42.264  81.375  15.812  1.00 28.00           H  
ATOM   2718  HH  TYR A 175     -44.072  82.320  18.768  1.00 28.10           H  
ATOM   2719  N  AGLU A 176     -36.718  79.556  17.144  0.60 34.70           N  
ANISOU 2719  N  AGLU A 176     5163   3903   4119   1922  -1328   -325
ATOM   2720  N  BGLU A 176     -36.661  79.771  17.033  0.40 35.10           N  
ANISOU 2720  N  BGLU A 176     5234   3977   4125   1932  -1223   -266
ATOM   2721  CA AGLU A 176     -36.691  78.169  16.664  0.60 35.20           C  
ANISOU 2721  CA AGLU A 176     5080   4096   4198   2001  -1276   -481
ATOM   2722  CA BGLU A 176     -36.706  78.387  16.569  0.40 36.11           C  
ANISOU 2722  CA BGLU A 176     5263   4204   4255   2027  -1159   -312
ATOM   2723  C  AGLU A 176     -36.576  77.163  17.820  0.60 35.75           C  
ANISOU 2723  C  AGLU A 176     5232   4343   4010   1968  -1111   -574
ATOM   2724  C  BGLU A 176     -36.562  77.417  17.735  0.40 36.41           C  
ANISOU 2724  C  BGLU A 176     5323   4393   4121   1991  -1111   -479
ATOM   2725  O  AGLU A 176     -37.349  76.206  17.867  0.60 34.45           O  
ANISOU 2725  O  AGLU A 176     5206   4323   3563   1933   -787   -721
ATOM   2726  O  BGLU A 176     -37.281  76.413  17.812  0.40 35.58           O  
ANISOU 2726  O  BGLU A 176     5306   4385   3827   1963   -891   -598
ATOM   2727  CB AGLU A 176     -35.523  77.967  15.680  0.60 35.11           C  
ANISOU 2727  CB AGLU A 176     4792   4185   4363   2012  -1325   -596
ATOM   2728  CB BGLU A 176     -35.611  78.138  15.529  0.40 36.73           C  
ANISOU 2728  CB BGLU A 176     5207   4317   4434   2101  -1126   -224
ATOM   2729  CG AGLU A 176     -35.594  78.846  14.415  0.60 34.76           C  
ANISOU 2729  CG AGLU A 176     4465   4311   4431   2073  -1229   -746
ATOM   2730  CG BGLU A 176     -35.571  76.708  15.008  0.40 36.86           C  
ANISOU 2730  CG BGLU A 176     5117   4377   4511   2248   -979   -199
ATOM   2731  CD AGLU A 176     -34.338  78.762  13.533  0.60 34.96           C  
ANISOU 2731  CD AGLU A 176     4153   4616   4516   2097  -1077   -735
ATOM   2732  CD BGLU A 176     -34.316  76.385  14.206  0.40 36.03           C  
ANISOU 2732  CD BGLU A 176     4952   4306   4431   2533   -731   -287
ATOM   2733  OE1AGLU A 176     -33.731  77.671  13.452  0.60 35.40           O  
ANISOU 2733  OE1AGLU A 176     4144   4826   4482   2248   -919   -777
ATOM   2734  OE1BGLU A 176     -33.487  77.293  13.984  0.40 35.96           O  
ANISOU 2734  OE1BGLU A 176     4840   4476   4349   2689   -455   -183
ATOM   2735  OE2AGLU A 176     -34.006  79.802  12.924  0.60 34.76           O1-
ANISOU 2735  OE2AGLU A 176     3959   4714   4536   1976  -1038   -696
ATOM   2736  OE2BGLU A 176     -34.162  75.214  13.798  0.40 35.36           O1-
ANISOU 2736  OE2BGLU A 176     4933   4080   4424   2573   -840   -375
ATOM   2737  H  AGLU A 176     -35.907  80.116  16.919  0.60 34.70           H  
ATOM   2738  H  BGLU A 176     -35.929  80.386  16.707  0.40 35.10           H  
ATOM   2739  HA AGLU A 176     -37.626  77.969  16.138  0.60 35.20           H  
ATOM   2740  HA BGLU A 176     -37.673  78.215  16.097  0.40 36.11           H  
ATOM   2741  HB3AGLU A 176     -35.490  76.916  15.385  0.60 35.11           H  
ATOM   2742  HB3BGLU A 176     -34.642  78.394  15.956  0.40 36.73           H  
ATOM   2743  HB2AGLU A 176     -34.580  78.161  16.194  0.60 35.11           H  
ATOM   2744  HB2BGLU A 176     -35.744  78.824  14.692  0.40 36.73           H  
ATOM   2745  HG3AGLU A 176     -35.773  79.883  14.684  0.60 34.76           H  
ATOM   2746  HG3BGLU A 176     -36.451  76.523  14.392  0.40 36.86           H  
ATOM   2747  HG2AGLU A 176     -36.457  78.556  13.819  0.60 34.76           H  
ATOM   2748  HG2BGLU A 176     -35.653  76.015  15.846  0.40 36.86           H  
ATOM   2749  N   ASP A 177     -35.635  77.432  18.743  1.00 37.07           N  
ANISOU 2749  N   ASP A 177     5370   4480   4235   2072  -1281   -590
ATOM   2750  CA  ASP A 177     -35.379  76.635  19.947  1.00 37.53           C  
ANISOU 2750  CA  ASP A 177     5461   4479   4321   2281  -1315   -919
ATOM   2751  C   ASP A 177     -36.551  76.670  20.941  1.00 37.12           C  
ANISOU 2751  C   ASP A 177     5583   4519   4003   2053  -1488   -866
ATOM   2752  O   ASP A 177     -36.842  75.637  21.545  1.00 37.69           O  
ANISOU 2752  O   ASP A 177     5520   4799   4001   1942  -1527   -704
ATOM   2753  CB  ASP A 177     -34.066  77.031  20.668  1.00 39.92           C  
ANISOU 2753  CB  ASP A 177     5635   4656   4879   2347  -1472  -1207
ATOM   2754  CG  ASP A 177     -32.775  77.000  19.829  1.00 43.18           C  
ANISOU 2754  CG  ASP A 177     5780   5139   5490   2051  -1692  -1051
ATOM   2755  OD1 ASP A 177     -32.738  76.295  18.796  1.00 44.05           O  
ANISOU 2755  OD1 ASP A 177     5981   5090   5666   1677  -1950   -849
ATOM   2756  OD2 ASP A 177     -31.788  77.596  20.314  1.00 44.86           O1-
ANISOU 2756  OD2 ASP A 177     5691   5458   5897   2306  -1643  -1150
ATOM   2757  H   ASP A 177     -35.031  78.231  18.611  1.00 37.07           H  
ATOM   2758  HA  ASP A 177     -35.280  75.598  19.620  1.00 37.53           H  
ATOM   2759  HB3 ASP A 177     -33.908  76.376  21.526  1.00 39.92           H  
ATOM   2760  HB2 ASP A 177     -34.175  78.045  21.055  1.00 39.92           H  
ATOM   2761  N   PHE A 178     -37.218  77.833  21.066  1.00 35.07           N  
ANISOU 2761  N   PHE A 178     5553   4126   3646   2205  -1268  -1141
ATOM   2762  CA  PHE A 178     -38.452  78.002  21.836  1.00 35.06           C  
ANISOU 2762  CA  PHE A 178     5542   3974   3807   2129  -1180   -845
ATOM   2763  C   PHE A 178     -39.609  77.133  21.316  1.00 35.19           C  
ANISOU 2763  C   PHE A 178     5524   4112   3735   1925  -1157   -452
ATOM   2764  O   PHE A 178     -40.245  76.453  22.118  1.00 35.37           O  
ANISOU 2764  O   PHE A 178     5700   4190   3549   1688  -1192   -433
ATOM   2765  CB  PHE A 178     -38.822  79.502  21.988  1.00 35.44           C  
ANISOU 2765  CB  PHE A 178     5673   3788   4004   2187   -879   -982
ATOM   2766  CG  PHE A 178     -40.301  79.788  22.219  1.00 36.88           C  
ANISOU 2766  CG  PHE A 178     5997   3742   4273   2049   -845   -915
ATOM   2767  CD1 PHE A 178     -40.879  79.546  23.483  1.00 37.71           C  
ANISOU 2767  CD1 PHE A 178     6167   3713   4449   1971   -877   -687
ATOM   2768  CD2 PHE A 178     -41.148  80.043  21.117  1.00 38.08           C  
ANISOU 2768  CD2 PHE A 178     6211   3935   4324   1904   -735   -973
ATOM   2769  CE1 PHE A 178     -42.260  79.571  23.630  1.00 38.89           C  
ANISOU 2769  CE1 PHE A 178     6399   3670   4709   1982  -1008   -543
ATOM   2770  CE2 PHE A 178     -42.525  80.058  21.284  1.00 38.93           C  
ANISOU 2770  CE2 PHE A 178     6411   3970   4411   1864   -758   -933
ATOM   2771  CZ  PHE A 178     -43.078  79.816  22.534  1.00 39.44           C  
ANISOU 2771  CZ  PHE A 178     6482   3849   4657   1886   -863   -745
ATOM   2772  H   PHE A 178     -36.891  78.646  20.561  1.00 35.07           H  
ATOM   2773  HA  PHE A 178     -38.242  77.635  22.843  1.00 35.06           H  
ATOM   2774  HB3 PHE A 178     -38.507  80.058  21.106  1.00 35.44           H  
ATOM   2775  HB2 PHE A 178     -38.255  79.921  22.821  1.00 35.44           H  
ATOM   2776  HD1 PHE A 178     -40.254  79.300  24.330  1.00 37.71           H  
ATOM   2777  HD2 PHE A 178     -40.729  80.179  20.130  1.00 38.08           H  
ATOM   2778  HE1 PHE A 178     -42.701  79.378  24.597  1.00 38.89           H  
ATOM   2779  HE2 PHE A 178     -43.166  80.228  20.431  1.00 38.93           H  
ATOM   2780  HZ  PHE A 178     -44.151  79.805  22.653  1.00 39.44           H  
ATOM   2781  N   THR A 179     -39.851  77.184  19.993  1.00 33.89           N  
ANISOU 2781  N   THR A 179     5244   3944   3689   2026  -1173    -83
ATOM   2782  CA  THR A 179     -40.928  76.463  19.309  1.00 32.91           C  
ANISOU 2782  CA  THR A 179     5302   3768   3437   1719  -1127    -94
ATOM   2783  C   THR A 179     -40.815  74.935  19.490  1.00 32.09           C  
ANISOU 2783  C   THR A 179     5541   3397   3256   1687   -999   -119
ATOM   2784  O   THR A 179     -41.834  74.293  19.732  1.00 32.26           O  
ANISOU 2784  O   THR A 179     5539   3283   3438   1465  -1023    -53
ATOM   2785  CB  THR A 179     -40.950  76.797  17.788  1.00 32.86           C  
ANISOU 2785  CB  THR A 179     5041   3916   3531   1652  -1139   -195
ATOM   2786  OG1 THR A 179     -41.247  78.171  17.620  1.00 33.01           O  
ANISOU 2786  OG1 THR A 179     5241   3947   3355   1574  -1386   -356
ATOM   2787  CG2 THR A 179     -41.948  76.004  16.921  1.00 31.57           C  
ANISOU 2787  CG2 THR A 179     4605   3913   3479   1864   -776   -291
ATOM   2788  H   THR A 179     -39.269  77.770  19.410  1.00 33.89           H  
ATOM   2789  HA  THR A 179     -41.872  76.785  19.752  1.00 32.91           H  
ATOM   2790  HB  THR A 179     -39.952  76.643  17.378  1.00 32.86           H  
ATOM   2791  HG1 THR A 179     -40.495  78.687  17.930  1.00 33.01           H  
ATOM   2792 HG21 THR A 179     -41.841  76.275  15.871  1.00 31.57           H  
ATOM   2793 HG22 THR A 179     -41.786  74.929  16.970  1.00 31.57           H  
ATOM   2794 HG23 THR A 179     -42.977  76.202  17.216  1.00 31.57           H  
ATOM   2795  N   ALA A 180     -39.581  74.404  19.433  1.00 32.31           N  
ANISOU 2795  N   ALA A 180     5837   3253   3188   1891  -1061    -23
ATOM   2796  CA  ALA A 180     -39.265  72.988  19.621  1.00 33.34           C  
ANISOU 2796  CA  ALA A 180     6142   3333   3193   2090   -769   -214
ATOM   2797  C   ALA A 180     -39.576  72.474  21.038  1.00 35.01           C  
ANISOU 2797  C   ALA A 180     6538   3669   3096   2009   -925   -159
ATOM   2798  O   ALA A 180     -40.214  71.429  21.166  1.00 34.74           O  
ANISOU 2798  O   ALA A 180     6808   3547   2847   2231  -1073   -453
ATOM   2799  CB  ALA A 180     -37.788  72.758  19.266  1.00 33.56           C  
ANISOU 2799  CB  ALA A 180     6072   3368   3313   2148   -470   -384
ATOM   2800  H   ALA A 180     -38.793  75.008  19.242  1.00 32.31           H  
ATOM   2801  HA  ALA A 180     -39.874  72.418  18.916  1.00 33.34           H  
ATOM   2802  HB1 ALA A 180     -37.520  71.704  19.348  1.00 33.56           H  
ATOM   2803  HB2 ALA A 180     -37.574  73.072  18.244  1.00 33.56           H  
ATOM   2804  HB3 ALA A 180     -37.125  73.321  19.924  1.00 33.56           H  
ATOM   2805  N   LEU A 181     -39.152  73.235  22.063  1.00 36.34           N  
ANISOU 2805  N   LEU A 181     6502   3915   3392   1888   -926     63
ATOM   2806  CA  LEU A 181     -39.386  72.943  23.482  1.00 36.50           C  
ANISOU 2806  CA  LEU A 181     6509   3919   3440   1903   -751    -57
ATOM   2807  C   LEU A 181     -40.860  73.096  23.888  1.00 35.98           C  
ANISOU 2807  C   LEU A 181     6521   3905   3245   1653   -864     16
ATOM   2808  O   LEU A 181     -41.343  72.305  24.696  1.00 36.20           O  
ANISOU 2808  O   LEU A 181     6490   4133   3133   1422   -921     55
ATOM   2809  CB  LEU A 181     -38.515  73.879  24.347  1.00 38.92           C  
ANISOU 2809  CB  LEU A 181     6805   4026   3957   1803   -888    -23
ATOM   2810  CG  LEU A 181     -37.003  73.586  24.285  1.00 41.21           C  
ANISOU 2810  CG  LEU A 181     7099   4195   4364   1512  -1077    114
ATOM   2811  CD1 LEU A 181     -36.198  74.746  24.901  1.00 42.00           C  
ANISOU 2811  CD1 LEU A 181     7316   4246   4396   1234  -1267    189
ATOM   2812  CD2 LEU A 181     -36.640  72.220  24.906  1.00 42.72           C  
ANISOU 2812  CD2 LEU A 181     7198   4386   4650   1404  -1176    217
ATOM   2813  H   LEU A 181     -38.637  74.083  21.866  1.00 36.34           H  
ATOM   2814  HA  LEU A 181     -39.103  71.906  23.669  1.00 36.50           H  
ATOM   2815  HB3 LEU A 181     -38.831  73.831  25.391  1.00 38.92           H  
ATOM   2816  HB2 LEU A 181     -38.701  74.907  24.029  1.00 38.92           H  
ATOM   2817  HG  LEU A 181     -36.724  73.543  23.233  1.00 41.21           H  
ATOM   2818 HD11 LEU A 181     -35.421  75.081  24.212  1.00 42.00           H  
ATOM   2819 HD12 LEU A 181     -36.825  75.611  25.115  1.00 42.00           H  
ATOM   2820 HD13 LEU A 181     -35.716  74.473  25.838  1.00 42.00           H  
ATOM   2821 HD21 LEU A 181     -35.826  72.288  25.627  1.00 42.72           H  
ATOM   2822 HD22 LEU A 181     -37.488  71.768  25.421  1.00 42.72           H  
ATOM   2823 HD23 LEU A 181     -36.323  71.519  24.133  1.00 42.72           H  
ATOM   2824  N   SER A 182     -41.541  74.103  23.316  1.00 33.59           N  
ANISOU 2824  N   SER A 182     6262   3452   3050   2086   -670    165
ATOM   2825  CA  SER A 182     -42.950  74.397  23.553  1.00 34.08           C  
ANISOU 2825  CA  SER A 182     6441   3470   3037   1551   -736    342
ATOM   2826  C   SER A 182     -43.868  73.291  23.003  1.00 33.63           C  
ANISOU 2826  C   SER A 182     6500   3364   2916   1165   -781    388
ATOM   2827  O   SER A 182     -44.767  72.851  23.717  1.00 33.09           O  
ANISOU 2827  O   SER A 182     6433   3307   2835    875   -628    359
ATOM   2828  CB  SER A 182     -43.279  75.782  22.962  1.00 34.46           C  
ANISOU 2828  CB  SER A 182     6433   3417   3245   1699   -532     86
ATOM   2829  OG  SER A 182     -44.580  76.197  23.314  1.00 35.67           O  
ANISOU 2829  OG  SER A 182     6502   3549   3503   1575   -600     76
ATOM   2830  H   SER A 182     -41.060  74.725  22.678  1.00 33.59           H  
ATOM   2831  HA  SER A 182     -43.095  74.448  24.634  1.00 34.08           H  
ATOM   2832  HB3 SER A 182     -43.189  75.777  21.875  1.00 34.46           H  
ATOM   2833  HB2 SER A 182     -42.582  76.533  23.331  1.00 34.46           H  
ATOM   2834  HG  SER A 182     -45.216  75.657  22.828  1.00 35.67           H  
ATOM   2835  N   ASN A 183     -43.610  72.838  21.763  1.00 33.05           N  
ANISOU 2835  N   ASN A 183     6446   3310   2803   1388   -832    268
ATOM   2836  CA  ASN A 183     -44.350  71.746  21.122  1.00 32.91           C  
ANISOU 2836  CA  ASN A 183     6417   3419   2669   1674   -390    -29
ATOM   2837  C   ASN A 183     -44.138  70.403  21.834  1.00 34.40           C  
ANISOU 2837  C   ASN A 183     6156   3937   2978   1853     12    192
ATOM   2838  O   ASN A 183     -45.120  69.688  22.015  1.00 35.94           O  
ANISOU 2838  O   ASN A 183     5878   4273   3505   2125      6    112
ATOM   2839  CB  ASN A 183     -43.965  71.646  19.631  1.00 33.11           C  
ANISOU 2839  CB  ASN A 183     6647   3333   2601   1561   -409    -57
ATOM   2840  CG  ASN A 183     -44.498  72.784  18.759  1.00 34.29           C  
ANISOU 2840  CG  ASN A 183     6895   3435   2701   1391   -389    -72
ATOM   2841  OD1 ASN A 183     -45.517  73.402  19.067  1.00 35.56           O  
ANISOU 2841  OD1 ASN A 183     7133   3610   2769    987   -442     50
ATOM   2842  ND2 ASN A 183     -43.816  73.039  17.642  1.00 34.50           N  
ANISOU 2842  ND2 ASN A 183     6835   3436   2840   1523   -402    -28
ATOM   2843  H   ASN A 183     -42.856  73.246  21.225  1.00 33.05           H  
ATOM   2844  HA  ASN A 183     -45.406  72.012  21.204  1.00 32.91           H  
ATOM   2845  HB3 ASN A 183     -44.387  70.737  19.204  1.00 33.11           H  
ATOM   2846  HB2 ASN A 183     -42.882  71.567  19.524  1.00 33.11           H  
ATOM   2847 HD22 ASN A 183     -44.135  73.754  17.005  1.00 34.50           H  
ATOM   2848 HD21 ASN A 183     -42.977  72.520  17.425  1.00 34.50           H  
ATOM   2849  N   GLU A 184     -42.900  70.110  22.273  1.00 34.47           N  
ANISOU 2849  N   GLU A 184     6147   4006   2946   1908    419    165
ATOM   2850  CA  GLU A 184     -42.563  68.932  23.080  1.00 37.22           C  
ANISOU 2850  CA  GLU A 184     6555   3990   3599   1913    110    163
ATOM   2851  C   GLU A 184     -43.340  68.860  24.409  1.00 37.94           C  
ANISOU 2851  C   GLU A 184     6886   3867   3665   1778    -83    158
ATOM   2852  O   GLU A 184     -43.782  67.777  24.793  1.00 38.27           O  
ANISOU 2852  O   GLU A 184     7067   3622   3853   1820   -337     64
ATOM   2853  CB  GLU A 184     -41.032  68.881  23.289  1.00 41.21           C  
ANISOU 2853  CB  GLU A 184     6767   4315   4575   1920   -401    292
ATOM   2854  CG  GLU A 184     -40.530  67.772  24.249  1.00 46.15           C  
ANISOU 2854  CG  GLU A 184     7139   4890   5507   1799   -788    425
ATOM   2855  CD  GLU A 184     -39.012  67.729  24.474  1.00 49.28           C  
ANISOU 2855  CD  GLU A 184     7413   5221   6093   1914   -862    303
ATOM   2856  OE1 GLU A 184     -38.266  68.458  23.781  1.00 48.78           O  
ANISOU 2856  OE1 GLU A 184     7414   5286   5836   1916   -565    280
ATOM   2857  OE2 GLU A 184     -38.608  66.944  25.362  1.00 51.77           O1-
ANISOU 2857  OE2 GLU A 184     7620   5350   6701   1981  -1042    115
ATOM   2858  H   GLU A 184     -42.142  70.752  22.088  1.00 34.47           H  
ATOM   2859  HA  GLU A 184     -42.850  68.054  22.500  1.00 37.22           H  
ATOM   2860  HB3 GLU A 184     -40.688  69.851  23.650  1.00 41.21           H  
ATOM   2861  HB2 GLU A 184     -40.563  68.743  22.314  1.00 41.21           H  
ATOM   2862  HG3 GLU A 184     -40.848  66.799  23.872  1.00 46.15           H  
ATOM   2863  HG2 GLU A 184     -40.987  67.884  25.232  1.00 46.15           H  
ATOM   2864  N   ALA A 185     -43.495  70.023  25.063  1.00 36.50           N  
ANISOU 2864  N   ALA A 185     6786   3842   3241   1861    252     60
ATOM   2865  CA  ALA A 185     -44.212  70.196  26.320  1.00 36.43           C  
ANISOU 2865  CA  ALA A 185     6762   3965   3114   1735    339    260
ATOM   2866  C   ALA A 185     -45.713  69.869  26.217  1.00 37.64           C  
ANISOU 2866  C   ALA A 185     7093   3943   3265   1157    359    535
ATOM   2867  O   ALA A 185     -46.197  69.065  27.010  1.00 39.33           O  
ANISOU 2867  O   ALA A 185     7386   4047   3510    922     75    719
ATOM   2868  CB  ALA A 185     -43.982  71.627  26.820  1.00 36.23           C  
ANISOU 2868  CB  ALA A 185     6783   4124   2858   1773     69    341
ATOM   2869  H   ALA A 185     -43.085  70.861  24.674  1.00 36.50           H  
ATOM   2870  HA  ALA A 185     -43.770  69.512  27.048  1.00 36.43           H  
ATOM   2871  HB1 ALA A 185     -44.491  71.792  27.762  1.00 36.23           H  
ATOM   2872  HB2 ALA A 185     -42.923  71.830  26.974  1.00 36.23           H  
ATOM   2873  HB3 ALA A 185     -44.361  72.375  26.127  1.00 36.23           H  
ATOM   2874  N   TYR A 186     -46.412  70.471  25.238  1.00 36.21           N  
ANISOU 2874  N   TYR A 186     6974   3675   3110   1092    647    492
ATOM   2875  CA  TYR A 186     -47.859  70.302  25.048  1.00 37.64           C  
ANISOU 2875  CA  TYR A 186     7298   3717   3289    851    406    472
ATOM   2876  C   TYR A 186     -48.267  69.012  24.310  1.00 39.21           C  
ANISOU 2876  C   TYR A 186     7572   3847   3480    849    588    525
ATOM   2877  O   TYR A 186     -49.429  68.625  24.429  1.00 39.57           O  
ANISOU 2877  O   TYR A 186     7733   3991   3311    920    795    626
ATOM   2878  CB  TYR A 186     -48.455  71.572  24.404  1.00 38.02           C  
ANISOU 2878  CB  TYR A 186     7312   3864   3269    621    255    193
ATOM   2879  CG  TYR A 186     -48.430  72.774  25.336  1.00 38.13           C  
ANISOU 2879  CG  TYR A 186     7276   3886   3326    606    355   -185
ATOM   2880  CD1 TYR A 186     -49.234  72.775  26.495  1.00 37.82           C  
ANISOU 2880  CD1 TYR A 186     7241   3887   3242    734    476   -399
ATOM   2881  CD2 TYR A 186     -47.587  73.873  25.077  1.00 38.36           C  
ANISOU 2881  CD2 TYR A 186     7254   3889   3432    422    370   -266
ATOM   2882  CE1 TYR A 186     -49.165  73.847  27.405  1.00 38.20           C  
ANISOU 2882  CE1 TYR A 186     7220   3936   3358    778    461   -519
ATOM   2883  CE2 TYR A 186     -47.520  74.949  25.984  1.00 39.19           C  
ANISOU 2883  CE2 TYR A 186     7219   4058   3614    494    373   -334
ATOM   2884  CZ  TYR A 186     -48.302  74.931  27.155  1.00 39.65           C  
ANISOU 2884  CZ  TYR A 186     7273   4128   3665    613    191   -377
ATOM   2885  OH  TYR A 186     -48.239  75.969  28.039  1.00 41.73           O  
ANISOU 2885  OH  TYR A 186     7415   4319   4122    624   -338   -212
ATOM   2886  H   TYR A 186     -45.947  71.121  24.618  1.00 36.21           H  
ATOM   2887  HA  TYR A 186     -48.307  70.208  26.040  1.00 37.64           H  
ATOM   2888  HB3 TYR A 186     -49.499  71.404  24.134  1.00 38.02           H  
ATOM   2889  HB2 TYR A 186     -47.938  71.807  23.471  1.00 38.02           H  
ATOM   2890  HD1 TYR A 186     -49.895  71.946  26.700  1.00 37.82           H  
ATOM   2891  HD2 TYR A 186     -46.983  73.895  24.185  1.00 38.36           H  
ATOM   2892  HE1 TYR A 186     -49.778  73.835  28.294  1.00 38.20           H  
ATOM   2893  HE2 TYR A 186     -46.864  75.782  25.777  1.00 39.19           H  
ATOM   2894  HH  TYR A 186     -47.743  76.718  27.698  1.00 41.73           H  
ATOM   2895  N   LYS A 187     -47.322  68.324  23.638  1.00 39.63           N  
ANISOU 2895  N   LYS A 187     7544   3749   3767    838    718    192
ATOM   2896  CA  LYS A 187     -47.522  66.966  23.109  1.00 42.04           C  
ANISOU 2896  CA  LYS A 187     7528   4066   4380    585    524    135
ATOM   2897  C   LYS A 187     -47.757  65.902  24.195  1.00 42.41           C  
ANISOU 2897  C   LYS A 187     7389   4096   4629    444     18    400
ATOM   2898  O   LYS A 187     -48.483  64.942  23.941  1.00 42.78           O  
ANISOU 2898  O   LYS A 187     7437   4090   4728    374   -221    455
ATOM   2899  CB  LYS A 187     -46.366  66.559  22.172  1.00 44.43           C  
ANISOU 2899  CB  LYS A 187     7627   4489   4766    507    741   -195
ATOM   2900  CG  LYS A 187     -46.510  67.086  20.732  1.00 48.25           C  
ANISOU 2900  CG  LYS A 187     7863   5106   5366    272    463   -270
ATOM   2901  CD  LYS A 187     -45.358  66.608  19.822  1.00 51.53           C  
ANISOU 2901  CD  LYS A 187     8072   5654   5854    143    126   -194
ATOM   2902  CE  LYS A 187     -44.724  67.699  18.941  1.00 53.71           C  
ANISOU 2902  CE  LYS A 187     8211   5900   6297    184   -158   -207
ATOM   2903  NZ  LYS A 187     -45.664  68.253  17.950  1.00 53.82           N1+
ANISOU 2903  NZ  LYS A 187     8192   5858   6401    329   -226   -382
ATOM   2904  H   LYS A 187     -46.389  68.704  23.555  1.00 39.63           H  
ATOM   2905  HA  LYS A 187     -48.432  66.978  22.523  1.00 42.04           H  
ATOM   2906  HB3 LYS A 187     -46.333  65.470  22.096  1.00 44.43           H  
ATOM   2907  HB2 LYS A 187     -45.409  66.854  22.604  1.00 44.43           H  
ATOM   2908  HG3 LYS A 187     -46.587  68.172  20.737  1.00 48.25           H  
ATOM   2909  HG2 LYS A 187     -47.457  66.739  20.315  1.00 48.25           H  
ATOM   2910  HD3 LYS A 187     -45.720  65.797  19.187  1.00 51.53           H  
ATOM   2911  HD2 LYS A 187     -44.569  66.162  20.428  1.00 51.53           H  
ATOM   2912  HE3 LYS A 187     -43.871  67.284  18.404  1.00 53.71           H  
ATOM   2913  HE2 LYS A 187     -44.335  68.500  19.567  1.00 53.71           H  
ATOM   2914  HZ1 LYS A 187     -45.206  68.958  17.390  1.00 53.82           H  
ATOM   2915  HZ2 LYS A 187     -45.992  67.515  17.344  1.00 53.82           H  
ATOM   2916  HZ3 LYS A 187     -46.460  68.664  18.420  1.00 53.82           H  
ATOM   2917  N   GLN A 188     -47.172  66.112  25.384  1.00 41.62           N  
ANISOU 2917  N   GLN A 188     7110   4139   4567    478    -55    507
ATOM   2918  CA  GLN A 188     -47.301  65.231  26.543  1.00 41.69           C  
ANISOU 2918  CA  GLN A 188     6989   4400   4452    419     88    637
ATOM   2919  C   GLN A 188     -48.616  65.429  27.331  1.00 40.55           C  
ANISOU 2919  C   GLN A 188     6801   4383   4226    406    299    884
ATOM   2920  O   GLN A 188     -48.954  64.564  28.138  1.00 41.51           O  
ANISOU 2920  O   GLN A 188     6807   4461   4506    496    484   1017
ATOM   2921  CB  GLN A 188     -46.040  65.391  27.411  1.00 44.67           C  
ANISOU 2921  CB  GLN A 188     7243   4839   4893    160   -140    861
ATOM   2922  CG  GLN A 188     -44.766  64.893  26.695  1.00 48.32           C  
ANISOU 2922  CG  GLN A 188     7580   5444   5338   -231   -190   1252
ATOM   2923  CD  GLN A 188     -43.503  65.120  27.523  1.00 51.90           C  
ANISOU 2923  CD  GLN A 188     7948   5995   5779   -526   -116   1421
ATOM   2924  OE1 GLN A 188     -43.279  64.431  28.515  1.00 53.82           O  
ANISOU 2924  OE1 GLN A 188     8270   6315   5866   -671   -165   1315
ATOM   2925  NE2 GLN A 188     -42.672  66.083  27.120  1.00 52.65           N  
ANISOU 2925  NE2 GLN A 188     7933   6085   5987   -526    -21   1635
ATOM   2926  H   GLN A 188     -46.602  66.936  25.516  1.00 41.62           H  
ATOM   2927  HA  GLN A 188     -47.319  64.199  26.187  1.00 41.69           H  
ATOM   2928  HB3 GLN A 188     -46.160  64.858  28.356  1.00 44.67           H  
ATOM   2929  HB2 GLN A 188     -45.921  66.444  27.662  1.00 44.67           H  
ATOM   2930  HG3 GLN A 188     -44.649  65.381  25.727  1.00 48.32           H  
ATOM   2931  HG2 GLN A 188     -44.853  63.826  26.488  1.00 48.32           H  
ATOM   2932 HE22 GLN A 188     -41.822  66.263  27.636  1.00 52.65           H  
ATOM   2933 HE21 GLN A 188     -42.890  66.639  26.303  1.00 52.65           H  
ATOM   2934  N   ASP A 189     -49.357  66.517  27.047  1.00 38.69           N  
ANISOU 2934  N   ASP A 189     6593   4242   3865    234    384   1005
ATOM   2935  CA  ASP A 189     -50.749  66.740  27.472  1.00 40.69           C  
ANISOU 2935  CA  ASP A 189     6554   4646   4262   -484    -97   1400
ATOM   2936  C   ASP A 189     -51.776  66.187  26.463  1.00 42.71           C  
ANISOU 2936  C   ASP A 189     6925   4798   4506   -754   -347   1289
ATOM   2937  O   ASP A 189     -52.958  66.129  26.806  1.00 43.60           O  
ANISOU 2937  O   ASP A 189     6951   5056   4559   -744   -289   1004
ATOM   2938  CB  ASP A 189     -51.040  68.237  27.731  1.00 40.95           C  
ANISOU 2938  CB  ASP A 189     6142   4958   4459   -746    -72   1542
ATOM   2939  CG  ASP A 189     -50.256  68.866  28.887  1.00 41.55           C  
ANISOU 2939  CG  ASP A 189     5891   5115   4782  -1093   -288   1799
ATOM   2940  OD1 ASP A 189     -50.048  68.176  29.910  1.00 39.96           O  
ANISOU 2940  OD1 ASP A 189     5553   4824   4807   -594    181   1339
ATOM   2941  OD2 ASP A 189     -49.989  70.083  28.792  1.00 43.57           O1-
ANISOU 2941  OD2 ASP A 189     6037   5458   5060  -1822   -959   2451
ATOM   2942  H   ASP A 189     -48.994  67.189  26.385  1.00 38.69           H  
ATOM   2943  HA  ASP A 189     -50.927  66.188  28.397  1.00 40.69           H  
ATOM   2944  HB3 ASP A 189     -52.101  68.401  27.927  1.00 40.95           H  
ATOM   2945  HB2 ASP A 189     -50.793  68.792  26.828  1.00 40.95           H  
ATOM   2946  N   GLY A 190     -51.321  65.774  25.268  1.00 42.61           N  
ANISOU 2946  N   GLY A 190     7130   4550   4510   -819   -460   1261
ATOM   2947  CA  GLY A 190     -52.146  65.132  24.246  1.00 42.58           C  
ANISOU 2947  CA  GLY A 190     7205   4405   4568   -714   -293   1096
ATOM   2948  C   GLY A 190     -52.564  66.089  23.120  1.00 41.98           C  
ANISOU 2948  C   GLY A 190     7163   4296   4491   -684     73    877
ATOM   2949  O   GLY A 190     -53.307  65.659  22.239  1.00 42.40           O  
ANISOU 2949  O   GLY A 190     7011   4401   4699   -739    205    815
ATOM   2950  H   GLY A 190     -50.333  65.846  25.068  1.00 42.61           H  
ATOM   2951  HA3 GLY A 190     -53.036  64.672  24.679  1.00 42.58           H  
ATOM   2952  HA2 GLY A 190     -51.563  64.323  23.806  1.00 42.58           H  
ATOM   2953  N   PHE A 191     -52.104  67.355  23.116  1.00 40.95           N  
ANISOU 2953  N   PHE A 191     7239   4099   4221   -614    333    731
ATOM   2954  CA  PHE A 191     -52.327  68.292  22.008  1.00 40.18           C  
ANISOU 2954  CA  PHE A 191     7239   3870   4160   -400    521    787
ATOM   2955  C   PHE A 191     -51.354  67.999  20.858  1.00 40.35           C  
ANISOU 2955  C   PHE A 191     7353   3772   4208     59    183    842
ATOM   2956  O   PHE A 191     -50.209  67.636  21.117  1.00 40.01           O  
ANISOU 2956  O   PHE A 191     7166   3728   4310    549    157    833
ATOM   2957  CB  PHE A 191     -52.151  69.747  22.487  1.00 40.11           C  
ANISOU 2957  CB  PHE A 191     7149   3757   4334   -603    857    721
ATOM   2958  CG  PHE A 191     -53.113  70.169  23.579  1.00 40.33           C  
ANISOU 2958  CG  PHE A 191     7116   3629   4580   -553   1131    610
ATOM   2959  CD1 PHE A 191     -54.459  70.454  23.268  1.00 40.23           C  
ANISOU 2959  CD1 PHE A 191     7115   3535   4636   -417   1277    551
ATOM   2960  CD2 PHE A 191     -52.713  70.129  24.930  1.00 41.55           C  
ANISOU 2960  CD2 PHE A 191     7191   3718   4879   -565   1103    604
ATOM   2961  CE1 PHE A 191     -55.357  70.741  24.288  1.00 41.34           C  
ANISOU 2961  CE1 PHE A 191     7161   3657   4892   -341   1166    564
ATOM   2962  CE2 PHE A 191     -53.625  70.417  25.935  1.00 42.30           C  
ANISOU 2962  CE2 PHE A 191     7199   3840   5035   -460   1135    578
ATOM   2963  CZ  PHE A 191     -54.941  70.726  25.613  1.00 42.32           C  
ANISOU 2963  CZ  PHE A 191     7193   3856   5031   -378   1131    639
ATOM   2964  H   PHE A 191     -51.489  67.670  23.853  1.00 40.95           H  
ATOM   2965  HA  PHE A 191     -53.349  68.174  21.646  1.00 40.18           H  
ATOM   2966  HB3 PHE A 191     -52.307  70.420  21.643  1.00 40.11           H  
ATOM   2967  HB2 PHE A 191     -51.128  69.925  22.821  1.00 40.11           H  
ATOM   2968  HD1 PHE A 191     -54.795  70.450  22.242  1.00 40.23           H  
ATOM   2969  HD2 PHE A 191     -51.692  69.888  25.179  1.00 41.55           H  
ATOM   2970  HE1 PHE A 191     -56.386  70.967  24.051  1.00 41.34           H  
ATOM   2971  HE2 PHE A 191     -53.311  70.401  26.968  1.00 42.30           H  
ATOM   2972  HZ  PHE A 191     -55.646  70.950  26.399  1.00 42.32           H  
ATOM   2973  N   THR A 192     -51.796  68.194  19.605  1.00 39.92           N  
ANISOU 2973  N   THR A 192     7551   3629   3989     15     72    921
ATOM   2974  CA  THR A 192     -50.947  68.006  18.421  1.00 40.12           C  
ANISOU 2974  CA  THR A 192     7655   3560   4031    277    178    518
ATOM   2975  C   THR A 192     -49.764  69.007  18.329  1.00 37.97           C  
ANISOU 2975  C   THR A 192     7447   3082   3900    645    366    164
ATOM   2976  O   THR A 192     -48.747  68.674  17.721  1.00 38.53           O  
ANISOU 2976  O   THR A 192     7665   2964   4012    848    238     78
ATOM   2977  CB  THR A 192     -51.789  68.009  17.112  1.00 43.01           C  
ANISOU 2977  CB  THR A 192     7961   4123   4258    101     49    565
ATOM   2978  OG1 THR A 192     -50.994  67.748  15.970  1.00 46.84           O  
ANISOU 2978  OG1 THR A 192     8253   4768   4778   -304   -202    747
ATOM   2979  CG2 THR A 192     -52.561  69.311  16.846  1.00 41.79           C  
ANISOU 2979  CG2 THR A 192     7879   3849   4152    333    121    589
ATOM   2980  H   THR A 192     -52.753  68.480  19.443  1.00 39.92           H  
ATOM   2981  HA  THR A 192     -50.504  67.011  18.509  1.00 40.12           H  
ATOM   2982  HB  THR A 192     -52.513  67.195  17.172  1.00 43.01           H  
ATOM   2983  HG1 THR A 192     -50.369  68.469  15.847  1.00 46.84           H  
ATOM   2984 HG21 THR A 192     -53.091  69.268  15.894  1.00 41.79           H  
ATOM   2985 HG22 THR A 192     -53.306  69.486  17.620  1.00 41.79           H  
ATOM   2986 HG23 THR A 192     -51.906  70.180  16.817  1.00 41.79           H  
ATOM   2987  N   ASP A 193     -49.896  70.175  18.983  1.00 35.45           N  
ANISOU 2987  N   ASP A 193     7082   2705   3683    639    340    118
ATOM   2988  CA  ASP A 193     -48.862  71.205  19.125  1.00 34.83           C  
ANISOU 2988  CA  ASP A 193     6896   2697   3643    600     37    215
ATOM   2989  C   ASP A 193     -49.324  72.258  20.160  1.00 33.36           C  
ANISOU 2989  C   ASP A 193     6548   2591   3536    662   -191     91
ATOM   2990  O   ASP A 193     -50.394  72.114  20.754  1.00 34.63           O  
ANISOU 2990  O   ASP A 193     6616   2789   3754    211   -767    266
ATOM   2991  CB  ASP A 193     -48.418  71.837  17.772  1.00 35.58           C  
ANISOU 2991  CB  ASP A 193     7073   2748   3700    659    215     43
ATOM   2992  CG  ASP A 193     -49.558  72.307  16.857  1.00 37.18           C  
ANISOU 2992  CG  ASP A 193     7288   2896   3945    713    301   -121
ATOM   2993  OD1 ASP A 193     -50.204  73.312  17.216  1.00 37.80           O  
ANISOU 2993  OD1 ASP A 193     7269   3031   4064    866    472    -61
ATOM   2994  OD2 ASP A 193     -49.831  71.615  15.853  1.00 37.21           O1-
ANISOU 2994  OD2 ASP A 193     7449   2779   3912    695    251   -461
ATOM   2995  H   ASP A 193     -50.755  70.366  19.479  1.00 35.45           H  
ATOM   2996  HA  ASP A 193     -47.991  70.716  19.564  1.00 34.83           H  
ATOM   2997  HB3 ASP A 193     -47.803  71.118  17.228  1.00 35.58           H  
ATOM   2998  HB2 ASP A 193     -47.752  72.680  17.942  1.00 35.58           H  
ATOM   2999  N   THR A 194     -48.509  73.310  20.353  1.00 32.07           N  
ANISOU 2999  N   THR A 194     6275   2516   3396   1040     15   -152
ATOM   3000  CA  THR A 194     -48.798  74.443  21.245  1.00 33.17           C  
ANISOU 3000  CA  THR A 194     6355   2719   3529   1179     -3   -252
ATOM   3001  C   THR A 194     -49.980  75.318  20.779  1.00 34.68           C  
ANISOU 3001  C   THR A 194     6606   3116   3455    814   -172    -29
ATOM   3002  O   THR A 194     -50.729  75.810  21.621  1.00 35.10           O  
ANISOU 3002  O   THR A 194     6734   3229   3373    794   -256   -142
ATOM   3003  CB  THR A 194     -47.584  75.396  21.357  1.00 33.33           C  
ANISOU 3003  CB  THR A 194     6332   2576   3758   1354    -23   -390
ATOM   3004  OG1 THR A 194     -46.436  74.668  21.725  1.00 35.03           O  
ANISOU 3004  OG1 THR A 194     6426   2817   4069   1375   -491   -168
ATOM   3005  CG2 THR A 194     -47.748  76.579  22.331  1.00 32.36           C  
ANISOU 3005  CG2 THR A 194     6235   2435   3626   1373    285   -536
ATOM   3006  H   THR A 194     -47.647  73.368  19.829  1.00 32.07           H  
ATOM   3007  HA  THR A 194     -49.032  74.046  22.235  1.00 33.17           H  
ATOM   3008  HB  THR A 194     -47.380  75.801  20.370  1.00 33.33           H  
ATOM   3009  HG1 THR A 194     -46.184  74.102  20.990  1.00 35.03           H  
ATOM   3010 HG21 THR A 194     -46.828  77.156  22.416  1.00 32.36           H  
ATOM   3011 HG22 THR A 194     -48.507  77.280  21.989  1.00 32.36           H  
ATOM   3012 HG23 THR A 194     -48.027  76.243  23.330  1.00 32.36           H  
ATOM   3013  N   GLY A 195     -50.127  75.492  19.454  1.00 33.87           N  
ANISOU 3013  N   GLY A 195     6530   3130   3209    702    -44     80
ATOM   3014  CA  GLY A 195     -51.198  76.278  18.841  1.00 32.71           C  
ANISOU 3014  CA  GLY A 195     6321   2988   3121    861    287   -128
ATOM   3015  C   GLY A 195     -52.564  75.614  19.058  1.00 32.45           C  
ANISOU 3015  C   GLY A 195     6142   3018   3169    857    671   -116
ATOM   3016  O   GLY A 195     -53.544  76.317  19.289  1.00 31.85           O  
ANISOU 3016  O   GLY A 195     5900   3130   3071    865   1042   -151
ATOM   3017  H   GLY A 195     -49.496  75.020  18.822  1.00 33.87           H  
ATOM   3018  HA3 GLY A 195     -51.007  76.358  17.772  1.00 32.71           H  
ATOM   3019  HA2 GLY A 195     -51.200  77.292  19.248  1.00 32.71           H  
ATOM   3020  N   ALA A 196     -52.616  74.270  19.041  1.00 33.78           N  
ANISOU 3020  N   ALA A 196     6350   3101   3384    605    580     44
ATOM   3021  CA  ALA A 196     -53.800  73.473  19.362  1.00 34.36           C  
ANISOU 3021  CA  ALA A 196     6617   3095   3345    247    637    188
ATOM   3022  C   ALA A 196     -54.230  73.575  20.835  1.00 35.25           C  
ANISOU 3022  C   ALA A 196     6811   3045   3539     30    410    460
ATOM   3023  O   ALA A 196     -55.432  73.561  21.095  1.00 36.85           O  
ANISOU 3023  O   ALA A 196     6979   3357   3668   -189    155    787
ATOM   3024  CB  ALA A 196     -53.553  72.015  18.956  1.00 35.47           C  
ANISOU 3024  CB  ALA A 196     6817   3323   3338    -46    509    312
ATOM   3025  H   ALA A 196     -51.775  73.751  18.822  1.00 33.78           H  
ATOM   3026  HA  ALA A 196     -54.626  73.853  18.759  1.00 34.36           H  
ATOM   3027  HB1 ALA A 196     -54.429  71.395  19.150  1.00 35.47           H  
ATOM   3028  HB2 ALA A 196     -53.332  71.947  17.891  1.00 35.47           H  
ATOM   3029  HB3 ALA A 196     -52.712  71.579  19.496  1.00 35.47           H  
ATOM   3030  N   TYR A 197     -53.263  73.738  21.758  1.00 34.44           N  
ANISOU 3030  N   TYR A 197     6767   2732   3586    157    459    358
ATOM   3031  CA  TYR A 197     -53.522  74.071  23.161  1.00 35.11           C  
ANISOU 3031  CA  TYR A 197     6844   2881   3617     75    530    301
ATOM   3032  C   TYR A 197     -54.117  75.482  23.337  1.00 33.65           C  
ANISOU 3032  C   TYR A 197     6419   2658   3709    103    993    281
ATOM   3033  O   TYR A 197     -55.037  75.640  24.139  1.00 33.80           O  
ANISOU 3033  O   TYR A 197     6290   2691   3861     69   1185    465
ATOM   3034  CB  TYR A 197     -52.255  73.842  24.020  1.00 37.06           C  
ANISOU 3034  CB  TYR A 197     7298   3212   3572    -85    156    179
ATOM   3035  CG  TYR A 197     -52.311  74.444  25.416  1.00 39.38           C  
ANISOU 3035  CG  TYR A 197     7798   3575   3592   -104    -29     94
ATOM   3036  CD1 TYR A 197     -53.278  73.998  26.341  1.00 40.74           C  
ANISOU 3036  CD1 TYR A 197     8028   3681   3772    -81    -94     38
ATOM   3037  CD2 TYR A 197     -51.449  75.501  25.769  1.00 40.77           C  
ANISOU 3037  CD2 TYR A 197     8074   3852   3566   -100   -126    -72
ATOM   3038  CE1 TYR A 197     -53.394  74.613  27.601  1.00 42.01           C  
ANISOU 3038  CE1 TYR A 197     8236   3874   3851     26    -72   -111
ATOM   3039  CE2 TYR A 197     -51.559  76.113  27.032  1.00 42.83           C  
ANISOU 3039  CE2 TYR A 197     8338   4108   3830    -70   -185   -164
ATOM   3040  CZ  TYR A 197     -52.530  75.669  27.950  1.00 43.71           C  
ANISOU 3040  CZ  TYR A 197     8453   4221   3936     19   -127   -198
ATOM   3041  OH  TYR A 197     -52.642  76.268  29.170  1.00 46.22           O  
ANISOU 3041  OH  TYR A 197     8724   4578   4260     68   -192   -194
ATOM   3042  H   TYR A 197     -52.294  73.736  21.470  1.00 34.44           H  
ATOM   3043  HA  TYR A 197     -54.277  73.369  23.519  1.00 35.11           H  
ATOM   3044  HB3 TYR A 197     -51.387  74.263  23.515  1.00 37.06           H  
ATOM   3045  HB2 TYR A 197     -52.046  72.777  24.104  1.00 37.06           H  
ATOM   3046  HD1 TYR A 197     -53.962  73.210  26.070  1.00 40.74           H  
ATOM   3047  HD2 TYR A 197     -50.702  75.852  25.072  1.00 40.77           H  
ATOM   3048  HE1 TYR A 197     -54.157  74.283  28.288  1.00 42.01           H  
ATOM   3049  HE2 TYR A 197     -50.893  76.922  27.295  1.00 42.83           H  
ATOM   3050  HH  TYR A 197     -53.274  75.837  29.750  1.00 46.22           H  
ATOM   3051  N   TRP A 198     -53.607  76.473  22.586  1.00 34.04           N  
ANISOU 3051  N   TRP A 198     6254   2702   3979    100    941    142
ATOM   3052  CA  TRP A 198     -54.099  77.850  22.644  1.00 34.18           C  
ANISOU 3052  CA  TRP A 198     6051   2736   4200    102    942    146
ATOM   3053  C   TRP A 198     -55.535  77.997  22.108  1.00 34.55           C  
ANISOU 3053  C   TRP A 198     6045   2805   4278     24   1289     61
ATOM   3054  O   TRP A 198     -56.315  78.743  22.699  1.00 34.55           O  
ANISOU 3054  O   TRP A 198     6129   2739   4262     33   1466    -47
ATOM   3055  CB  TRP A 198     -53.128  78.814  21.935  1.00 33.71           C  
ANISOU 3055  CB  TRP A 198     5909   2776   4125    208    578    109
ATOM   3056  CG  TRP A 198     -51.745  78.985  22.505  1.00 32.65           C  
ANISOU 3056  CG  TRP A 198     5620   2937   3851    380    417    146
ATOM   3057  CD1 TRP A 198     -51.261  78.417  23.634  1.00 32.70           C  
ANISOU 3057  CD1 TRP A 198     5604   3061   3761    425    237    232
ATOM   3058  CD2 TRP A 198     -50.675  79.849  22.015  1.00 31.64           C  
ANISOU 3058  CD2 TRP A 198     5430   2999   3595    612    428    -38
ATOM   3059  NE1 TRP A 198     -49.979  78.862  23.872  1.00 32.03           N  
ANISOU 3059  NE1 TRP A 198     5487   3093   3591    628    238    104
ATOM   3060  CE2 TRP A 198     -49.566  79.758  22.911  1.00 31.40           C  
ANISOU 3060  CE2 TRP A 198     5331   3033   3568    743    490    -41
ATOM   3061  CE3 TRP A 198     -50.536  80.728  20.915  1.00 30.81           C  
ANISOU 3061  CE3 TRP A 198     5266   3172   3268    591    567    -75
ATOM   3062  CZ2 TRP A 198     -48.384  80.497  22.728  1.00 31.11           C  
ANISOU 3062  CZ2 TRP A 198     5209   3070   3543    694    579      6
ATOM   3063  CZ3 TRP A 198     -49.370  81.497  20.739  1.00 30.54           C  
ANISOU 3063  CZ3 TRP A 198     5144   3186   3276    675    550   -139
ATOM   3064  CH2 TRP A 198     -48.292  81.382  21.639  1.00 30.92           C  
ANISOU 3064  CH2 TRP A 198     5133   3144   3472    756    593   -128
ATOM   3065  H   TRP A 198     -52.838  76.288  21.956  1.00 34.04           H  
ATOM   3066  HA  TRP A 198     -54.137  78.141  23.694  1.00 34.18           H  
ATOM   3067  HB3 TRP A 198     -53.570  79.811  21.939  1.00 33.71           H  
ATOM   3068  HB2 TRP A 198     -53.022  78.532  20.887  1.00 33.71           H  
ATOM   3069  HD1 TRP A 198     -51.817  77.741  24.264  1.00 32.70           H  
ATOM   3070  HE1 TRP A 198     -49.438  78.572  24.679  1.00 32.03           H  
ATOM   3071  HE3 TRP A 198     -51.345  80.833  20.211  1.00 30.81           H  
ATOM   3072  HZ2 TRP A 198     -47.566  80.399  23.426  1.00 31.11           H  
ATOM   3073  HZ3 TRP A 198     -49.314  82.174  19.904  1.00 30.54           H  
ATOM   3074  HH2 TRP A 198     -47.397  81.968  21.495  1.00 30.92           H  
ATOM   3075  N   ARG A 199     -55.883  77.264  21.036  1.00 34.44           N  
ANISOU 3075  N   ARG A 199     5890   2930   4265   -223   1288    214
ATOM   3076  CA  ARG A 199     -57.245  77.226  20.492  1.00 34.82           C  
ANISOU 3076  CA  ARG A 199     5969   3018   4244   -550   1272    245
ATOM   3077  C   ARG A 199     -58.256  76.511  21.406  1.00 36.55           C  
ANISOU 3077  C   ARG A 199     6069   3055   4763   -734   1179    344
ATOM   3078  O   ARG A 199     -59.431  76.871  21.352  1.00 37.62           O  
ANISOU 3078  O   ARG A 199     6230   2911   5154   -808    989    412
ATOM   3079  CB  ARG A 199     -57.250  76.591  19.091  1.00 33.81           C  
ANISOU 3079  CB  ARG A 199     6014   2955   3877   -579   1205    144
ATOM   3080  CG  ARG A 199     -56.507  77.424  18.028  1.00 33.49           C  
ANISOU 3080  CG  ARG A 199     6201   2829   3696   -521    957    -27
ATOM   3081  CD  ARG A 199     -56.739  76.940  16.587  1.00 34.16           C  
ANISOU 3081  CD  ARG A 199     6350   2736   3896   -430    645    -81
ATOM   3082  NE  ARG A 199     -56.328  75.540  16.377  1.00 34.64           N  
ANISOU 3082  NE  ARG A 199     6438   2679   4044   -407    392    -80
ATOM   3083  CZ  ARG A 199     -55.129  75.059  16.009  1.00 33.90           C  
ANISOU 3083  CZ  ARG A 199     6335   2450   4095   -186    438    133
ATOM   3084  NH1 ARG A 199     -54.075  75.854  15.793  1.00 32.88           N  
ANISOU 3084  NH1 ARG A 199     6124   2389   3979   -415    729    636
ATOM   3085  NH2 ARG A 199     -54.993  73.737  15.853  1.00 34.06           N1+
ANISOU 3085  NH2 ARG A 199     6446   2293   4203     96    307   -154
ATOM   3086  H   ARG A 199     -55.193  76.683  20.579  1.00 34.44           H  
ATOM   3087  HA  ARG A 199     -57.602  78.252  20.389  1.00 34.82           H  
ATOM   3088  HB3 ARG A 199     -58.282  76.472  18.758  1.00 33.81           H  
ATOM   3089  HB2 ARG A 199     -56.832  75.585  19.146  1.00 33.81           H  
ATOM   3090  HG3 ARG A 199     -55.442  77.504  18.236  1.00 33.49           H  
ATOM   3091  HG2 ARG A 199     -56.878  78.447  18.089  1.00 33.49           H  
ATOM   3092  HD3 ARG A 199     -56.187  77.570  15.891  1.00 34.16           H  
ATOM   3093  HD2 ARG A 199     -57.787  77.062  16.318  1.00 34.16           H  
ATOM   3094  HE  ARG A 199     -57.067  74.863  16.533  1.00 34.64           H  
ATOM   3095 HH12 ARG A 199     -53.175  75.468  15.533  1.00 32.88           H  
ATOM   3096 HH11 ARG A 199     -54.170  76.854  15.903  1.00 32.88           H  
ATOM   3097 HH22 ARG A 199     -54.113  73.336  15.548  1.00 34.06           H  
ATOM   3098 HH21 ARG A 199     -55.787  73.129  15.995  1.00 34.06           H  
ATOM   3099  N   SER A 200     -57.803  75.546  22.231  1.00 37.82           N  
ANISOU 3099  N   SER A 200     6165   3331   4873   -787   1099    289
ATOM   3100  CA  SER A 200     -58.656  74.763  23.137  1.00 39.24           C  
ANISOU 3100  CA  SER A 200     6369   3608   4935   -767   1014    244
ATOM   3101  C   SER A 200     -59.317  75.575  24.273  1.00 39.24           C  
ANISOU 3101  C   SER A 200     6253   3849   4809   -710   1188    194
ATOM   3102  O   SER A 200     -60.321  75.111  24.815  1.00 39.39           O  
ANISOU 3102  O   SER A 200     6374   3858   4737   -767   1147    310
ATOM   3103  CB  SER A 200     -57.889  73.525  23.654  1.00 40.87           C  
ANISOU 3103  CB  SER A 200     6747   3625   5156   -812    666    186
ATOM   3104  OG  SER A 200     -57.042  73.797  24.753  1.00 42.90           O  
ANISOU 3104  OG  SER A 200     7180   3722   5399  -1038    214    277
ATOM   3105  H   SER A 200     -56.820  75.311  22.228  1.00 37.82           H  
ATOM   3106  HA  SER A 200     -59.471  74.382  22.520  1.00 39.24           H  
ATOM   3107  HB3 SER A 200     -57.310  73.060  22.857  1.00 40.87           H  
ATOM   3108  HB2 SER A 200     -58.606  72.771  23.983  1.00 40.87           H  
ATOM   3109  HG  SER A 200     -56.347  74.403  24.470  1.00 42.90           H  
ATOM   3110  N   TRP A 201     -58.784  76.772  24.583  1.00 39.57           N  
ANISOU 3110  N   TRP A 201     6054   4106   4874   -596   1299      7
ATOM   3111  CA  TRP A 201     -59.345  77.727  25.548  1.00 39.72           C  
ANISOU 3111  CA  TRP A 201     5741   4305   5045   -302   1503   -259
ATOM   3112  C   TRP A 201     -60.737  78.268  25.160  1.00 40.30           C  
ANISOU 3112  C   TRP A 201     5673   4492   5149   -465   1450   -554
ATOM   3113  O   TRP A 201     -61.499  78.650  26.049  1.00 40.73           O  
ANISOU 3113  O   TRP A 201     5733   4823   4922   -398   1589   -919
ATOM   3114  CB  TRP A 201     -58.363  78.901  25.736  1.00 39.59           C  
ANISOU 3114  CB  TRP A 201     5679   4364   5002    -55   1492   -178
ATOM   3115  CG  TRP A 201     -56.972  78.581  26.208  1.00 39.32           C  
ANISOU 3115  CG  TRP A 201     5668   4335   4938     63   1302    137
ATOM   3116  CD1 TRP A 201     -56.628  77.604  27.079  1.00 40.88           C  
ANISOU 3116  CD1 TRP A 201     5732   4559   5241     32   1069    399
ATOM   3117  CD2 TRP A 201     -55.738  79.307  25.924  1.00 37.73           C  
ANISOU 3117  CD2 TRP A 201     5614   4090   4631     34   1296    172
ATOM   3118  NE1 TRP A 201     -55.274  77.665  27.334  1.00 40.36           N  
ANISOU 3118  NE1 TRP A 201     5648   4486   5203     34    949    497
ATOM   3119  CE2 TRP A 201     -54.672  78.703  26.657  1.00 37.88           C  
ANISOU 3119  CE2 TRP A 201     5539   4161   4695     95   1157    354
ATOM   3120  CE3 TRP A 201     -55.405  80.416  25.113  1.00 35.92           C  
ANISOU 3120  CE3 TRP A 201     5550   3759   4340     62   1419      3
ATOM   3121  CZ2 TRP A 201     -53.352  79.183  26.599  1.00 35.81           C  
ANISOU 3121  CZ2 TRP A 201     5370   3896   4342    193   1285    216
ATOM   3122  CZ3 TRP A 201     -54.084  80.892  25.030  1.00 35.10           C  
ANISOU 3122  CZ3 TRP A 201     5441   3632   4266    194   1369   -149
ATOM   3123  CH2 TRP A 201     -53.057  80.286  25.779  1.00 35.03           C  
ANISOU 3123  CH2 TRP A 201     5347   3698   4265    318   1349   -116
ATOM   3124  H   TRP A 201     -57.951  77.077  24.099  1.00 39.57           H  
ATOM   3125  HA  TRP A 201     -59.459  77.207  26.501  1.00 39.72           H  
ATOM   3126  HB3 TRP A 201     -58.780  79.616  26.447  1.00 39.59           H  
ATOM   3127  HB2 TRP A 201     -58.268  79.442  24.792  1.00 39.59           H  
ATOM   3128  HD1 TRP A 201     -57.317  76.891  27.507  1.00 40.88           H  
ATOM   3129  HE1 TRP A 201     -54.802  77.019  27.951  1.00 40.36           H  
ATOM   3130  HE3 TRP A 201     -56.175  80.884  24.519  1.00 35.92           H  
ATOM   3131  HZ2 TRP A 201     -52.571  78.710  27.175  1.00 35.81           H  
ATOM   3132  HZ3 TRP A 201     -53.864  81.722  24.377  1.00 35.10           H  
ATOM   3133  HH2 TRP A 201     -52.044  80.654  25.713  1.00 35.03           H  
ATOM   3134  N   TYR A 202     -61.043  78.276  23.852  1.00 38.93           N  
ANISOU 3134  N   TYR A 202     5397   4152   5242   -543   1426   -478
ATOM   3135  CA  TYR A 202     -62.323  78.712  23.292  1.00 39.10           C  
ANISOU 3135  CA  TYR A 202     5358   4085   5416   -790   1177   -174
ATOM   3136  C   TYR A 202     -63.383  77.602  23.266  1.00 42.71           C  
ANISOU 3136  C   TYR A 202     5516   4496   6218   -925    979     -1
ATOM   3137  O   TYR A 202     -64.555  77.935  23.109  1.00 43.72           O  
ANISOU 3137  O   TYR A 202     5536   4505   6571   -863    941   -398
ATOM   3138  CB  TYR A 202     -62.092  79.303  21.889  1.00 35.57           C  
ANISOU 3138  CB  TYR A 202     5125   3771   4619   -826   1375    -95
ATOM   3139  CG  TYR A 202     -61.308  80.598  21.936  1.00 33.40           C  
ANISOU 3139  CG  TYR A 202     5000   3593   4098   -812   1410    -30
ATOM   3140  CD1 TYR A 202     -59.900  80.571  21.985  1.00 32.73           C  
ANISOU 3140  CD1 TYR A 202     5066   3414   3957   -770   1038    -35
ATOM   3141  CD2 TYR A 202     -61.988  81.831  21.991  1.00 32.31           C  
ANISOU 3141  CD2 TYR A 202     4860   3517   3899   -764   1665     -4
ATOM   3142  CE1 TYR A 202     -59.181  81.771  22.116  1.00 32.12           C  
ANISOU 3142  CE1 TYR A 202     4978   3314   3914   -714   1073    123
ATOM   3143  CE2 TYR A 202     -61.260  83.030  22.103  1.00 31.61           C  
ANISOU 3143  CE2 TYR A 202     4799   3374   3839   -640   1599    124
ATOM   3144  CZ  TYR A 202     -59.857  83.004  22.172  1.00 31.79           C  
ANISOU 3144  CZ  TYR A 202     4806   3296   3977   -669   1245    345
ATOM   3145  OH  TYR A 202     -59.160  84.168  22.313  1.00 31.09           O  
ANISOU 3145  OH  TYR A 202     4571   3263   3981   -554   1375    588
ATOM   3146  H   TYR A 202     -60.361  77.942  23.185  1.00 38.93           H  
ATOM   3147  HA  TYR A 202     -62.723  79.510  23.923  1.00 39.10           H  
ATOM   3148  HB3 TYR A 202     -63.048  79.510  21.404  1.00 35.57           H  
ATOM   3149  HB2 TYR A 202     -61.581  78.588  21.243  1.00 35.57           H  
ATOM   3150  HD1 TYR A 202     -59.367  79.632  21.952  1.00 32.73           H  
ATOM   3151  HD2 TYR A 202     -63.067  81.861  21.964  1.00 32.31           H  
ATOM   3152  HE1 TYR A 202     -58.110  81.729  22.191  1.00 32.12           H  
ATOM   3153  HE2 TYR A 202     -61.784  83.968  22.158  1.00 31.61           H  
ATOM   3154  HH  TYR A 202     -58.207  84.026  22.347  1.00 31.09           H  
ATOM   3155  N  AASN A 203     -62.979  76.327  23.439  0.55 44.07           N  
ANISOU 3155  N  AASN A 203     5572   4711   6461  -1117    929    378
ATOM   3156  N  BASN A 203     -62.853  76.424  23.531  0.45 44.36           N  
ANISOU 3156  N  BASN A 203     5680   4810   6364  -1062    816    309
ATOM   3157  CA AASN A 203     -63.844  75.148  23.604  0.55 44.84           C  
ANISOU 3157  CA AASN A 203     5589   4861   6588  -1348   1044    577
ATOM   3158  CA BASN A 203     -63.778  75.295  23.635  0.45 45.56           C  
ANISOU 3158  CA BASN A 203     5819   5067   6425  -1259    780    479
ATOM   3159  C  AASN A 203     -64.958  75.059  22.531  0.55 45.94           C  
ANISOU 3159  C  AASN A 203     5647   5040   6768  -1525   1214    471
ATOM   3160  C  BASN A 203     -64.830  75.334  22.532  0.45 46.35           C  
ANISOU 3160  C  BASN A 203     5774   5179   6659  -1454   1080    407
ATOM   3161  O  AASN A 203     -66.142  74.956  22.856  0.55 45.97           O  
ANISOU 3161  O  AASN A 203     5554   5036   6878  -1684   1278    583
ATOM   3162  O  BASN A 203     -66.037  75.299  22.777  0.45 46.46           O  
ANISOU 3162  O  BASN A 203     5699   5210   6745  -1583   1133    502
ATOM   3163  CB AASN A 203     -64.387  75.132  25.056  0.55 44.36           C  
ANISOU 3163  CB AASN A 203     5509   4910   6435  -1354   1133    750
ATOM   3164  CB BASN A 203     -64.440  75.261  25.011  0.45 45.87           C  
ANISOU 3164  CB BASN A 203     5976   5266   6189  -1260    565    625
ATOM   3165  CG AASN A 203     -64.948  73.782  25.518  0.55 43.89           C  
ANISOU 3165  CG AASN A 203     5448   4920   6309  -1391   1103    992
ATOM   3166  CG BASN A 203     -63.527  74.707  26.085  0.45 46.10           C  
ANISOU 3166  CG BASN A 203     6124   5429   5965  -1305    303    820
ATOM   3167  OD1AASN A 203     -64.442  72.723  25.151  0.55 42.84           O  
ANISOU 3167  OD1AASN A 203     5345   4825   6107  -1328   1254   1107
ATOM   3168  OD1BASN A 203     -63.429  73.493  26.262  0.45 46.53           O  
ANISOU 3168  OD1BASN A 203     6189   5576   5914  -1328    127    817
ATOM   3169  ND2AASN A 203     -65.995  73.820  26.343  0.55 44.85           N  
ANISOU 3169  ND2AASN A 203     5525   5017   6499  -1509    833   1106
ATOM   3170  ND2BASN A 203     -62.855  75.593  26.808  0.45 45.85           N  
ANISOU 3170  ND2BASN A 203     6146   5416   5858  -1349    344    966
ATOM   3171  H  AASN A 203     -61.991  76.148  23.555  0.55 44.07           H  
ATOM   3172  H  BASN A 203     -61.882  76.233  23.735  0.45 44.36           H  
ATOM   3173  HA AASN A 203     -63.226  74.264  23.442  0.55 44.84           H  
ATOM   3174  HA BASN A 203     -63.202  74.377  23.517  0.45 45.56           H  
ATOM   3175  HB3AASN A 203     -65.123  75.923  25.187  0.55 44.36           H  
ATOM   3176  HB3BASN A 203     -65.348  74.660  24.962  0.45 45.87           H  
ATOM   3177  HB2AASN A 203     -63.572  75.363  25.743  0.55 44.36           H  
ATOM   3178  HB2BASN A 203     -64.754  76.268  25.287  0.45 45.87           H  
ATOM   3179 HD22AASN A 203     -66.406  72.962  26.680  0.55 44.85           H  
ATOM   3180 HD22BASN A 203     -62.231  75.280  27.538  0.45 45.85           H  
ATOM   3181 HD21AASN A 203     -66.400  74.708  26.613  0.55 44.85           H  
ATOM   3182 HD21BASN A 203     -62.967  76.581  26.628  0.45 45.85           H  
ATOM   3183  N   SER A 204     -64.536  75.177  21.266  1.00 47.36           N  
ANISOU 3183  N   SER A 204     5860   5367   6767  -1517   1270    282
ATOM   3184  CA  SER A 204     -65.392  75.254  20.090  1.00 51.09           C  
ANISOU 3184  CA  SER A 204     6322   5999   7092  -1632   1256    264
ATOM   3185  C   SER A 204     -64.680  74.467  18.972  1.00 52.63           C  
ANISOU 3185  C   SER A 204     6657   6182   7160  -1949   1071    133
ATOM   3186  O   SER A 204     -63.605  74.898  18.549  1.00 51.59           O  
ANISOU 3186  O   SER A 204     6698   6104   6800  -1929   1338   -102
ATOM   3187  CB  SER A 204     -65.598  76.745  19.736  1.00 53.92           C  
ANISOU 3187  CB  SER A 204     6558   6475   7457  -1621   1124    557
ATOM   3188  OG  SER A 204     -66.349  76.891  18.545  1.00 56.57           O  
ANISOU 3188  OG  SER A 204     6825   6806   7863  -1722    832    846
ATOM   3189  H   SER A 204     -63.542  75.256  21.088  1.00 47.36           H  
ATOM   3190  HA  SER A 204     -66.368  74.835  20.324  1.00 51.09           H  
ATOM   3191  HB3 SER A 204     -64.647  77.264  19.628  1.00 53.92           H  
ATOM   3192  HB2 SER A 204     -66.130  77.249  20.544  1.00 53.92           H  
ATOM   3193  HG  SER A 204     -66.293  77.803  18.242  1.00 56.57           H  
ATOM   3194  N   PRO A 205     -65.243  73.320  18.526  1.00 54.64           N  
ANISOU 3194  N   PRO A 205     6931   6368   7461  -2242    648    212
ATOM   3195  CA  PRO A 205     -64.587  72.476  17.505  1.00 54.94           C  
ANISOU 3195  CA  PRO A 205     7021   6390   7463  -2285    429    191
ATOM   3196  C   PRO A 205     -64.522  73.108  16.098  1.00 55.18           C  
ANISOU 3196  C   PRO A 205     7053   6324   7588  -2193    217    207
ATOM   3197  O   PRO A 205     -63.659  72.726  15.310  1.00 56.76           O  
ANISOU 3197  O   PRO A 205     7313   6598   7656  -2030     71     43
ATOM   3198  CB  PRO A 205     -65.413  71.180  17.527  1.00 54.90           C  
ANISOU 3198  CB  PRO A 205     7020   6445   7395  -2334    498    125
ATOM   3199  CG  PRO A 205     -66.804  71.620  17.957  1.00 55.37           C  
ANISOU 3199  CG  PRO A 205     7050   6506   7483  -2377    490    147
ATOM   3200  CD  PRO A 205     -66.525  72.748  18.945  1.00 55.37           C  
ANISOU 3200  CD  PRO A 205     7013   6490   7535  -2367    543    181
ATOM   3201  HA  PRO A 205     -63.564  72.251  17.811  1.00 54.94           H  
ATOM   3202  HB3 PRO A 205     -64.998  70.503  18.274  1.00 54.90           H  
ATOM   3203  HB2 PRO A 205     -65.423  70.647  16.576  1.00 54.90           H  
ATOM   3204  HG3 PRO A 205     -67.404  70.814  18.379  1.00 55.37           H  
ATOM   3205  HG2 PRO A 205     -67.339  72.018  17.094  1.00 55.37           H  
ATOM   3206  HD2 PRO A 205     -67.342  73.471  18.927  1.00 55.37           H  
ATOM   3207  HD3 PRO A 205     -66.424  72.358  19.959  1.00 55.37           H  
ATOM   3208  N   THR A 206     -65.408  74.081  15.836  1.00 53.45           N  
ANISOU 3208  N   THR A 206     6713   5923   7673  -2279    222    408
ATOM   3209  CA  THR A 206     -65.507  74.840  14.593  1.00 51.45           C  
ANISOU 3209  CA  THR A 206     6303   5551   7694  -2317    352    348
ATOM   3210  C   THR A 206     -64.856  76.239  14.711  1.00 48.01           C  
ANISOU 3210  C   THR A 206     5954   5078   7212  -2189    479    277
ATOM   3211  O   THR A 206     -65.125  77.070  13.848  1.00 47.10           O  
ANISOU 3211  O   THR A 206     5858   4932   7108  -2211    547    271
ATOM   3212  CB  THR A 206     -67.005  75.000  14.197  1.00 52.11           C  
ANISOU 3212  CB  THR A 206     6173   5697   7932  -2505    622    247
ATOM   3213  OG1 THR A 206     -67.728  75.778  15.137  1.00 52.07           O  
ANISOU 3213  OG1 THR A 206     6185   5815   7787  -2620    917    239
ATOM   3214  CG2 THR A 206     -67.732  73.659  14.013  1.00 52.98           C  
ANISOU 3214  CG2 THR A 206     6164   5706   8261  -2434    398    147
ATOM   3215  H   THR A 206     -66.085  74.334  16.541  1.00 53.45           H  
ATOM   3216  HA  THR A 206     -64.999  74.310  13.786  1.00 51.45           H  
ATOM   3217  HB  THR A 206     -67.065  75.523  13.241  1.00 52.11           H  
ATOM   3218  HG1 THR A 206     -67.502  76.707  15.012  1.00 52.07           H  
ATOM   3219 HG21 THR A 206     -68.751  73.813  13.658  1.00 52.98           H  
ATOM   3220 HG22 THR A 206     -67.219  73.037  13.278  1.00 52.98           H  
ATOM   3221 HG23 THR A 206     -67.790  73.096  14.944  1.00 52.98           H  
ATOM   3222  N   PHE A 207     -64.015  76.485  15.740  1.00 46.32           N  
ANISOU 3222  N   PHE A 207     5848   4881   6871  -1945    416    160
ATOM   3223  CA  PHE A 207     -63.407  77.787  16.064  1.00 44.75           C  
ANISOU 3223  CA  PHE A 207     5743   4808   6454  -1559    384     -9
ATOM   3224  C   PHE A 207     -62.763  78.532  14.881  1.00 44.11           C  
ANISOU 3224  C   PHE A 207     5692   4671   6399  -1277    261    -82
ATOM   3225  O   PHE A 207     -63.114  79.685  14.652  1.00 44.30           O  
ANISOU 3225  O   PHE A 207     5724   4639   6471  -1109    -29   -214
ATOM   3226  CB  PHE A 207     -62.440  77.660  17.267  1.00 42.34           C  
ANISOU 3226  CB  PHE A 207     5520   4764   5804  -1349    715   -207
ATOM   3227  CG  PHE A 207     -61.697  78.920  17.698  1.00 39.68           C  
ANISOU 3227  CG  PHE A 207     5313   4729   5034  -1228   1102   -409
ATOM   3228  CD1 PHE A 207     -62.413  80.083  18.058  1.00 38.04           C  
ANISOU 3228  CD1 PHE A 207     5199   4717   4537  -1154   1413   -550
ATOM   3229  CD2 PHE A 207     -60.287  78.930  17.789  1.00 39.15           C  
ANISOU 3229  CD2 PHE A 207     5274   4766   4835  -1292   1088   -281
ATOM   3230  CE1 PHE A 207     -61.731  81.219  18.477  1.00 37.22           C  
ANISOU 3230  CE1 PHE A 207     5135   4770   4236  -1098   1643   -508
ATOM   3231  CE2 PHE A 207     -59.626  80.074  18.219  1.00 37.87           C  
ANISOU 3231  CE2 PHE A 207     5180   4744   4465  -1237   1338   -242
ATOM   3232  CZ  PHE A 207     -60.345  81.212  18.561  1.00 36.95           C  
ANISOU 3232  CZ  PHE A 207     5128   4751   4162  -1141   1588   -385
ATOM   3233  H   PHE A 207     -63.832  75.743  16.401  1.00 46.32           H  
ATOM   3234  HA  PHE A 207     -64.239  78.411  16.393  1.00 44.75           H  
ATOM   3235  HB3 PHE A 207     -61.718  76.865  17.070  1.00 42.34           H  
ATOM   3236  HB2 PHE A 207     -63.001  77.338  18.139  1.00 42.34           H  
ATOM   3237  HD1 PHE A 207     -63.492  80.096  18.007  1.00 38.04           H  
ATOM   3238  HD2 PHE A 207     -59.719  78.050  17.528  1.00 39.15           H  
ATOM   3239  HE1 PHE A 207     -62.281  82.109  18.747  1.00 37.22           H  
ATOM   3240  HE2 PHE A 207     -58.549  80.083  18.290  1.00 37.87           H  
ATOM   3241  HZ  PHE A 207     -59.822  82.098  18.895  1.00 36.95           H  
ATOM   3242  N   GLU A 208     -61.878  77.857  14.129  1.00 42.82           N  
ANISOU 3242  N   GLU A 208     5556   4547   6167  -1128    517   -268
ATOM   3243  CA  GLU A 208     -61.204  78.428  12.957  1.00 42.10           C  
ANISOU 3243  CA  GLU A 208     5549   4514   5933   -952    682   -537
ATOM   3244  C   GLU A 208     -62.147  78.724  11.776  1.00 41.54           C  
ANISOU 3244  C   GLU A 208     5487   4568   5731  -1189    857   -810
ATOM   3245  O   GLU A 208     -61.913  79.702  11.066  1.00 41.37           O  
ANISOU 3245  O   GLU A 208     5499   4594   5626  -1286    819   -715
ATOM   3246  CB  GLU A 208     -60.043  77.516  12.526  1.00 43.35           C  
ANISOU 3246  CB  GLU A 208     5844   4530   6098   -815    304   -360
ATOM   3247  CG  GLU A 208     -58.948  77.392  13.601  1.00 44.01           C  
ANISOU 3247  CG  GLU A 208     6055   4480   6187   -488     79   -467
ATOM   3248  CD  GLU A 208     -57.841  76.430  13.170  1.00 45.51           C  
ANISOU 3248  CD  GLU A 208     6430   4491   6373   -229   -248   -646
ATOM   3249  OE1 GLU A 208     -56.817  76.924  12.648  1.00 45.05           O  
ANISOU 3249  OE1 GLU A 208     6311   4476   6330     50    191   -871
ATOM   3250  OE2 GLU A 208     -58.029  75.211  13.384  1.00 46.87           O1-
ANISOU 3250  OE2 GLU A 208     6785   4472   6552   -194   -835   -657
ATOM   3251  H   GLU A 208     -61.655  76.897  14.353  1.00 42.82           H  
ATOM   3252  HA  GLU A 208     -60.776  79.385  13.263  1.00 42.10           H  
ATOM   3253  HB3 GLU A 208     -59.601  77.890  11.601  1.00 43.35           H  
ATOM   3254  HB2 GLU A 208     -60.433  76.524  12.288  1.00 43.35           H  
ATOM   3255  HG3 GLU A 208     -59.374  77.038  14.540  1.00 44.01           H  
ATOM   3256  HG2 GLU A 208     -58.523  78.374  13.817  1.00 44.01           H  
ATOM   3257  N   ASP A 209     -63.206  77.913  11.614  1.00 41.85           N  
ANISOU 3257  N   ASP A 209     5462   4604   5835  -1282    885  -1059
ATOM   3258  CA  ASP A 209     -64.270  78.116  10.622  1.00 43.63           C  
ANISOU 3258  CA  ASP A 209     5513   4931   6133  -1508    653  -1074
ATOM   3259  C   ASP A 209     -65.147  79.333  10.970  1.00 41.93           C  
ANISOU 3259  C   ASP A 209     5073   4846   6012  -1529    558  -1002
ATOM   3260  O   ASP A 209     -65.522  80.076  10.064  1.00 41.59           O  
ANISOU 3260  O   ASP A 209     4899   4811   6093  -1285    468  -1253
ATOM   3261  CB  ASP A 209     -65.168  76.869  10.395  1.00 48.61           C  
ANISOU 3261  CB  ASP A 209     6219   5504   6746  -1677    256  -1078
ATOM   3262  CG  ASP A 209     -64.459  75.523  10.145  1.00 54.63           C  
ANISOU 3262  CG  ASP A 209     7073   6189   7494  -2084   -456   -872
ATOM   3263  OD1 ASP A 209     -63.273  75.516   9.745  1.00 56.41           O  
ANISOU 3263  OD1 ASP A 209     7358   6386   7692  -2187   -637   -732
ATOM   3264  OD2 ASP A 209     -65.163  74.496  10.264  1.00 57.72           O1-
ANISOU 3264  OD2 ASP A 209     7516   6535   7881  -2237   -934   -875
ATOM   3265  H   ASP A 209     -63.335  77.134  12.246  1.00 41.85           H  
ATOM   3266  HA  ASP A 209     -63.782  78.338   9.670  1.00 43.63           H  
ATOM   3267  HB3 ASP A 209     -65.810  77.050   9.532  1.00 48.61           H  
ATOM   3268  HB2 ASP A 209     -65.829  76.737  11.254  1.00 48.61           H  
ATOM   3269  N   ASP A 210     -65.418  79.534  12.274  1.00 41.37           N  
ANISOU 3269  N   ASP A 210     4970   4869   5881  -1763    492   -715
ATOM   3270  CA  ASP A 210     -66.132  80.689  12.829  1.00 40.47           C  
ANISOU 3270  CA  ASP A 210     4856   4927   5593  -1589    643   -655
ATOM   3271  C   ASP A 210     -65.362  82.001  12.617  1.00 36.98           C  
ANISOU 3271  C   ASP A 210     4455   4696   4901  -1261    484   -745
ATOM   3272  O   ASP A 210     -65.978  82.982  12.208  1.00 36.20           O  
ANISOU 3272  O   ASP A 210     4291   4568   4898  -1137    372   -843
ATOM   3273  CB  ASP A 210     -66.494  80.552  14.334  1.00 43.31           C  
ANISOU 3273  CB  ASP A 210     5185   5288   5983  -1699    974   -486
ATOM   3274  CG  ASP A 210     -67.276  79.297  14.757  1.00 47.72           C  
ANISOU 3274  CG  ASP A 210     5689   5850   6593  -1700    912   -259
ATOM   3275  OD1 ASP A 210     -67.980  78.704  13.910  1.00 48.74           O  
ANISOU 3275  OD1 ASP A 210     5770   6046   6704  -1695   1110   -419
ATOM   3276  OD2 ASP A 210     -67.256  79.017  15.977  1.00 50.46           O1-
ANISOU 3276  OD2 ASP A 210     6042   6119   7012  -1776    618    134
ATOM   3277  H   ASP A 210     -65.103  78.847  12.948  1.00 41.37           H  
ATOM   3278  HA  ASP A 210     -67.067  80.776  12.271  1.00 40.47           H  
ATOM   3279  HB3 ASP A 210     -67.092  81.413  14.637  1.00 43.31           H  
ATOM   3280  HB2 ASP A 210     -65.580  80.584  14.928  1.00 43.31           H  
ATOM   3281  N   LEU A 211     -64.040  81.992  12.868  1.00 35.68           N  
ANISOU 3281  N   LEU A 211     4316   4747   4495  -1073    287   -648
ATOM   3282  CA  LEU A 211     -63.145  83.138  12.669  1.00 35.06           C  
ANISOU 3282  CA  LEU A 211     4139   4754   4431   -777    458   -768
ATOM   3283  C   LEU A 211     -62.997  83.534  11.189  1.00 34.89           C  
ANISOU 3283  C   LEU A 211     3825   4725   4706   -441    581  -1070
ATOM   3284  O   LEU A 211     -62.887  84.726  10.903  1.00 33.53           O  
ANISOU 3284  O   LEU A 211     3417   4561   4764   -104    836  -1264
ATOM   3285  CB  LEU A 211     -61.750  82.836  13.257  1.00 35.47           C  
ANISOU 3285  CB  LEU A 211     4464   4719   4294   -919    468   -606
ATOM   3286  CG  LEU A 211     -61.691  82.630  14.786  1.00 35.95           C  
ANISOU 3286  CG  LEU A 211     4873   4501   4285   -869    450   -630
ATOM   3287  CD1 LEU A 211     -60.384  81.914  15.176  1.00 36.94           C  
ANISOU 3287  CD1 LEU A 211     5106   4517   4413   -864    247   -664
ATOM   3288  CD2 LEU A 211     -61.917  83.930  15.583  1.00 35.49           C  
ANISOU 3288  CD2 LEU A 211     5006   4224   4257   -809    507   -708
ATOM   3289  H   LEU A 211     -63.612  81.145  13.220  1.00 35.68           H  
ATOM   3290  HA  LEU A 211     -63.576  83.991  13.194  1.00 35.06           H  
ATOM   3291  HB3 LEU A 211     -61.058  83.638  12.997  1.00 35.47           H  
ATOM   3292  HB2 LEU A 211     -61.367  81.941  12.764  1.00 35.47           H  
ATOM   3293  HG  LEU A 211     -62.509  81.977  15.074  1.00 35.95           H  
ATOM   3294 HD11 LEU A 211     -59.932  82.346  16.064  1.00 36.94           H  
ATOM   3295 HD12 LEU A 211     -60.573  80.863  15.397  1.00 36.94           H  
ATOM   3296 HD13 LEU A 211     -59.637  81.949  14.383  1.00 36.94           H  
ATOM   3297 HD21 LEU A 211     -62.656  83.775  16.370  1.00 35.49           H  
ATOM   3298 HD22 LEU A 211     -61.007  84.294  16.060  1.00 35.49           H  
ATOM   3299 HD23 LEU A 211     -62.292  84.733  14.954  1.00 35.49           H  
ATOM   3300  N   GLU A 212     -63.018  82.539  10.284  1.00 36.84           N  
ANISOU 3300  N   GLU A 212     4175   4840   4982   -552    304  -1139
ATOM   3301  CA  GLU A 212     -62.990  82.748   8.838  1.00 39.23           C  
ANISOU 3301  CA  GLU A 212     4661   5226   5018   -715    249  -1111
ATOM   3302  C   GLU A 212     -64.308  83.334   8.307  1.00 39.41           C  
ANISOU 3302  C   GLU A 212     4472   5434   5070   -659    181  -1147
ATOM   3303  O   GLU A 212     -64.257  84.262   7.503  1.00 39.65           O  
ANISOU 3303  O   GLU A 212     4375   5514   5178   -553    321  -1313
ATOM   3304  CB  GLU A 212     -62.560  81.449   8.123  1.00 43.01           C  
ANISOU 3304  CB  GLU A 212     5431   5641   5269   -781     86  -1033
ATOM   3305  CG  GLU A 212     -62.486  81.578   6.581  1.00 48.00           C  
ANISOU 3305  CG  GLU A 212     6339   6196   5702   -764   -359  -1148
ATOM   3306  CD  GLU A 212     -61.863  80.390   5.829  1.00 53.84           C  
ANISOU 3306  CD  GLU A 212     7207   6935   6314   -893   -937   -946
ATOM   3307  OE1 GLU A 212     -61.729  80.532   4.593  1.00 56.91           O  
ANISOU 3307  OE1 GLU A 212     7514   7497   6615  -1059  -1041   -876
ATOM   3308  OE2 GLU A 212     -61.526  79.368   6.468  1.00 54.81           O1-
ANISOU 3308  OE2 GLU A 212     7542   6891   6393   -810  -1159   -975
ATOM   3309  H   GLU A 212     -63.095  81.579  10.595  1.00 36.84           H  
ATOM   3310  HA  GLU A 212     -62.221  83.495   8.632  1.00 39.23           H  
ATOM   3311  HB3 GLU A 212     -63.244  80.641   8.390  1.00 43.01           H  
ATOM   3312  HB2 GLU A 212     -61.584  81.152   8.508  1.00 43.01           H  
ATOM   3313  HG3 GLU A 212     -61.917  82.473   6.326  1.00 48.00           H  
ATOM   3314  HG2 GLU A 212     -63.489  81.725   6.182  1.00 48.00           H  
ATOM   3315  N  AHIS A 213     -65.452  82.822   8.797  0.52 40.12           N  
ANISOU 3315  N  AHIS A 213     4455   5632   5156   -603     41  -1017
ATOM   3316  N  BHIS A 213     -65.441  82.654   8.909  0.48 39.65           N  
ANISOU 3316  N  BHIS A 213     4500   5461   5105   -720    -26  -1078
ATOM   3317  CA AHIS A 213     -66.789  83.326   8.474  0.52 40.54           C  
ANISOU 3317  CA AHIS A 213     4400   5780   5225   -485    -43   -995
ATOM   3318  CA BHIS A 213     -66.745  83.179   8.514  0.48 39.66           C  
ANISOU 3318  CA BHIS A 213     4495   5438   5136   -724   -186  -1105
ATOM   3319  C  AHIS A 213     -67.038  84.754   9.001  0.52 38.15           C  
ANISOU 3319  C  AHIS A 213     3918   5617   4961   -304    136  -1168
ATOM   3320  C  BHIS A 213     -66.917  84.624   8.967  0.48 38.18           C  
ANISOU 3320  C  BHIS A 213     4082   5418   5008   -523   -223  -1189
ATOM   3321  O  AHIS A 213     -67.654  85.547   8.287  0.52 37.48           O  
ANISOU 3321  O  AHIS A 213     3652   5691   4897   -176    294  -1147
ATOM   3322  O  BHIS A 213     -67.467  85.449   8.231  0.48 38.26           O  
ANISOU 3322  O  BHIS A 213     3992   5446   5099   -538   -502  -1113
ATOM   3323  CB AHIS A 213     -67.851  82.320   8.961  0.52 43.16           C  
ANISOU 3323  CB AHIS A 213     4805   6040   5553   -504   -318   -871
ATOM   3324  CB BHIS A 213     -67.857  82.290   9.076  0.48 40.94           C  
ANISOU 3324  CB BHIS A 213     4873   5384   5298   -887   -292  -1118
ATOM   3325  CG AHIS A 213     -69.274  82.692   8.616  0.52 45.47           C  
ANISOU 3325  CG AHIS A 213     5129   6285   5864   -530   -523   -677
ATOM   3326  CG BHIS A 213     -67.920  80.931   8.447  0.48 41.85           C  
ANISOU 3326  CG BHIS A 213     5198   5306   5399  -1060   -299  -1127
ATOM   3327  ND1AHIS A 213     -70.088  83.422   9.466  0.52 46.28           N  
ANISOU 3327  ND1AHIS A 213     5252   6377   5958   -493   -544   -622
ATOM   3328  ND1BHIS A 213     -68.753  79.935   8.909  0.48 42.06           N  
ANISOU 3328  ND1BHIS A 213     5319   5254   5407  -1166   -232  -1137
ATOM   3329  CD2AHIS A 213     -70.040  82.435   7.501  0.52 46.20           C  
ANISOU 3329  CD2AHIS A 213     5197   6355   6002   -482   -581   -571
ATOM   3330  CD2BHIS A 213     -67.258  80.405   7.389  0.48 41.87           C  
ANISOU 3330  CD2BHIS A 213     5334   5214   5362  -1063   -262  -1278
ATOM   3331  CE1AHIS A 213     -71.258  83.589   8.845  0.52 46.01           C  
ANISOU 3331  CE1AHIS A 213     5196   6361   5927   -370   -464   -647
ATOM   3332  CE1BHIS A 213     -68.599  78.854   8.165  0.48 41.56           C  
ANISOU 3332  CE1BHIS A 213     5380   5109   5304  -1120   -156  -1330
ATOM   3333  NE2AHIS A 213     -71.303  83.014   7.648  0.52 46.23           N  
ANISOU 3333  NE2AHIS A 213     5195   6371   6001   -394   -517   -554
ATOM   3334  NE2BHIS A 213     -67.697  79.112   7.236  0.48 41.37           N  
ANISOU 3334  NE2BHIS A 213     5391   5077   5251  -1046   -145  -1421
ATOM   3335  H  AHIS A 213     -65.413  82.044   9.443  0.52 40.12           H  
ATOM   3336  H  BHIS A 213     -65.387  81.895   9.573  0.48 39.65           H  
ATOM   3337  HA AHIS A 213     -66.859  83.370   7.385  0.52 40.54           H  
ATOM   3338  HA BHIS A 213     -66.807  83.154   7.426  0.48 39.66           H  
ATOM   3339  HB3AHIS A 213     -67.772  82.181  10.040  0.52 43.16           H  
ATOM   3340  HB3BHIS A 213     -68.817  82.791   8.952  0.48 40.94           H  
ATOM   3341  HB2AHIS A 213     -67.651  81.342   8.520  0.52 43.16           H  
ATOM   3342  HB2BHIS A 213     -67.726  82.184  10.153  0.48 40.94           H  
ATOM   3343  HD2AHIS A 213     -69.778  81.893   6.604  0.52 46.20           H  
ATOM   3344  HD2BHIS A 213     -66.539  81.004   6.850  0.48 41.87           H  
ATOM   3345  HE1AHIS A 213     -72.086  84.132   9.276  0.52 46.01           H  
ATOM   3346  HE1BHIS A 213     -69.173  77.965   8.379  0.48 41.56           H  
ATOM   3347  HD1AHIS A 213     -69.842  83.759  10.387  0.52 46.28           H  
ATOM   3348  HD1BHIS A 213     -69.352  80.106   9.704  0.48 42.06           H  
ATOM   3349  N   LEU A 214     -66.506  85.074  10.197  1.00 37.33           N  
ANISOU 3349  N   LEU A 214     3823   5501   4859   -321     33  -1284
ATOM   3350  CA  LEU A 214     -66.463  86.430  10.752  1.00 36.51           C  
ANISOU 3350  CA  LEU A 214     3591   5558   4723   -237     64  -1438
ATOM   3351  C   LEU A 214     -65.664  87.381   9.851  1.00 34.52           C  
ANISOU 3351  C   LEU A 214     3503   5336   4277   -201     95  -1329
ATOM   3352  O   LEU A 214     -66.166  88.462   9.552  1.00 33.63           O  
ANISOU 3352  O   LEU A 214     3216   5471   4091   -109    407  -1345
ATOM   3353  CB  LEU A 214     -65.849  86.425  12.172  1.00 37.10           C  
ANISOU 3353  CB  LEU A 214     3407   5744   4945   -113    301  -1746
ATOM   3354  CG  LEU A 214     -66.799  85.966  13.297  1.00 38.20           C  
ANISOU 3354  CG  LEU A 214     3397   5824   5293   -159    344  -1914
ATOM   3355  CD1 LEU A 214     -66.012  85.690  14.595  1.00 37.56           C  
ANISOU 3355  CD1 LEU A 214     3289   5810   5174    -41    695  -2154
ATOM   3356  CD2 LEU A 214     -67.970  86.943  13.523  1.00 39.53           C  
ANISOU 3356  CD2 LEU A 214     3470   5921   5628   -284    209  -1811
ATOM   3357  H   LEU A 214     -66.037  84.358  10.736  1.00 37.33           H  
ATOM   3358  HA  LEU A 214     -67.487  86.806  10.801  1.00 36.51           H  
ATOM   3359  HB3 LEU A 214     -65.489  87.423  12.432  1.00 37.10           H  
ATOM   3360  HB2 LEU A 214     -64.960  85.795  12.159  1.00 37.10           H  
ATOM   3361  HG  LEU A 214     -67.236  85.019  12.992  1.00 38.20           H  
ATOM   3362 HD11 LEU A 214     -66.319  84.742  15.038  1.00 37.56           H  
ATOM   3363 HD12 LEU A 214     -64.937  85.627  14.423  1.00 37.56           H  
ATOM   3364 HD13 LEU A 214     -66.156  86.471  15.340  1.00 37.56           H  
ATOM   3365 HD21 LEU A 214     -68.157  87.138  14.578  1.00 39.53           H  
ATOM   3366 HD22 LEU A 214     -67.800  87.904  13.040  1.00 39.53           H  
ATOM   3367 HD23 LEU A 214     -68.893  86.530  13.115  1.00 39.53           H  
ATOM   3368  N   TYR A 215     -64.463  86.959   9.411  1.00 34.37           N  
ANISOU 3368  N   TYR A 215     3727   4993   4341   -254   -421  -1005
ATOM   3369  CA  TYR A 215     -63.603  87.783   8.565  1.00 32.68           C  
ANISOU 3369  CA  TYR A 215     3671   4751   3996    -31   -235   -925
ATOM   3370  C   TYR A 215     -64.155  88.005   7.142  1.00 32.49           C  
ANISOU 3370  C   TYR A 215     3584   4743   4019    213   -123   -958
ATOM   3371  O   TYR A 215     -63.930  89.081   6.598  1.00 32.16           O  
ANISOU 3371  O   TYR A 215     3478   4761   3982    315   -274   -863
ATOM   3372  CB  TYR A 215     -62.147  87.273   8.553  1.00 31.99           C  
ANISOU 3372  CB  TYR A 215     3736   4658   3763   -157   -327   -558
ATOM   3373  CG  TYR A 215     -61.207  88.306   7.954  1.00 31.66           C  
ANISOU 3373  CG  TYR A 215     3814   4789   3429   -172   -110   -242
ATOM   3374  CD1 TYR A 215     -60.878  89.451   8.709  1.00 32.64           C  
ANISOU 3374  CD1 TYR A 215     4104   5064   3236   -514   -212    -23
ATOM   3375  CD2 TYR A 215     -60.773  88.204   6.615  1.00 30.63           C  
ANISOU 3375  CD2 TYR A 215     3678   4816   3144     86    277   -122
ATOM   3376  CE1 TYR A 215     -60.172  90.512   8.116  1.00 32.66           C  
ANISOU 3376  CE1 TYR A 215     4139   5262   3009   -566    -33    -13
ATOM   3377  CE2 TYR A 215     -60.065  89.269   6.023  1.00 30.56           C  
ANISOU 3377  CE2 TYR A 215     3690   5049   2873     46    504   -109
ATOM   3378  CZ  TYR A 215     -59.781  90.430   6.768  1.00 31.76           C  
ANISOU 3378  CZ  TYR A 215     3907   5331   2829   -220    324   -106
ATOM   3379  OH  TYR A 215     -59.148  91.490   6.191  1.00 33.13           O  
ANISOU 3379  OH  TYR A 215     3964   5552   3073    -56     93   -266
ATOM   3380  H   TYR A 215     -64.105  86.054   9.686  1.00 34.37           H  
ATOM   3381  HA  TYR A 215     -63.581  88.766   9.039  1.00 32.68           H  
ATOM   3382  HB3 TYR A 215     -62.069  86.324   8.020  1.00 31.99           H  
ATOM   3383  HB2 TYR A 215     -61.814  87.077   9.574  1.00 31.99           H  
ATOM   3384  HD1 TYR A 215     -61.218  89.542   9.728  1.00 32.64           H  
ATOM   3385  HD2 TYR A 215     -61.031  87.339   6.021  1.00 30.63           H  
ATOM   3386  HE1 TYR A 215     -59.965  91.404   8.685  1.00 32.66           H  
ATOM   3387  HE2 TYR A 215     -59.767  89.200   4.987  1.00 30.56           H  
ATOM   3388  HH  TYR A 215     -58.993  91.390   5.244  1.00 33.13           H  
ATOM   3389  N   GLN A 216     -64.901  87.035   6.584  1.00 33.76           N  
ANISOU 3389  N   GLN A 216     3724   4907   4198    176     17   -947
ATOM   3390  CA  GLN A 216     -65.604  87.164   5.300  1.00 36.24           C  
ANISOU 3390  CA  GLN A 216     4142   5126   4503    100     78  -1131
ATOM   3391  C   GLN A 216     -66.660  88.289   5.270  1.00 34.87           C  
ANISOU 3391  C   GLN A 216     4124   4998   4129    199    -91  -1012
ATOM   3392  O   GLN A 216     -66.852  88.899   4.219  1.00 34.30           O  
ANISOU 3392  O   GLN A 216     4206   4920   3908    318    -81  -1196
ATOM   3393  CB  GLN A 216     -66.230  85.809   4.911  1.00 41.40           C  
ANISOU 3393  CB  GLN A 216     4760   5612   5358   -136      3  -1394
ATOM   3394  CG  GLN A 216     -65.208  84.797   4.355  1.00 47.61           C  
ANISOU 3394  CG  GLN A 216     5545   6280   6267   -514   -266  -1466
ATOM   3395  CD  GLN A 216     -65.775  83.381   4.199  1.00 53.24           C  
ANISOU 3395  CD  GLN A 216     6214   6976   7038   -682   -358  -1495
ATOM   3396  OE1 GLN A 216     -66.973  83.149   4.354  1.00 56.19           O  
ANISOU 3396  OE1 GLN A 216     6648   7318   7386   -734   -565  -1429
ATOM   3397  NE2 GLN A 216     -64.906  82.420   3.882  1.00 54.33           N  
ANISOU 3397  NE2 GLN A 216     6345   7116   7183   -724   -275  -1657
[truncated: 765,700 more chars]
