# Supplementary material for: Design of Novel Mercapto-3-phenylpropanoyl Dipeptides as Dual Angiotensin-Converting Enzyme C–Domain-Selective/Neprilysin Inhibitors
Source: J Med Chem. 2025 Apr 1;68(7):7720–36. doi: 10.1021/acs.jmedchem.5c00329 (PMC11997989; doi:10.1021/acs.jmedchem.5c00329)
Supplement: Supplementary file 2 — jm5c00329_si_002.zip [file jm5c00329_si_002.zip › Docking_PDBs/NEP_6SUK_AD015_2b_S.pdb]

TITLE     6SUK_AD015_2b_S_min
REMARK   4      COMPLIES WITH FORMAT V. 3.0, 1-DEC-2006
REMARK 888
REMARK 888 WRITTEN BY MAESTRO (A PRODUCT OF SCHRODINGER, LLC)
ATOM      1  N   ASP A  52      44.815 -77.332  34.981  1.00 69.22           N  
ATOM      2  CA  ASP A  52      44.077 -76.270  34.273  1.00 70.03           C  
ATOM      3  C   ASP A  52      42.582 -76.679  34.253  1.00 67.32           C  
ATOM      4  O   ASP A  52      42.234 -77.751  33.754  1.00 68.90           O  
ATOM      5  CB  ASP A  52      44.664 -76.034  32.848  1.00 79.03           C  
ATOM      6  CG  ASP A  52      44.047 -74.903  31.995  1.00 85.15           C  
ATOM      7  OD1 ASP A  52      43.482 -73.946  32.572  1.00 83.34           O  
ATOM      8  OD2 ASP A  52      44.276 -74.939  30.766  1.00 85.69           O1-
ATOM      9  H1  ASP A  52      45.813 -77.196  34.912  1.00 69.22           H  
ATOM     10  H2  ASP A  52      44.583 -77.351  35.964  1.00 69.22           H  
ATOM     11  HA  ASP A  52      44.196 -75.345  34.840  1.00 70.03           H  
ATOM     12  HB3 ASP A  52      44.609 -76.963  32.275  1.00 79.03           H  
ATOM     13  HB2 ASP A  52      45.727 -75.809  32.939  1.00 79.03           H  
ATOM     14  N   ASP A  53      41.728 -75.791  34.789  1.00 96.05           N  
ANISOU   14  N   ASP A  53    11574   9252  15667   1931   -933   1496
ATOM     15  CA  ASP A  53      40.263 -75.900  34.790  1.00 78.14           C  
ANISOU   15  CA  ASP A  53     9572   6961  13157   1779   -966   1420
ATOM     16  C   ASP A  53      39.623 -75.524  33.433  1.00 69.38           C  
ANISOU   16  C   ASP A  53     8606   5907  11847   1749   -742   1167
ATOM     17  O   ASP A  53      38.450 -75.833  33.226  1.00 63.65           O  
ANISOU   17  O   ASP A  53     8092   5185  10909   1610   -760   1091
ATOM     18  CB  ASP A  53      39.600 -75.109  35.958  1.00 78.00           C  
ANISOU   18  CB  ASP A  53     9581   7138  12916   1555  -1185   1565
ATOM     19  CG  ASP A  53      40.087 -73.671  36.242  1.00 86.47           C  
ANISOU   19  CG  ASP A  53    10532   8485  13839   1472  -1166   1547
ATOM     20  OD1 ASP A  53      40.719 -73.047  35.361  1.00 77.24           O  
ANISOU   20  OD1 ASP A  53     9263   7364  12722   1573   -981   1420
ATOM     21  OD2 ASP A  53      39.723 -73.163  37.325  1.00 85.05           O1-
ANISOU   21  OD2 ASP A  53    10365   8466  13485   1301  -1330   1661
ATOM     22  H   ASP A  53      42.089 -74.919  35.149  1.00 96.05           H  
ATOM     23  HA  ASP A  53      40.023 -76.952  34.954  1.00 78.14           H  
ATOM     24  HB3 ASP A  53      39.738 -75.687  36.872  1.00 78.00           H  
ATOM     25  HB2 ASP A  53      38.520 -75.065  35.810  1.00 78.00           H  
ATOM     26  N   GLY A  54      40.388 -74.864  32.544  1.00 64.14           N  
ANISOU   26  N   GLY A  54     7832   5290  11249   1869   -539   1046
ATOM     27  CA  GLY A  54      39.935 -74.394  31.234  1.00 62.85           C  
ANISOU   27  CA  GLY A  54     7809   5171  10900   1847   -328    813
ATOM     28  C   GLY A  54      39.180 -73.055  31.318  1.00 63.04           C  
ANISOU   28  C   GLY A  54     7839   5468  10645   1671   -342    771
ATOM     29  O   GLY A  54      38.565 -72.659  30.329  1.00 56.95           O  
ANISOU   29  O   GLY A  54     7191   4742   9704   1635   -187    589
ATOM     30  H   GLY A  54      41.344 -74.643  32.793  1.00 64.14           H  
ATOM     31  HA3 GLY A  54      39.304 -75.144  30.755  1.00 62.85           H  
ATOM     32  HA2 GLY A  54      40.809 -74.260  30.597  1.00 62.85           H  
ATOM     33  N   ILE A  55      39.213 -72.371  32.475  1.00 56.17           N  
ANISOU   33  N   ILE A  55     6849   4772   9721   1560   -522    933
ATOM     34  CA  ILE A  55      38.540 -71.096  32.722  1.00 49.07           C  
ANISOU   34  CA  ILE A  55     5977   4116   8552   1380   -556    906
ATOM     35  C   ILE A  55      39.554 -69.946  32.552  1.00 49.12           C  
ANISOU   35  C   ILE A  55     5777   4290   8597   1420   -485    908
ATOM     36  O   ILE A  55      40.698 -70.071  32.993  1.00 51.61           O  
ANISOU   36  O   ILE A  55     5890   4602   9119   1505   -555   1046
ATOM     37  CB  ILE A  55      37.971 -71.044  34.175  1.00 54.57           C  
ANISOU   37  CB  ILE A  55     6709   4893   9132   1212   -791   1072
ATOM     38  CG1 ILE A  55      37.061 -72.253  34.507  1.00 61.31           C  
ANISOU   38  CG1 ILE A  55     7754   5571   9972   1169   -864   1091
ATOM     39  CG2 ILE A  55      37.251 -69.725  34.528  1.00 49.24           C  
ANISOU   39  CG2 ILE A  55     6067   4456   8187   1037   -802   1032
ATOM     40  CD1 ILE A  55      35.848 -72.435  33.584  1.00 65.67           C  
ANISOU   40  CD1 ILE A  55     8510   6091  10349   1100   -750    911
ATOM     41  H   ILE A  55      39.744 -72.742  33.253  1.00 56.17           H  
ATOM     42  HA  ILE A  55      37.720 -70.960  32.015  1.00 49.07           H  
ATOM     43  HB  ILE A  55      38.815 -71.110  34.863  1.00 54.57           H  
ATOM     44 HG13 ILE A  55      36.722 -72.184  35.541  1.00 61.31           H  
ATOM     45 HG12 ILE A  55      37.651 -73.169  34.469  1.00 61.31           H  
ATOM     46 HG21 ILE A  55      36.819 -69.776  35.528  1.00 49.24           H  
ATOM     47 HG22 ILE A  55      37.931 -68.875  34.529  1.00 49.24           H  
ATOM     48 HG23 ILE A  55      36.442 -69.503  33.833  1.00 49.24           H  
ATOM     49 HD11 ILE A  55      35.107 -73.086  34.047  1.00 65.67           H  
ATOM     50 HD12 ILE A  55      35.357 -71.489  33.359  1.00 65.67           H  
ATOM     51 HD13 ILE A  55      36.144 -72.898  32.643  1.00 65.67           H  
ATOM     52  N   CYS A  56      39.112 -68.841  31.928  1.00 49.38           N  
ANISOU   52  N   CYS A  56     5857   4465   8439   1353   -358    765
ATOM     53  CA  CYS A  56      39.883 -67.607  31.782  1.00 53.61           C  
ANISOU   53  CA  CYS A  56     6214   5181   8975   1353   -308    773
ATOM     54  C   CYS A  56      39.896 -66.834  33.111  1.00 56.72           C  
ANISOU   54  C   CYS A  56     6535   5744   9272   1204   -519    928
ATOM     55  O   CYS A  56      38.830 -66.539  33.647  1.00 68.44           O  
ANISOU   55  O   CYS A  56     8162   7291  10552   1050   -618    937
ATOM     56  CB  CYS A  56      39.292 -66.744  30.651  1.00 56.63           C  
ANISOU   56  CB  CYS A  56     6690   5661   9164   1307   -128    585
ATOM     57  SG  CYS A  56      40.299 -65.282  30.259  1.00 58.31           S  
ANISOU   57  SG  CYS A  56     6697   6095   9363   1288    -66    595
ATOM     58  H   CYS A  56      38.151 -68.808  31.605  1.00 49.38           H  
ATOM     59  HA  CYS A  56      40.906 -67.871  31.506  1.00 53.61           H  
ATOM     60  HB3 CYS A  56      38.285 -66.417  30.917  1.00 56.63           H  
ATOM     61  HB2 CYS A  56      39.187 -67.330  29.738  1.00 56.63           H  
ATOM     62  N   LYS A  57      41.098 -66.529  33.618  1.00 61.14           N  
ANISOU   62  N   LYS A  57     6876   6375   9981   1245   -585   1050
ATOM     63  CA  LYS A  57      41.304 -65.923  34.937  1.00 60.50           C  
ANISOU   63  CA  LYS A  57     6734   6441   9813   1102   -797   1202
ATOM     64  C   LYS A  57      42.058 -64.582  34.860  1.00 53.80           C  
ANISOU   64  C   LYS A  57     5730   5772   8940   1066   -766   1198
ATOM     65  O   LYS A  57      42.523 -64.099  35.892  1.00 54.48           O  
ANISOU   65  O   LYS A  57     5726   5962   9014    975   -945   1337
ATOM     66  CB  LYS A  57      41.977 -66.969  35.857  1.00 68.83           C  
ANISOU   66  CB  LYS A  57     7686   7396  11072   1148   -997   1410
ATOM     67  CG  LYS A  57      41.037 -68.146  36.201  1.00 72.09           C  
ANISOU   67  CG  LYS A  57     8267   7657  11466   1129  -1089   1456
ATOM     68  CD  LYS A  57      41.709 -69.332  36.911  1.00 86.84           C  
ANISOU   68  CD  LYS A  57    10011   9362  13624   1252  -1215   1628
ATOM     69  CE  LYS A  57      42.739 -70.064  36.031  1.00 87.80           C  
ANISOU   69  CE  LYS A  57    10070   9294  13996   1472  -1020   1534
ATOM     70  NZ  LYS A  57      43.153 -71.347  36.621  1.00 72.67           N1+
ANISOU   70  NZ  LYS A  57     8309   7160  12145   1524  -1042   1539
ATOM     71  H   LYS A  57      41.933 -66.801  33.119  1.00 61.14           H  
ATOM     72  HA  LYS A  57      40.344 -65.667  35.390  1.00 60.50           H  
ATOM     73  HB3 LYS A  57      42.290 -66.509  36.796  1.00 68.83           H  
ATOM     74  HB2 LYS A  57      42.888 -67.325  35.376  1.00 68.83           H  
ATOM     75  HG3 LYS A  57      40.552 -68.527  35.303  1.00 72.09           H  
ATOM     76  HG2 LYS A  57      40.227 -67.775  36.830  1.00 72.09           H  
ATOM     77  HD3 LYS A  57      40.927 -70.028  37.223  1.00 86.84           H  
ATOM     78  HD2 LYS A  57      42.186 -68.982  37.827  1.00 86.84           H  
ATOM     79  HE3 LYS A  57      43.625 -69.447  35.879  1.00 87.80           H  
ATOM     80  HE2 LYS A  57      42.320 -70.274  35.048  1.00 87.80           H  
ATOM     81  HZ1 LYS A  57      42.340 -71.949  36.685  1.00 72.67           H  
ATOM     82  HZ2 LYS A  57      43.838 -71.788  36.026  1.00 72.67           H  
ATOM     83  HZ3 LYS A  57      43.540 -71.198  37.541  1.00 72.67           H  
ATOM     84  N   SER A  58      42.129 -63.976  33.659  1.00 46.96           N  
ANISOU   84  N   SER A  58     4844   4940   8058   1125   -551   1044
ATOM     85  CA  SER A  58      42.651 -62.624  33.439  1.00 44.06           C  
ANISOU   85  CA  SER A  58     4335   4738   7668   1084   -514   1039
ATOM     86  C   SER A  58      41.694 -61.550  33.989  1.00 47.20           C  
ANISOU   86  C   SER A  58     4849   5304   7783    887   -603   1020
ATOM     87  O   SER A  58      40.491 -61.792  34.089  1.00 48.16           O  
ANISOU   87  O   SER A  58     5167   5420   7713    799   -619    960
ATOM     88  CB  SER A  58      42.946 -62.432  31.933  1.00 46.75           C  
ANISOU   88  CB  SER A  58     4652   5069   8044   1188   -248    878
ATOM     89  OG  SER A  58      41.784 -62.184  31.162  1.00 45.43           O  
ANISOU   89  OG  SER A  58     4700   4929   7631   1112   -145    715
ATOM     90  H   SER A  58      41.705 -64.418  32.855  1.00 46.96           H  
ATOM     91  HA  SER A  58      43.598 -62.549  33.978  1.00 44.06           H  
ATOM     92  HB3 SER A  58      43.469 -63.298  31.526  1.00 46.75           H  
ATOM     93  HB2 SER A  58      43.613 -61.579  31.799  1.00 46.75           H  
ATOM     94  HG  SER A  58      42.037 -62.114  30.238  1.00 45.43           H  
ATOM     95  N   SER A  59      42.246 -60.363  34.292  1.00 45.94           N  
ANISOU   95  N   SER A  59     4559   5287   7607    818   -656   1072
ATOM     96  CA  SER A  59      41.501 -59.190  34.760  1.00 47.13           C  
ANISOU   96  CA  SER A  59     4816   5590   7499    643   -712   1037
ATOM     97  C   SER A  59      40.391 -58.710  33.802  1.00 48.78           C  
ANISOU   97  C   SER A  59     5180   5824   7530    620   -532    852
ATOM     98  O   SER A  59      39.377 -58.203  34.276  1.00 44.51           O  
ANISOU   98  O   SER A  59     4789   5348   6774    494   -570    812
ATOM     99  CB  SER A  59      42.501 -58.065  35.096  1.00 56.63           C  
ANISOU   99  CB  SER A  59     5854   6926   8736    587   -770   1101
ATOM    100  OG  SER A  59      43.218 -57.621  33.958  1.00 65.43           O  
ANISOU  100  OG  SER A  59     6857   8062   9942    675   -575   1010
ATOM    101  H   SER A  59      43.239 -60.226  34.168  1.00 45.94           H  
ATOM    102  HA  SER A  59      41.011 -59.481  35.691  1.00 47.13           H  
ATOM    103  HB3 SER A  59      43.215 -58.406  35.847  1.00 56.63           H  
ATOM    104  HB2 SER A  59      41.979 -57.212  35.532  1.00 56.63           H  
ATOM    105  HG  SER A  59      42.607 -57.291  33.295  1.00 65.43           H  
ATOM    106  N   ASP A  60      40.595 -58.888  32.487  1.00 52.09           N  
ANISOU  106  N   ASP A  60     5569   6187   8036    740   -335    743
ATOM    107  CA  ASP A  60      39.664 -58.493  31.427  1.00 54.32           C  
ANISOU  107  CA  ASP A  60     6002   6489   8148    712   -178    576
ATOM    108  C   ASP A  60      38.529 -59.510  31.223  1.00 43.55           C  
ANISOU  108  C   ASP A  60     4836   5017   6693    699   -186    520
ATOM    109  O   ASP A  60      37.414 -59.085  30.921  1.00 42.48           O  
ANISOU  109  O   ASP A  60     4846   4928   6365    600   -169    440
ATOM    110  CB  ASP A  60      40.380 -58.159  30.098  1.00 68.04           C  
ANISOU  110  CB  ASP A  60     7664   8196   9991    835     35    482
ATOM    111  CG  ASP A  60      41.530 -57.157  30.290  1.00 62.92           C  
ANISOU  111  CG  ASP A  60     6836   7678   9394    816     61    520
ATOM    112  OD1 ASP A  60      41.214 -55.952  30.417  1.00 66.01           O  
ANISOU  112  OD1 ASP A  60     7273   8193   9612    697     55    479
ATOM    113  OD2 ASP A  60      42.675 -57.617  30.493  1.00 68.31           O1-
ANISOU  113  OD2 ASP A  60     7322   8331  10302    918     84    600
ATOM    114  H   ASP A  60      41.461 -59.306  32.174  1.00 52.09           H  
ATOM    115  HA  ASP A  60      39.178 -57.570  31.751  1.00 54.32           H  
ATOM    116  HB3 ASP A  60      39.670 -57.740  29.382  1.00 68.04           H  
ATOM    117  HB2 ASP A  60      40.780 -59.069  29.648  1.00 68.04           H  
ATOM    118  N   CYS A  61      38.802 -60.808  31.455  1.00 45.40           N  
ANISOU  118  N   CYS A  61     5073   5099   7078    796   -216    570
ATOM    119  CA  CYS A  61      37.782 -61.858  31.561  1.00 44.29           C  
ANISOU  119  CA  CYS A  61     5117   4850   6863    766   -254    541
ATOM    120  C   CYS A  61      36.913 -61.701  32.822  1.00 49.40           C  
ANISOU  120  C   CYS A  61     5833   5575   7363    612   -425    630
ATOM    121  O   CYS A  61      35.718 -61.978  32.745  1.00 40.67           O  
ANISOU  121  O   CYS A  61     4884   4456   6113    528   -430    579
ATOM    122  CB  CYS A  61      38.442 -63.249  31.523  1.00 49.80           C  
ANISOU  122  CB  CYS A  61     5794   5358   7771    903   -263    591
ATOM    123  SG  CYS A  61      38.965 -63.792  29.873  1.00 59.76           S  
ANISOU  123  SG  CYS A  61     7061   6471   9175   1089    -18    446
ATOM    124  H   CYS A  61      39.749 -61.086  31.675  1.00 45.40           H  
ATOM    125  HA  CYS A  61      37.121 -61.775  30.696  1.00 44.29           H  
ATOM    126  HB3 CYS A  61      37.755 -64.011  31.897  1.00 49.80           H  
ATOM    127  HB2 CYS A  61      39.305 -63.274  32.189  1.00 49.80           H  
ATOM    128  N   ILE A  62      37.509 -61.232  33.934  1.00 44.01           N  
ANISOU  128  N   ILE A  62     5038   4971   6714    567   -565    767
ATOM    129  CA  ILE A  62      36.817 -60.922  35.188  1.00 32.49           C  
ANISOU  129  CA  ILE A  62     3660   3585   5101    418   -716    852
ATOM    130  C   ILE A  62      35.870 -59.708  35.056  1.00 32.57           C  
ANISOU  130  C   ILE A  62     3755   3727   4894    298   -655    755
ATOM    131  O   ILE A  62      34.733 -59.804  35.515  1.00 31.05           O  
ANISOU  131  O   ILE A  62     3694   3547   4558    196   -684    749
ATOM    132  CB  ILE A  62      37.818 -60.766  36.388  1.00 39.22           C  
ANISOU  132  CB  ILE A  62     4387   4492   6024    389   -883   1014
ATOM    133  CG1 ILE A  62      38.014 -62.108  37.137  1.00 50.94           C  
ANISOU  133  CG1 ILE A  62     5846   5838   7672    454  -1011   1153
ATOM    134  CG2 ILE A  62      37.474 -59.679  37.437  1.00 35.80           C  
ANISOU  134  CG2 ILE A  62     4036   4189   5376    215   -988   1058
ATOM    135  CD1 ILE A  62      38.782 -63.191  36.366  1.00 60.91           C  
ANISOU  135  CD1 ILE A  62     7116   6924   9102    608   -903   1095
ATOM    136  H   ILE A  62      38.505 -61.058  33.923  1.00 44.01           H  
ATOM    137  HA  ILE A  62      36.175 -61.779  35.401  1.00 32.49           H  
ATOM    138  HB  ILE A  62      38.789 -60.485  35.979  1.00 39.22           H  
ATOM    139 HG13 ILE A  62      37.049 -62.500  37.462  1.00 50.94           H  
ATOM    140 HG12 ILE A  62      38.574 -61.927  38.054  1.00 50.94           H  
ATOM    141 HG21 ILE A  62      38.214 -59.660  38.238  1.00 35.80           H  
ATOM    142 HG22 ILE A  62      37.473 -58.677  37.006  1.00 35.80           H  
ATOM    143 HG23 ILE A  62      36.502 -59.858  37.897  1.00 35.80           H  
ATOM    144 HD11 ILE A  62      38.663 -64.161  36.847  1.00 60.91           H  
ATOM    145 HD12 ILE A  62      38.446 -63.293  35.336  1.00 60.91           H  
ATOM    146 HD13 ILE A  62      39.849 -62.968  36.354  1.00 60.91           H  
ATOM    147  N   LYS A  63      36.331 -58.617  34.413  1.00 31.48           N  
ANISOU  147  N   LYS A  63     3535   3684   4741    307   -566    686
ATOM    148  CA  LYS A  63      35.523 -57.421  34.139  1.00 30.96           C  
ANISOU  148  CA  LYS A  63     3541   3734   4487    200   -513    601
ATOM    149  C   LYS A  63      34.362 -57.683  33.165  1.00 30.85           C  
ANISOU  149  C   LYS A  63     3663   3664   4393    197   -409    483
ATOM    150  O   LYS A  63      33.272 -57.150  33.377  1.00 30.37           O  
ANISOU  150  O   LYS A  63     3701   3651   4187     93   -419    458
ATOM    151  CB  LYS A  63      36.414 -56.272  33.619  1.00 39.68           C  
ANISOU  151  CB  LYS A  63     4529   4939   5609    213   -445    561
ATOM    152  CG  LYS A  63      37.246 -55.578  34.714  1.00 60.46           C  
ANISOU  152  CG  LYS A  63     7038   7648   8288    171   -576    683
ATOM    153  CD  LYS A  63      37.915 -54.268  34.248  1.00 64.76           C  
ANISOU  153  CD  LYS A  63     7513   8315   8777    118   -533    642
ATOM    154  CE  LYS A  63      38.923 -54.396  33.087  1.00 67.79           C  
ANISOU  154  CE  LYS A  63     7735   8692   9331    228   -432    626
ATOM    155  NZ  LYS A  63      40.152 -55.108  33.474  1.00 64.05           N1+
ANISOU  155  NZ  LYS A  63     7084   8225   9027    254   -553    765
ATOM    156  H   LYS A  63      37.286 -58.602  34.081  1.00 31.48           H  
ATOM    157  HA  LYS A  63      35.079 -57.107  35.086  1.00 30.96           H  
ATOM    158  HB3 LYS A  63      35.772 -55.505  33.181  1.00 39.68           H  
ATOM    159  HB2 LYS A  63      37.049 -56.630  32.808  1.00 39.68           H  
ATOM    160  HG3 LYS A  63      37.991 -56.262  35.115  1.00 60.46           H  
ATOM    161  HG2 LYS A  63      36.593 -55.341  35.555  1.00 60.46           H  
ATOM    162  HD3 LYS A  63      38.403 -53.798  35.103  1.00 64.76           H  
ATOM    163  HD2 LYS A  63      37.134 -53.568  33.950  1.00 64.76           H  
ATOM    164  HE3 LYS A  63      39.212 -53.401  32.747  1.00 67.79           H  
ATOM    165  HE2 LYS A  63      38.474 -54.896  32.229  1.00 67.79           H  
ATOM    166  HZ1 LYS A  63      39.914 -56.040  33.785  1.00 64.05           H  
ATOM    167  HZ2 LYS A  63      40.762 -55.172  32.668  1.00 64.05           H  
ATOM    168  HZ3 LYS A  63      40.620 -54.609  34.217  1.00 64.05           H  
ATOM    169  N   SER A  64      34.613 -58.516  32.140  1.00 30.45           N  
ANISOU  169  N   SER A  64     3624   3505   4439    307   -310    411
ATOM    170  CA  SER A  64      33.617 -58.962  31.167  1.00 32.59           C  
ANISOU  170  CA  SER A  64     4041   3707   4634    293   -237    306
ATOM    171  C   SER A  64      32.520 -59.819  31.813  1.00 31.26           C  
ANISOU  171  C   SER A  64     3979   3472   4427    225   -336    363
ATOM    172  O   SER A  64      31.340 -59.538  31.606  1.00 28.96           O  
ANISOU  172  O   SER A  64     3781   3208   4013    129   -336    327
ATOM    173  CB  SER A  64      34.308 -59.744  30.036  1.00 34.29           C  
ANISOU  173  CB  SER A  64     4273   3797   4958    424   -120    223
ATOM    174  OG  SER A  64      34.963 -58.858  29.153  1.00 42.80           O  
ANISOU  174  OG  SER A  64     5224   4923   6115    503    -25    201
ATOM    175  H   SER A  64      35.543 -58.898  32.030  1.00 30.45           H  
ATOM    176  HA  SER A  64      33.131 -58.082  30.741  1.00 32.59           H  
ATOM    177  HB3 SER A  64      33.577 -60.307  29.458  1.00 34.29           H  
ATOM    178  HB2 SER A  64      35.021 -60.470  30.427  1.00 34.29           H  
ATOM    179  HG  SER A  64      35.780 -58.567  29.569  1.00 42.80           H  
ATOM    180  N   ALA A  65      32.941 -60.827  32.597  1.00 29.11           N  
ANISOU  180  N   ALA A  65     3684   3106   4270    274   -420    461
ATOM    181  CA  ALA A  65      32.060 -61.771  33.278  1.00 28.98           C  
ANISOU  181  CA  ALA A  65     3772   3011   4228    211   -509    524
ATOM    182  C   ALA A  65      31.208 -61.135  34.384  1.00 27.76           C  
ANISOU  182  C   ALA A  65     3650   2978   3921     65   -574    581
ATOM    183  O   ALA A  65      30.038 -61.488  34.495  1.00 27.23           O  
ANISOU  183  O   ALA A  65     3683   2892   3773    -18   -577    569
ATOM    184  CB  ALA A  65      32.882 -62.936  33.837  1.00 32.68           C  
ANISOU  184  CB  ALA A  65     4199   3367   4852    286   -603    641
ATOM    185  H   ALA A  65      33.933 -60.986  32.719  1.00 29.11           H  
ATOM    186  HA  ALA A  65      31.390 -62.171  32.518  1.00 28.98           H  
ATOM    187  HB1 ALA A  65      32.226 -63.705  34.243  1.00 32.68           H  
ATOM    188  HB2 ALA A  65      33.479 -63.399  33.054  1.00 32.68           H  
ATOM    189  HB3 ALA A  65      33.561 -62.616  34.628  1.00 32.68           H  
ATOM    190  N   ALA A  66      31.788 -60.195  35.151  1.00 27.59           N  
ANISOU  190  N   ALA A  66     3546   3074   3862     29   -622    642
ATOM    191  CA  ALA A  66      31.099 -59.438  36.199  1.00 30.07           C  
ANISOU  191  CA  ALA A  66     3908   3495   4022   -106   -667    688
ATOM    192  C   ALA A  66      29.939 -58.591  35.654  1.00 27.83           C  
ANISOU  192  C   ALA A  66     3677   3272   3623   -169   -568    581
ATOM    193  O   ALA A  66      28.847 -58.649  36.213  1.00 29.31           O  
ANISOU  193  O   ALA A  66     3939   3480   3716   -266   -571    601
ATOM    194  CB  ALA A  66      32.108 -58.560  36.953  1.00 30.25           C  
ANISOU  194  CB  ALA A  66     3850   3628   4018   -136   -732    752
ATOM    195  H   ALA A  66      32.766 -59.973  35.014  1.00 27.59           H  
ATOM    196  HA  ALA A  66      30.682 -60.158  36.906  1.00 30.07           H  
ATOM    197  HB1 ALA A  66      31.616 -57.960  37.719  1.00 30.25           H  
ATOM    198  HB2 ALA A  66      32.859 -59.172  37.454  1.00 30.25           H  
ATOM    199  HB3 ALA A  66      32.630 -57.879  36.280  1.00 30.25           H  
ATOM    200  N   ARG A  67      30.186 -57.874  34.545  1.00 26.34           N  
ANISOU  200  N   ARG A  67     3447   3112   3448   -116   -476    476
ATOM    201  CA  ARG A  67      29.193 -57.080  33.821  1.00 25.72           C  
ANISOU  201  CA  ARG A  67     3413   3086   3274   -173   -396    384
ATOM    202  C   ARG A  67      28.078 -57.943  33.196  1.00 28.98           C  
ANISOU  202  C   ARG A  67     3922   3400   3691   -194   -385    354
ATOM    203  O   ARG A  67      26.915 -57.546  33.267  1.00 27.35           O  
ANISOU  203  O   ARG A  67     3759   3223   3409   -283   -376    352
ATOM    204  CB  ARG A  67      29.940 -56.188  32.805  1.00 26.61           C  
ANISOU  204  CB  ARG A  67     3469   3239   3402   -113   -310    290
ATOM    205  CG  ARG A  67      29.069 -55.286  31.894  1.00 30.59           C  
ANISOU  205  CG  ARG A  67     4013   3795   3813   -170   -242    205
ATOM    206  CD  ARG A  67      28.590 -55.912  30.568  1.00 43.89           C  
ANISOU  206  CD  ARG A  67     5773   5388   5517   -136   -192    122
ATOM    207  NE  ARG A  67      29.708 -56.361  29.718  1.00 40.10           N  
ANISOU  207  NE  ARG A  67     5268   4856   5112    -28   -133     72
ATOM    208  CZ  ARG A  67      29.628 -57.027  28.553  1.00 40.99           C  
ANISOU  208  CZ  ARG A  67     5464   4874   5237     15    -78     -9
ATOM    209  NH1 ARG A  67      28.452 -57.357  27.999  1.00 27.57           N  
ANISOU  209  NH1 ARG A  67     3871   3121   3482    -51   -102    -41
ATOM    210  NH2 ARG A  67      30.760 -57.375  27.927  1.00 35.71           N1+
ANISOU  210  NH2 ARG A  67     4774   4159   4637    119      1    -56
ATOM    211  H   ARG A  67      31.115 -57.889  34.147  1.00 26.34           H  
ATOM    212  HA  ARG A  67      28.711 -56.420  34.546  1.00 25.72           H  
ATOM    213  HB3 ARG A  67      30.601 -56.810  32.201  1.00 26.61           H  
ATOM    214  HB2 ARG A  67      30.612 -55.539  33.368  1.00 26.61           H  
ATOM    215  HG3 ARG A  67      29.581 -54.346  31.683  1.00 30.59           H  
ATOM    216  HG2 ARG A  67      28.189 -54.996  32.469  1.00 30.59           H  
ATOM    217  HD3 ARG A  67      28.070 -55.142  29.997  1.00 43.89           H  
ATOM    218  HD2 ARG A  67      27.865 -56.707  30.731  1.00 43.89           H  
ATOM    219  HE  ARG A  67      30.628 -56.143  30.073  1.00 40.10           H  
ATOM    220 HH12 ARG A  67      28.431 -57.849  27.115  1.00 27.57           H  
ATOM    221 HH11 ARG A  67      27.586 -57.159  28.482  1.00 27.57           H  
ATOM    222 HH22 ARG A  67      30.714 -57.873  27.046  1.00 35.71           H  
ATOM    223 HH21 ARG A  67      31.663 -57.148  28.318  1.00 35.71           H  
ATOM    224  N   LEU A  68      28.441 -59.113  32.638  1.00 25.98           N  
ANISOU  224  N   LEU A  68     3572   2892   3406   -114   -384    332
ATOM    225  CA  LEU A  68      27.508 -60.109  32.098  1.00 25.15           C  
ANISOU  225  CA  LEU A  68     3572   2677   3308   -142   -391    305
ATOM    226  C   LEU A  68      26.554 -60.675  33.166  1.00 28.78           C  
ANISOU  226  C   LEU A  68     4071   3119   3746   -234   -467    408
ATOM    227  O   LEU A  68      25.352 -60.735  32.912  1.00 28.03           O  
ANISOU  227  O   LEU A  68     4027   3013   3608   -318   -465    401
ATOM    228  CB  LEU A  68      28.288 -61.235  31.381  1.00 25.87           C  
ANISOU  228  CB  LEU A  68     3703   2619   3509    -35   -378    265
ATOM    229  CG  LEU A  68      28.783 -60.878  29.958  1.00 25.92           C  
ANISOU  229  CG  LEU A  68     3696   2623   3529     53   -273    151
ATOM    230  CD1 LEU A  68      29.977 -61.756  29.527  1.00 28.36           C  
ANISOU  230  CD1 LEU A  68     4004   2800   3972    186   -243    137
ATOM    231  CD2 LEU A  68      27.636 -60.919  28.926  1.00 29.59           C  
ANISOU  231  CD2 LEU A  68     4268   3065   3910     -2   -234     50
ATOM    232  H   LEU A  68      29.420 -59.363  32.606  1.00 25.98           H  
ATOM    233  HA  LEU A  68      26.887 -59.603  31.367  1.00 25.15           H  
ATOM    234  HB3 LEU A  68      27.683 -62.141  31.316  1.00 25.87           H  
ATOM    235  HB2 LEU A  68      29.137 -61.502  32.008  1.00 25.87           H  
ATOM    236  HG  LEU A  68      29.149 -59.851  29.992  1.00 25.92           H  
ATOM    237 HD11 LEU A  68      29.797 -62.302  28.601  1.00 28.36           H  
ATOM    238 HD12 LEU A  68      30.862 -61.142  29.366  1.00 28.36           H  
ATOM    239 HD13 LEU A  68      30.239 -62.494  30.283  1.00 28.36           H  
ATOM    240 HD21 LEU A  68      27.612 -60.014  28.323  1.00 29.59           H  
ATOM    241 HD22 LEU A  68      27.711 -61.760  28.237  1.00 29.59           H  
ATOM    242 HD23 LEU A  68      26.667 -61.002  29.413  1.00 29.59           H  
ATOM    243  N   ILE A  69      27.104 -61.035  34.339  1.00 27.04           N  
ANISOU  243  N   ILE A  69     3822   2893   3558   -223   -536    513
ATOM    244  CA  ILE A  69      26.383 -61.552  35.507  1.00 31.46           C  
ANISOU  244  CA  ILE A  69     4431   3435   4087   -314   -602    623
ATOM    245  C   ILE A  69      25.435 -60.515  36.150  1.00 29.47           C  
ANISOU  245  C   ILE A  69     4178   3309   3710   -426   -564    633
ATOM    246  O   ILE A  69      24.333 -60.883  36.556  1.00 30.57           O  
ANISOU  246  O   ILE A  69     4365   3430   3820   -514   -561    670
ATOM    247  CB  ILE A  69      27.384 -62.097  36.576  1.00 32.61           C  
ANISOU  247  CB  ILE A  69     4551   3558   4281   -283   -695    741
ATOM    248  CG1 ILE A  69      28.058 -63.398  36.077  1.00 28.41           C  
ANISOU  248  CG1 ILE A  69     4020   2871   3903   -165   -727    743
ATOM    249  CG2 ILE A  69      26.806 -62.332  37.992  1.00 38.66           C  
ANISOU  249  CG2 ILE A  69     5378   4333   4977   -396   -757    864
ATOM    250  CD1 ILE A  69      29.378 -63.735  36.789  1.00 30.91           C  
ANISOU  250  CD1 ILE A  69     4274   3166   4304   -107   -821    855
ATOM    251  H   ILE A  69      28.108 -60.960  34.449  1.00 27.04           H  
ATOM    252  HA  ILE A  69      25.770 -62.388  35.166  1.00 31.46           H  
ATOM    253  HB  ILE A  69      28.169 -61.347  36.682  1.00 32.61           H  
ATOM    254 HG13 ILE A  69      28.257 -63.334  35.008  1.00 28.41           H  
ATOM    255 HG12 ILE A  69      27.365 -64.232  36.191  1.00 28.41           H  
ATOM    256 HG21 ILE A  69      27.552 -62.769  38.656  1.00 38.66           H  
ATOM    257 HG22 ILE A  69      26.483 -61.406  38.468  1.00 38.66           H  
ATOM    258 HG23 ILE A  69      25.954 -63.012  37.962  1.00 38.66           H  
ATOM    259 HD11 ILE A  69      30.059 -64.258  36.116  1.00 30.91           H  
ATOM    260 HD12 ILE A  69      29.894 -62.841  37.140  1.00 30.91           H  
ATOM    261 HD13 ILE A  69      29.206 -64.383  37.649  1.00 30.91           H  
ATOM    262  N   GLN A  70      25.876 -59.248  36.228  1.00 27.80           N  
ANISOU  262  N   GLN A  70     3908   3220   3434   -426   -529    604
ATOM    263  CA  GLN A  70      25.118 -58.141  36.815  1.00 30.96           C  
ANISOU  263  CA  GLN A  70     4315   3730   3720   -523   -483    612
ATOM    264  C   GLN A  70      23.900 -57.713  35.983  1.00 29.77           C  
ANISOU  264  C   GLN A  70     4168   3585   3558   -560   -408    539
ATOM    265  O   GLN A  70      22.845 -57.453  36.562  1.00 29.39           O  
ANISOU  265  O   GLN A  70     4135   3577   3456   -646   -368    569
ATOM    266  CB  GLN A  70      26.063 -56.953  37.079  1.00 35.55           C  
ANISOU  266  CB  GLN A  70     4843   4423   4241   -512   -472    592
ATOM    267  CG  GLN A  70      26.967 -57.174  38.310  1.00 56.94           C  
ANISOU  267  CG  GLN A  70     7557   7148   6931   -523   -566    694
ATOM    268  CD  GLN A  70      28.152 -56.206  38.376  1.00 67.41           C  
ANISOU  268  CD  GLN A  70     8808   8544   8262   -481   -591    676
ATOM    269  OE1 GLN A  70      28.159 -55.157  37.735  1.00 64.09           O  
ANISOU  269  OE1 GLN A  70     8343   8183   7826   -464   -521    586
ATOM    270  NE2 GLN A  70      29.166 -56.555  39.169  1.00 50.45           N  
ANISOU  270  NE2 GLN A  70     6642   6384   6144   -469   -701    772
ATOM    271  H   GLN A  70      26.803 -59.025  35.890  1.00 27.80           H  
ATOM    272  HA  GLN A  70      24.735 -58.482  37.779  1.00 30.96           H  
ATOM    273  HB3 GLN A  70      25.490 -56.037  37.231  1.00 35.55           H  
ATOM    274  HB2 GLN A  70      26.669 -56.781  36.187  1.00 35.55           H  
ATOM    275  HG3 GLN A  70      27.359 -58.191  38.307  1.00 56.94           H  
ATOM    276  HG2 GLN A  70      26.378 -57.077  39.222  1.00 56.94           H  
ATOM    277 HE22 GLN A  70      29.969 -55.949  39.256  1.00 50.45           H  
ATOM    278 HE21 GLN A  70      29.139 -57.422  39.686  1.00 50.45           H  
ATOM    279  N   ASN A  71      24.060 -57.658  34.651  1.00 26.79           N  
ANISOU  279  N   ASN A  71     3780   3164   3233   -501   -388    450
ATOM    280  CA  ASN A  71      23.001 -57.252  33.724  1.00 23.98           C  
ANISOU  280  CA  ASN A  71     3428   2816   2868   -544   -341    390
ATOM    281  C   ASN A  71      21.942 -58.345  33.515  1.00 25.26           C  
ANISOU  281  C   ASN A  71     3642   2874   3081   -596   -377    422
ATOM    282  O   ASN A  71      20.782 -57.993  33.318  1.00 27.48           O  
ANISOU  282  O   ASN A  71     3912   3170   3360   -666   -354    421
ATOM    283  CB  ASN A  71      23.621 -56.845  32.370  1.00 27.01           C  
ANISOU  283  CB  ASN A  71     3801   3199   3265   -477   -310    284
ATOM    284  CG  ASN A  71      24.459 -55.562  32.398  1.00 30.12           C  
ANISOU  284  CG  ASN A  71     4131   3705   3609   -450   -265    251
ATOM    285  OD1 ASN A  71      24.407 -54.779  33.344  1.00 32.67           O  
ANISOU  285  OD1 ASN A  71     4427   4111   3876   -497   -250    290
ATOM    286  ND2 ASN A  71      25.238 -55.339  31.339  1.00 30.29           N  
ANISOU  286  ND2 ASN A  71     4138   3725   3647   -380   -237    178
ATOM    287  H   ASN A  71      24.959 -57.876  34.243  1.00 26.79           H  
ATOM    288  HA  ASN A  71      22.516 -56.380  34.167  1.00 23.98           H  
ATOM    289  HB3 ASN A  71      22.833 -56.689  31.631  1.00 27.01           H  
ATOM    290  HB2 ASN A  71      24.240 -57.662  32.005  1.00 27.01           H  
ATOM    291 HD22 ASN A  71      25.813 -54.510  31.304  1.00 30.29           H  
ATOM    292 HD21 ASN A  71      25.280 -56.013  30.587  1.00 30.29           H  
ATOM    293  N   MET A  72      22.336 -59.629  33.556  1.00 27.93           N  
ANISOU  293  N   MET A  72     4033   3101   3479   -567   -438    458
ATOM    294  CA  MET A  72      21.432 -60.755  33.315  1.00 29.18           C  
ANISOU  294  CA  MET A  72     4252   3143   3693   -617   -483    477
ATOM    295  C   MET A  72      20.584 -61.112  34.552  1.00 32.82           C  
ANISOU  295  C   MET A  72     4714   3609   4148   -716   -496    593
ATOM    296  O   MET A  72      20.964 -60.809  35.684  1.00 30.57           O  
ANISOU  296  O   MET A  72     4406   3403   3807   -736   -474    658
ATOM    297  CB  MET A  72      22.245 -61.951  32.763  1.00 30.09           C  
ANISOU  297  CB  MET A  72     4437   3116   3882   -540   -535    457
ATOM    298  CG  MET A  72      22.968 -62.818  33.806  1.00 34.96           C  
ANISOU  298  CG  MET A  72     5056   3694   4535   -501   -581    548
ATOM    299  SD  MET A  72      24.130 -64.020  33.109  1.00 36.84           S  
ANISOU  299  SD  MET A  72     5351   3762   4882   -372   -613    500
ATOM    300  CE  MET A  72      22.982 -65.150  32.283  1.00 39.19           C  
ANISOU  300  CE  MET A  72     5767   3900   5222   -444   -660    480
ATOM    301  H   MET A  72      23.303 -59.858  33.738  1.00 27.93           H  
ATOM    302  HA  MET A  72      20.742 -60.452  32.529  1.00 29.18           H  
ATOM    303  HB3 MET A  72      22.955 -61.601  32.014  1.00 30.09           H  
ATOM    304  HB2 MET A  72      21.569 -62.604  32.216  1.00 30.09           H  
ATOM    305  HG3 MET A  72      22.251 -63.363  34.420  1.00 34.96           H  
ATOM    306  HG2 MET A  72      23.526 -62.174  34.481  1.00 34.96           H  
ATOM    307  HE1 MET A  72      23.530 -66.000  31.877  1.00 39.19           H  
ATOM    308  HE2 MET A  72      22.236 -65.524  32.984  1.00 39.19           H  
ATOM    309  HE3 MET A  72      22.472 -64.649  31.461  1.00 39.19           H  
ATOM    310  N   ASP A  73      19.463 -61.791  34.278  1.00 28.54           N  
ANISOU  310  N   ASP A  73     4203   2981   3658   -788   -530    619
ATOM    311  CA  ASP A  73      18.568 -62.416  35.243  1.00 29.52           C  
ANISOU  311  CA  ASP A  73     4331   3088   3798   -889   -539    737
ATOM    312  C   ASP A  73      18.410 -63.879  34.802  1.00 32.79           C  
ANISOU  312  C   ASP A  73     4827   3335   4296   -902   -631    767
ATOM    313  O   ASP A  73      17.639 -64.165  33.886  1.00 34.20           O  
ANISOU  313  O   ASP A  73     5027   3437   4529   -957   -669    746
ATOM    314  CB  ASP A  73      17.217 -61.662  35.332  1.00 31.00           C  
ANISOU  314  CB  ASP A  73     4450   3337   3991   -982   -482    754
ATOM    315  CG  ASP A  73      16.123 -62.287  36.216  1.00 41.08           C  
ANISOU  315  CG  ASP A  73     5724   4578   5305  -1091   -481    878
ATOM    316  OD1 ASP A  73      16.474 -62.961  37.211  1.00 35.31           O  
ANISOU  316  OD1 ASP A  73     5049   3809   4559  -1100   -508    958
ATOM    317  OD2 ASP A  73      14.940 -61.981  35.952  1.00 41.09           O1-
ANISOU  317  OD2 ASP A  73     5665   4588   5361  -1170   -455    905
ATOM    318  H   ASP A  73      19.249 -61.996  33.308  1.00 28.54           H  
ATOM    319  HA  ASP A  73      19.032 -62.405  36.232  1.00 29.52           H  
ATOM    320  HB3 ASP A  73      16.828 -61.509  34.329  1.00 31.00           H  
ATOM    321  HB2 ASP A  73      17.408 -60.663  35.722  1.00 31.00           H  
ATOM    322  N   ALA A  74      19.155 -64.774  35.468  1.00 33.39           N  
ANISOU  322  N   ALA A  74     4952   3346   4388   -856   -678    820
ATOM    323  CA  ALA A  74      19.166 -66.212  35.198  1.00 38.72           C  
ANISOU  323  CA  ALA A  74     5716   3845   5152   -853   -764    843
ATOM    324  C   ALA A  74      17.878 -66.958  35.604  1.00 43.01           C  
ANISOU  324  C   ALA A  74     6280   4327   5735   -985   -799    951
ATOM    325  O   ALA A  74      17.700 -68.090  35.157  1.00 47.30           O  
ANISOU  325  O   ALA A  74     6904   4712   6357  -1002   -879    969
ATOM    326  CB  ALA A  74      20.396 -66.827  35.882  1.00 51.80           C  
ANISOU  326  CB  ALA A  74     7404   5445   6835   -761   -808    886
ATOM    327  H   ALA A  74      19.763 -64.457  36.209  1.00 33.39           H  
ATOM    328  HA  ALA A  74      19.283 -66.345  34.121  1.00 38.72           H  
ATOM    329  HB1 ALA A  74      20.474 -67.895  35.674  1.00 51.80           H  
ATOM    330  HB2 ALA A  74      21.315 -66.360  35.526  1.00 51.80           H  
ATOM    331  HB3 ALA A  74      20.356 -66.701  36.965  1.00 51.80           H  
ATOM    332  N   THR A  75      17.005 -66.331  36.419  1.00 43.94           N  
ANISOU  332  N   THR A  75     6330   4558   5806  -1078   -735   1023
ATOM    333  CA  THR A  75      15.716 -66.899  36.837  1.00 44.70           C  
ANISOU  333  CA  THR A  75     6425   4603   5955  -1210   -750   1128
ATOM    334  C   THR A  75      14.653 -66.896  35.714  1.00 42.54           C  
ANISOU  334  C   THR A  75     6128   4280   5755  -1271   -780   1078
ATOM    335  O   THR A  75      13.751 -67.733  35.754  1.00 37.94           O  
ANISOU  335  O   THR A  75     5545   3624   5246  -1384   -819   1163
ATOM    336  CB  THR A  75      15.129 -66.203  38.100  1.00 42.38           C  
ANISOU  336  CB  THR A  75     6066   4444   5593  -1288   -646   1223
ATOM    337  OG1 THR A  75      14.410 -65.010  37.840  1.00 46.65           O  
ANISOU  337  OG1 THR A  75     6511   5106   6107  -1290   -553   1156
ATOM    338  CG2 THR A  75      16.158 -65.960  39.217  1.00 40.48           C  
ANISOU  338  CG2 THR A  75     5864   4264   5252  -1240   -630   1267
ATOM    339  H   THR A  75      17.204 -65.394  36.740  1.00 43.94           H  
ATOM    340  HA  THR A  75      15.892 -67.944  37.100  1.00 44.70           H  
ATOM    341  HB  THR A  75      14.388 -66.887  38.515  1.00 42.38           H  
ATOM    342  HG1 THR A  75      15.035 -64.310  37.615  1.00 46.65           H  
ATOM    343 HG21 THR A  75      15.678 -65.559  40.110  1.00 40.48           H  
ATOM    344 HG22 THR A  75      16.654 -66.889  39.498  1.00 40.48           H  
ATOM    345 HG23 THR A  75      16.929 -65.251  38.913  1.00 40.48           H  
ATOM    346  N   THR A  76      14.802 -66.001  34.721  1.00 40.29           N  
ANISOU  346  N   THR A  76     5824   4032   5451  -1211   -770    954
ATOM    347  CA  THR A  76      14.031 -66.020  33.478  1.00 41.74           C  
ANISOU  347  CA  THR A  76     6010   4155   5694  -1268   -829    903
ATOM    348  C   THR A  76      14.584 -67.111  32.539  1.00 41.75           C  
ANISOU  348  C   THR A  76     6151   3988   5724  -1224   -930    823
ATOM    349  O   THR A  76      15.799 -67.285  32.457  1.00 42.70           O  
ANISOU  349  O   THR A  76     6330   4087   5806  -1103   -915    746
ATOM    350  CB  THR A  76      14.128 -64.651  32.747  1.00 44.21           C  
ANISOU  350  CB  THR A  76     6245   4590   5961  -1235   -771    817
ATOM    351  OG1 THR A  76      13.482 -63.663  33.526  1.00 40.97           O  
ANISOU  351  OG1 THR A  76     5710   4316   5540  -1280   -669    887
ATOM    352  CG2 THR A  76      13.508 -64.600  31.336  1.00 45.92           C  
ANISOU  352  CG2 THR A  76     6483   4736   6229  -1296   -859    766
ATOM    353  H   THR A  76      15.573 -65.349  34.755  1.00 40.29           H  
ATOM    354  HA  THR A  76      12.984 -66.232  33.704  1.00 41.74           H  
ATOM    355  HB  THR A  76      15.174 -64.356  32.671  1.00 44.21           H  
ATOM    356  HG1 THR A  76      13.984 -63.521  34.335  1.00 40.97           H  
ATOM    357 HG21 THR A  76      13.486 -63.584  30.949  1.00 45.92           H  
ATOM    358 HG22 THR A  76      14.085 -65.182  30.620  1.00 45.92           H  
ATOM    359 HG23 THR A  76      12.484 -64.976  31.334  1.00 45.92           H  
ATOM    360  N   GLU A  77      13.682 -67.806  31.828  1.00 36.10           N  
ANISOU  360  N   GLU A  77     5487   3148   5082  -1326  -1027    843
ATOM    361  CA  GLU A  77      14.030 -68.761  30.776  1.00 37.45           C  
ANISOU  361  CA  GLU A  77     5816   3141   5273  -1301  -1122    755
ATOM    362  C   GLU A  77      14.430 -67.994  29.490  1.00 39.24           C  
ANISOU  362  C   GLU A  77     6083   3395   5431  -1239  -1110    606
ATOM    363  O   GLU A  77      13.594 -67.232  28.999  1.00 35.79           O  
ANISOU  363  O   GLU A  77     5584   3028   4986  -1309  -1126    598
ATOM    364  CB  GLU A  77      12.806 -69.684  30.553  1.00 50.86           C  
ANISOU  364  CB  GLU A  77     7561   4702   7062  -1452  -1241    824
ATOM    365  CG  GLU A  77      12.884 -70.652  29.344  1.00 64.03           C  
ANISOU  365  CG  GLU A  77     9413   6175   8740  -1458  -1350    723
ATOM    366  CD  GLU A  77      14.088 -71.608  29.348  1.00 75.74           C  
ANISOU  366  CD  GLU A  77    11024   7540  10213  -1323  -1330    656
ATOM    367  OE1 GLU A  77      14.685 -71.769  28.262  1.00 52.91           O  
ANISOU  367  OE1 GLU A  77     8249   4584   7272  -1237  -1321    512
ATOM    368  OE2 GLU A  77      14.404 -72.158  30.426  1.00 52.52           O1-
ANISOU  368  OE2 GLU A  77     8068   4568   7319  -1301  -1319    753
ATOM    369  H   GLU A  77      12.697 -67.618  31.950  1.00 36.10           H  
ATOM    370  HA  GLU A  77      14.840 -69.375  31.161  1.00 37.45           H  
ATOM    371  HB3 GLU A  77      11.907 -69.076  30.451  1.00 50.86           H  
ATOM    372  HB2 GLU A  77      12.642 -70.270  31.459  1.00 50.86           H  
ATOM    373  HG3 GLU A  77      12.866 -70.084  28.414  1.00 64.03           H  
ATOM    374  HG2 GLU A  77      11.982 -71.265  29.326  1.00 64.03           H  
ATOM    375  N   PRO A  78      15.667 -68.183  28.962  1.00 37.31           N  
ANISOU  375  N   PRO A  78     5936   3097   5142  -1108  -1079    495
ATOM    376  CA  PRO A  78      16.132 -67.473  27.749  1.00 37.75           C  
ANISOU  376  CA  PRO A  78     6037   3188   5119  -1055  -1050    358
ATOM    377  C   PRO A  78      15.286 -67.680  26.478  1.00 43.02           C  
ANISOU  377  C   PRO A  78     6805   3762   5779  -1167  -1157    309
ATOM    378  O   PRO A  78      15.241 -66.775  25.649  1.00 40.12           O  
ANISOU  378  O   PRO A  78     6434   3466   5342  -1172  -1148    239
ATOM    379  CB  PRO A  78      17.581 -67.957  27.553  1.00 37.08           C  
ANISOU  379  CB  PRO A  78     6052   3020   5018   -902   -994    262
ATOM    380  CG  PRO A  78      17.667 -69.269  28.308  1.00 40.13           C  
ANISOU  380  CG  PRO A  78     6464   3293   5490   -887  -1028    348
ATOM    381  CD  PRO A  78      16.723 -69.056  29.480  1.00 38.33           C  
ANISOU  381  CD  PRO A  78     6112   3157   5295   -994  -1049    501
ATOM    382  HA  PRO A  78      16.141 -66.401  27.952  1.00 37.75           H  
ATOM    383  HB3 PRO A  78      18.266 -67.239  27.999  1.00 37.08           H  
ATOM    384  HB2 PRO A  78      17.875 -68.073  26.509  1.00 37.08           H  
ATOM    385  HG3 PRO A  78      18.681 -69.527  28.616  1.00 40.13           H  
ATOM    386  HG2 PRO A  78      17.289 -70.075  27.677  1.00 40.13           H  
ATOM    387  HD2 PRO A  78      16.379 -70.020  29.846  1.00 38.33           H  
ATOM    388  HD3 PRO A  78      17.230 -68.544  30.299  1.00 38.33           H  
ATOM    389  N   CYS A  79      14.617 -68.838  26.360  1.00 43.03           N  
ANISOU  389  N   CYS A  79     6903   3602   5846  -1265  -1269    349
ATOM    390  CA  CYS A  79      13.756 -69.188  25.228  1.00 34.31           C  
ANISOU  390  CA  CYS A  79     5915   2391   4730  -1386  -1398    304
ATOM    391  C   CYS A  79      12.311 -68.663  25.355  1.00 38.50           C  
ANISOU  391  C   CYS A  79     6305   3004   5320  -1540  -1475    418
ATOM    392  O   CYS A  79      11.570 -68.736  24.373  1.00 38.87           O  
ANISOU  392  O   CYS A  79     6390   3034   5345  -1614  -1571    395
ATOM    393  CB  CYS A  79      13.775 -70.713  25.062  1.00 40.69           C  
ANISOU  393  CB  CYS A  79     6906   2968   5585  -1429  -1494    289
ATOM    394  SG  CYS A  79      15.428 -71.391  24.751  1.00 47.23           S  
ANISOU  394  SG  CYS A  79     7907   3668   6370  -1237  -1395    144
ATOM    395  H   CYS A  79      14.721 -69.549  27.072  1.00 43.03           H  
ATOM    396  HA  CYS A  79      14.185 -68.754  24.324  1.00 34.31           H  
ATOM    397  HB3 CYS A  79      13.125 -71.019  24.242  1.00 40.69           H  
ATOM    398  HB2 CYS A  79      13.373 -71.188  25.956  1.00 40.69           H  
ATOM    399  N   THR A  80      11.935 -68.137  26.534  1.00 38.23           N  
ANISOU  399  N   THR A  80     6074   3110   5341  -1544  -1401    536
ATOM    400  CA  THR A  80      10.631 -67.519  26.791  1.00 38.43           C  
ANISOU  400  CA  THR A  80     5932   3229   5438  -1663  -1435    644
ATOM    401  C   THR A  80      10.672 -65.997  26.559  1.00 33.17           C  
ANISOU  401  C   THR A  80     5152   2734   4719  -1609  -1354    608
ATOM    402  O   THR A  80       9.689 -65.454  26.060  1.00 38.70           O  
ANISOU  402  O   THR A  80     5785   3468   5451  -1692  -1424    634
ATOM    403  CB  THR A  80      10.159 -67.782  28.246  1.00 40.87           C  
ANISOU  403  CB  THR A  80     6099   3590   5840  -1702  -1377    795
ATOM    404  OG1 THR A  80       9.986 -69.175  28.415  1.00 46.36           O  
ANISOU  404  OG1 THR A  80     6880   4158   6576  -1730  -1443    827
ATOM    405  CG2 THR A  80       8.841 -67.102  28.666  1.00 53.78           C  
ANISOU  405  CG2 THR A  80     7529   5354   7552  -1774  -1361    893
ATOM    406  H   THR A  80      12.602 -68.097  27.293  1.00 38.23           H  
ATOM    407  HA  THR A  80       9.885 -67.940  26.112  1.00 38.43           H  
ATOM    408  HB  THR A  80      10.937 -67.468  28.942  1.00 40.87           H  
ATOM    409  HG1 THR A  80      10.833 -69.607  28.284  1.00 46.36           H  
ATOM    410 HG21 THR A  80       8.525 -67.442  29.653  1.00 53.78           H  
ATOM    411 HG22 THR A  80       8.942 -66.018  28.725  1.00 53.78           H  
ATOM    412 HG23 THR A  80       8.038 -67.328  27.964  1.00 53.78           H  
ATOM    413  N   ASP A  81      11.799 -65.344  26.891  1.00 34.32           N  
ANISOU  413  N   ASP A  81     5267   2984   4787  -1469  -1214    556
ATOM    414  CA  ASP A  81      12.035 -63.920  26.656  1.00 38.35           C  
ANISOU  414  CA  ASP A  81     5680   3649   5242  -1412  -1133    516
ATOM    415  C   ASP A  81      13.521 -63.675  26.947  1.00 38.71           C  
ANISOU  415  C   ASP A  81     5772   3746   5190  -1257  -1018    423
ATOM    416  O   ASP A  81      13.926 -63.714  28.111  1.00 34.07           O  
ANISOU  416  O   ASP A  81     5109   3231   4604  -1199   -925    470
ATOM    417  CB  ASP A  81      11.093 -62.993  27.485  1.00 43.43           C  
ANISOU  417  CB  ASP A  81     6121   4419   5961  -1455  -1063    632
ATOM    418  CG  ASP A  81      11.030 -61.509  27.072  1.00 44.63           C  
ANISOU  418  CG  ASP A  81     6175   4708   6073  -1406   -992    595
ATOM    419  OD1 ASP A  81      11.981 -61.002  26.436  1.00 36.72           O  
ANISOU  419  OD1 ASP A  81     5246   3740   4968  -1310   -952    486
ATOM    420  OD2 ASP A  81      10.053 -60.861  27.505  1.00 40.88           O1-
ANISOU  420  OD2 ASP A  81     5548   4303   5682  -1464   -971    678
ATOM    421  H   ASP A  81      12.566 -65.852  27.309  1.00 34.32           H  
ATOM    422  HA  ASP A  81      11.854 -63.735  25.595  1.00 38.35           H  
ATOM    423  HB3 ASP A  81      11.369 -63.045  28.539  1.00 43.43           H  
ATOM    424  HB2 ASP A  81      10.075 -63.381  27.463  1.00 43.43           H  
ATOM    425  N   PHE A  82      14.304 -63.432  25.883  1.00 35.91           N  
ANISOU  425  N   PHE A  82     5540   3354   4751  -1197  -1026    298
ATOM    426  CA  PHE A  82      15.747 -63.230  25.995  1.00 34.76           C  
ANISOU  426  CA  PHE A  82     5425   3247   4535  -1051   -916    216
ATOM    427  C   PHE A  82      16.129 -61.804  26.438  1.00 26.37           C  
ANISOU  427  C   PHE A  82     4224   2362   3432   -993   -812    219
ATOM    428  O   PHE A  82      17.232 -61.641  26.955  1.00 30.90           O  
ANISOU  428  O   PHE A  82     4773   2992   3976   -888   -723    196
ATOM    429  CB  PHE A  82      16.451 -63.639  24.689  1.00 33.84           C  
ANISOU  429  CB  PHE A  82     5484   3031   4342  -1001   -929     81
ATOM    430  CG  PHE A  82      17.938 -63.909  24.851  1.00 31.98           C  
ANISOU  430  CG  PHE A  82     5293   2772   4085   -854   -829     15
ATOM    431  CD1 PHE A  82      18.358 -65.102  25.472  1.00 31.46           C  
ANISOU  431  CD1 PHE A  82     5281   2586   4085   -817   -843     41
ATOM    432  CD2 PHE A  82      18.903 -62.926  24.551  1.00 30.85           C  
ANISOU  432  CD2 PHE A  82     5125   2724   3873   -753   -725    -61
ATOM    433  CE1 PHE A  82      19.705 -65.339  25.698  1.00 33.81           C  
ANISOU  433  CE1 PHE A  82     5598   2857   4392   -676   -758     -5
ATOM    434  CE2 PHE A  82      20.248 -63.184  24.781  1.00 28.23           C  
ANISOU  434  CE2 PHE A  82     4807   2370   3548   -617   -634   -108
ATOM    435  CZ  PHE A  82      20.651 -64.388  25.343  1.00 28.38           C  
ANISOU  435  CZ  PHE A  82     4870   2268   3646   -575   -652    -78
ATOM    436  H   PHE A  82      13.908 -63.412  24.953  1.00 35.91           H  
ATOM    437  HA  PHE A  82      16.098 -63.921  26.760  1.00 34.76           H  
ATOM    438  HB3 PHE A  82      16.285 -62.897  23.907  1.00 33.84           H  
ATOM    439  HB2 PHE A  82      16.007 -64.566  24.327  1.00 33.84           H  
ATOM    440  HD1 PHE A  82      17.631 -65.841  25.764  1.00 31.46           H  
ATOM    441  HD2 PHE A  82      18.602 -61.977  24.136  1.00 30.85           H  
ATOM    442  HE1 PHE A  82      20.009 -66.263  26.162  1.00 33.81           H  
ATOM    443  HE2 PHE A  82      20.986 -62.440  24.529  1.00 28.23           H  
ATOM    444  HZ  PHE A  82      21.699 -64.578  25.522  1.00 28.38           H  
ATOM    445  N   PHE A  83      15.229 -60.811  26.286  1.00 27.21           N  
ANISOU  445  N   PHE A  83     4240   2550   3547  -1061   -828    250
ATOM    446  CA  PHE A  83      15.420 -59.470  26.848  1.00 27.78           C  
ANISOU  446  CA  PHE A  83     4182   2778   3594  -1014   -727    260
ATOM    447  C   PHE A  83      15.363 -59.458  28.385  1.00 24.04           C  
ANISOU  447  C   PHE A  83     3613   2368   3153   -998   -652    344
ATOM    448  O   PHE A  83      16.257 -58.882  28.998  1.00 24.93           O  
ANISOU  448  O   PHE A  83     3692   2564   3215   -916   -565    324
ATOM    449  CB  PHE A  83      14.509 -58.418  26.170  1.00 31.75           C  
ANISOU  449  CB  PHE A  83     4601   3334   4130  -1092   -764    293
ATOM    450  CG  PHE A  83      14.402 -57.067  26.871  1.00 27.32           C  
ANISOU  450  CG  PHE A  83     3906   2914   3559  -1050   -658    308
ATOM    451  CD1 PHE A  83      15.531 -56.228  26.995  1.00 26.58           C  
ANISOU  451  CD1 PHE A  83     3830   2892   3377   -960   -586    227
ATOM    452  CD2 PHE A  83      13.189 -56.671  27.474  1.00 36.58           C  
ANISOU  452  CD2 PHE A  83     4939   4142   4817  -1103   -624    403
ATOM    453  CE1 PHE A  83      15.428 -55.009  27.651  1.00 29.06           C  
ANISOU  453  CE1 PHE A  83     4037   3324   3682   -929   -497    237
ATOM    454  CE2 PHE A  83      13.108 -55.451  28.133  1.00 40.61           C  
ANISOU  454  CE2 PHE A  83     5345   4767   5317  -1062   -518    406
ATOM    455  CZ  PHE A  83      14.219 -54.620  28.212  1.00 36.42           C  
ANISOU  455  CZ  PHE A  83     4846   4300   4692   -978   -463    322
ATOM    456  H   PHE A  83      14.320 -61.007  25.888  1.00 27.21           H  
ATOM    457  HA  PHE A  83      16.440 -59.168  26.598  1.00 27.78           H  
ATOM    458  HB3 PHE A  83      13.506 -58.820  26.034  1.00 31.75           H  
ATOM    459  HB2 PHE A  83      14.884 -58.231  25.163  1.00 31.75           H  
ATOM    460  HD1 PHE A  83      16.486 -56.532  26.599  1.00 26.58           H  
ATOM    461  HD2 PHE A  83      12.319 -57.309  27.415  1.00 36.58           H  
ATOM    462  HE1 PHE A  83      16.292 -54.367  27.734  1.00 29.06           H  
ATOM    463  HE2 PHE A  83      12.174 -55.142  28.578  1.00 40.61           H  
ATOM    464  HZ  PHE A  83      14.146 -53.670  28.721  1.00 36.42           H  
ATOM    465  N   LYS A  84      14.374 -60.146  28.983  1.00 31.13           N  
ANISOU  465  N   LYS A  84     4473   3223   4131  -1085   -688    444
ATOM    466  CA  LYS A  84      14.314 -60.344  30.436  1.00 32.35           C  
ANISOU  466  CA  LYS A  84     4560   3432   4300  -1085   -614    531
ATOM    467  C   LYS A  84      15.444 -61.234  30.982  1.00 28.78           C  
ANISOU  467  C   LYS A  84     4193   2933   3811  -1011   -610    519
ATOM    468  O   LYS A  84      15.859 -61.006  32.114  1.00 30.91           O  
ANISOU  468  O   LYS A  84     4427   3280   4037   -966   -540    546
ATOM    469  CB  LYS A  84      12.918 -60.839  30.878  1.00 34.80           C  
ANISOU  469  CB  LYS A  84     4815   3697   4709  -1203   -648    647
ATOM    470  CG  LYS A  84      11.949 -59.716  31.289  1.00 55.46           C  
ANISOU  470  CG  LYS A  84     7282   6417   7374  -1251   -565    714
ATOM    471  CD  LYS A  84      11.563 -58.768  30.142  1.00 71.10           C  
ANISOU  471  CD  LYS A  84     9202   8383   9429  -1310   -635    711
ATOM    472  CE  LYS A  84      10.548 -57.682  30.535  1.00 80.62           C  
ANISOU  472  CE  LYS A  84    10243   9687  10704  -1334   -534    773
ATOM    473  NZ  LYS A  84      11.145 -56.643  31.394  1.00 66.67           N1+
ANISOU  473  NZ  LYS A  84     8454   8036   8844  -1239   -407    712
ATOM    474  H   LYS A  84      13.666 -60.607  28.426  1.00 31.13           H  
ATOM    475  HA  LYS A  84      14.469 -59.363  30.890  1.00 32.35           H  
ATOM    476  HB3 LYS A  84      13.025 -61.457  31.770  1.00 34.80           H  
ATOM    477  HB2 LYS A  84      12.476 -61.490  30.123  1.00 34.80           H  
ATOM    478  HG3 LYS A  84      12.390 -59.152  32.111  1.00 55.46           H  
ATOM    479  HG2 LYS A  84      11.044 -60.173  31.693  1.00 55.46           H  
ATOM    480  HD3 LYS A  84      11.142 -59.356  29.332  1.00 71.10           H  
ATOM    481  HD2 LYS A  84      12.457 -58.301  29.729  1.00 71.10           H  
ATOM    482  HE3 LYS A  84       9.687 -58.124  31.039  1.00 80.62           H  
ATOM    483  HE2 LYS A  84      10.173 -57.195  29.634  1.00 80.62           H  
ATOM    484  HZ1 LYS A  84      11.917 -56.211  30.907  1.00 66.67           H  
ATOM    485  HZ2 LYS A  84      10.450 -55.944  31.612  1.00 66.67           H  
ATOM    486  HZ3 LYS A  84      11.480 -57.064  32.249  1.00 66.67           H  
ATOM    487  N   TYR A  85      15.956 -62.185  30.181  1.00 28.48           N  
ANISOU  487  N   TYR A  85     4270   2757   3794  -1000   -692    482
ATOM    488  CA  TYR A  85      17.122 -62.991  30.547  1.00 26.14           C  
ANISOU  488  CA  TYR A  85     4047   2398   3489   -915   -691    471
ATOM    489  C   TYR A  85      18.430 -62.186  30.548  1.00 25.26           C  
ANISOU  489  C   TYR A  85     3914   2373   3312   -796   -618    396
ATOM    490  O   TYR A  85      19.200 -62.323  31.491  1.00 26.64           O  
ANISOU  490  O   TYR A  85     4059   2589   3474   -741   -586    437
ATOM    491  CB  TYR A  85      17.225 -64.232  29.645  1.00 29.63           C  
ANISOU  491  CB  TYR A  85     4627   2662   3970   -915   -778    422
ATOM    492  CG  TYR A  85      18.459 -65.094  29.858  1.00 30.58           C  
ANISOU  492  CG  TYR A  85     4821   2692   4106   -807   -773    399
ATOM    493  CD1 TYR A  85      18.512 -65.996  30.937  1.00 36.50           C  
ANISOU  493  CD1 TYR A  85     5579   3378   4910   -819   -806    501
ATOM    494  CD2 TYR A  85      19.562 -64.992  28.984  1.00 32.29           C  
ANISOU  494  CD2 TYR A  85     5096   2881   4294   -693   -732    282
ATOM    495  CE1 TYR A  85      19.626 -66.838  31.108  1.00 35.87           C  
ANISOU  495  CE1 TYR A  85     5556   3206   4869   -715   -812    493
ATOM    496  CE2 TYR A  85      20.681 -65.830  29.153  1.00 35.84           C  
ANISOU  496  CE2 TYR A  85     5592   3238   4787   -584   -720    268
ATOM    497  CZ  TYR A  85      20.704 -66.767  30.204  1.00 42.75           C  
ANISOU  497  CZ  TYR A  85     6467   4047   5730   -593   -767    376
ATOM    498  OH  TYR A  85      21.773 -67.599  30.353  1.00 38.06           O  
ANISOU  498  OH  TYR A  85     5908   3352   5201   -479   -765    375
ATOM    499  H   TYR A  85      15.561 -62.341  29.264  1.00 28.48           H  
ATOM    500  HA  TYR A  85      16.961 -63.350  31.563  1.00 26.14           H  
ATOM    501  HB3 TYR A  85      17.226 -63.916  28.604  1.00 29.63           H  
ATOM    502  HB2 TYR A  85      16.339 -64.854  29.772  1.00 29.63           H  
ATOM    503  HD1 TYR A  85      17.693 -66.042  31.635  1.00 36.50           H  
ATOM    504  HD2 TYR A  85      19.546 -64.273  28.179  1.00 32.29           H  
ATOM    505  HE1 TYR A  85      19.643 -67.540  31.928  1.00 35.87           H  
ATOM    506  HE2 TYR A  85      21.515 -65.759  28.470  1.00 35.84           H  
ATOM    507  HH  TYR A  85      21.680 -68.203  31.094  1.00 38.06           H  
ATOM    508  N   ALA A  86      18.668 -61.395  29.491  1.00 25.97           N  
ANISOU  508  N   ALA A  86     4018   2489   3360   -763   -598    296
ATOM    509  CA  ALA A  86      19.918 -60.667  29.280  1.00 26.04           C  
ANISOU  509  CA  ALA A  86     4008   2567   3319   -654   -527    226
ATOM    510  C   ALA A  86      20.009 -59.336  30.039  1.00 23.26           C  
ANISOU  510  C   ALA A  86     3539   2374   2922   -653   -460    257
ATOM    511  O   ALA A  86      21.128 -58.879  30.269  1.00 24.62           O  
ANISOU  511  O   ALA A  86     3678   2607   3069   -576   -415    241
ATOM    512  CB  ALA A  86      20.099 -60.423  27.774  1.00 27.69           C  
ANISOU  512  CB  ALA A  86     4288   2747   3486   -627   -520    110
ATOM    513  H   ALA A  86      17.993 -61.348  28.738  1.00 25.97           H  
ATOM    514  HA  ALA A  86      20.743 -61.293  29.623  1.00 26.04           H  
ATOM    515  HB1 ALA A  86      21.032 -59.900  27.563  1.00 27.69           H  
ATOM    516  HB2 ALA A  86      20.123 -61.365  27.224  1.00 27.69           H  
ATOM    517  HB3 ALA A  86      19.286 -59.819  27.367  1.00 27.69           H  
ATOM    518  N   CYS A  87      18.857 -58.731  30.377  1.00 22.65           N  
ANISOU  518  N   CYS A  87     3400   2359   2846   -739   -452    302
ATOM    519  CA  CYS A  87      18.762 -57.354  30.871  1.00 21.73           C  
ANISOU  519  CA  CYS A  87     3192   2379   2684   -739   -378    307
ATOM    520  C   CYS A  87      17.877 -57.197  32.115  1.00 22.02           C  
ANISOU  520  C   CYS A  87     3168   2470   2729   -806   -340    402
ATOM    521  O   CYS A  87      17.784 -56.074  32.606  1.00 23.53           O  
ANISOU  521  O   CYS A  87     3298   2763   2878   -806   -267    402
ATOM    522  CB  CYS A  87      18.254 -56.434  29.742  1.00 23.58           C  
ANISOU  522  CB  CYS A  87     3402   2646   2912   -764   -374    253
ATOM    523  SG  CYS A  87      19.275 -56.429  28.251  1.00 29.43           S  
ANISOU  523  SG  CYS A  87     4224   3353   3605   -691   -384    135
ATOM    524  H   CYS A  87      17.980 -59.169  30.128  1.00 22.65           H  
ATOM    525  HA  CYS A  87      19.748 -56.995  31.169  1.00 21.73           H  
ATOM    526  HB3 CYS A  87      18.202 -55.402  30.092  1.00 23.58           H  
ATOM    527  HB2 CYS A  87      17.237 -56.691  29.459  1.00 23.58           H  
ATOM    528  N   GLY A  88      17.261 -58.277  32.629  1.00 26.02           N  
ANISOU  528  N   GLY A  88     3698   2905   3285   -866   -378    482
ATOM    529  CA  GLY A  88      16.370 -58.225  33.798  1.00 29.13           C  
ANISOU  529  CA  GLY A  88     4037   3346   3685   -940   -322    575
ATOM    530  C   GLY A  88      17.096 -57.817  35.092  1.00 29.88           C  
ANISOU  530  C   GLY A  88     4128   3530   3693   -916   -253    600
ATOM    531  O   GLY A  88      16.475 -57.215  35.968  1.00 30.25           O  
ANISOU  531  O   GLY A  88     4131   3652   3711   -960   -164    635
ATOM    532  H   GLY A  88      17.382 -59.179  32.190  1.00 26.02           H  
ATOM    533  HA3 GLY A  88      15.920 -59.203  33.955  1.00 29.13           H  
ATOM    534  HA2 GLY A  88      15.552 -57.531  33.602  1.00 29.13           H  
ATOM    535  N   GLY A  89      18.407 -58.102  35.191  1.00 26.26           N  
ANISOU  535  N   GLY A  89     3721   3060   3196   -850   -294    585
ATOM    536  CA  GLY A  89      19.264 -57.685  36.297  1.00 26.16           C  
ANISOU  536  CA  GLY A  89     3713   3131   3095   -837   -258    611
ATOM    537  C   GLY A  89      19.573 -56.185  36.204  1.00 25.14           C  
ANISOU  537  C   GLY A  89     3536   3106   2908   -811   -188    540
ATOM    538  O   GLY A  89      19.528 -55.506  37.227  1.00 24.35           O  
ANISOU  538  O   GLY A  89     3434   3083   2733   -846   -121    562
ATOM    539  H   GLY A  89      18.862 -58.583  34.427  1.00 26.26           H  
ATOM    540  HA3 GLY A  89      20.199 -58.243  36.254  1.00 26.16           H  
ATOM    541  HA2 GLY A  89      18.793 -57.920  37.253  1.00 26.16           H  
ATOM    542  N   TRP A  90      19.835 -55.657  34.992  1.00 25.87           N  
ANISOU  542  N   TRP A  90     3604   3196   3028   -755   -200    452
ATOM    543  CA  TRP A  90      20.050 -54.229  34.739  1.00 28.71           C  
ANISOU  543  CA  TRP A  90     3918   3644   3345   -737   -138    388
ATOM    544  C   TRP A  90      18.794 -53.393  35.053  1.00 25.88           C  
ANISOU  544  C   TRP A  90     3514   3323   2995   -799    -58    405
ATOM    545  O   TRP A  90      18.912 -52.365  35.718  1.00 24.75           O  
ANISOU  545  O   TRP A  90     3357   3255   2794   -809     17    393
ATOM    546  CB  TRP A  90      20.550 -53.997  33.290  1.00 24.84           C  
ANISOU  546  CB  TRP A  90     3420   3134   2885   -678   -164    302
ATOM    547  CG  TRP A  90      20.905 -52.575  32.945  1.00 26.31           C  
ANISOU  547  CG  TRP A  90     3565   3406   3026   -658   -110    245
ATOM    548  CD1 TRP A  90      22.145 -52.040  33.007  1.00 30.85           C  
ANISOU  548  CD1 TRP A  90     4132   4033   3557   -610   -106    214
ATOM    549  CD2 TRP A  90      20.015 -51.467  32.600  1.00 24.68           C  
ANISOU  549  CD2 TRP A  90     3314   3238   2826   -689    -58    223
ATOM    550  NE1 TRP A  90      22.082 -50.687  32.744  1.00 29.63           N  
ANISOU  550  NE1 TRP A  90     3941   3945   3371   -615    -54    169
ATOM    551  CE2 TRP A  90      20.788 -50.269  32.524  1.00 25.49           C  
ANISOU  551  CE2 TRP A  90     3396   3410   2878   -658    -22    172
ATOM    552  CE3 TRP A  90      18.624 -51.344  32.384  1.00 24.41           C  
ANISOU  552  CE3 TRP A  90     3244   3179   2851   -740    -43    249
ATOM    553  CZ2 TRP A  90      20.204 -49.011  32.291  1.00 28.96           C  
ANISOU  553  CZ2 TRP A  90     3795   3889   3320   -673     30    143
ATOM    554  CZ3 TRP A  90      18.025 -50.090  32.168  1.00 26.94           C  
ANISOU  554  CZ3 TRP A  90     3509   3540   3185   -749      8    225
ATOM    555  CH2 TRP A  90      18.809 -48.922  32.129  1.00 24.88           C  
ANISOU  555  CH2 TRP A  90     3243   3343   2869   -713     45    170
ATOM    556  H   TRP A  90      19.853 -56.265  34.184  1.00 25.87           H  
ATOM    557  HA  TRP A  90      20.843 -53.900  35.415  1.00 28.71           H  
ATOM    558  HB3 TRP A  90      19.799 -54.335  32.575  1.00 24.84           H  
ATOM    559  HB2 TRP A  90      21.431 -54.610  33.102  1.00 24.84           H  
ATOM    560  HD1 TRP A  90      23.039 -52.591  33.254  1.00 30.85           H  
ATOM    561  HE1 TRP A  90      22.902 -50.096  32.741  1.00 29.63           H  
ATOM    562  HE3 TRP A  90      18.005 -52.226  32.411  1.00 24.41           H  
ATOM    563  HZ2 TRP A  90      20.815 -48.122  32.248  1.00 28.96           H  
ATOM    564  HZ3 TRP A  90      16.958 -50.032  32.033  1.00 26.94           H  
ATOM    565  HH2 TRP A  90      18.342 -47.964  31.960  1.00 24.88           H  
ATOM    566  N   LEU A  91      17.626 -53.864  34.581  1.00 24.73           N  
ANISOU  566  N   LEU A  91     3347   3119   2932   -843    -74    436
ATOM    567  CA  LEU A  91      16.315 -53.220  34.725  1.00 22.60           C  
ANISOU  567  CA  LEU A  91     3005   2875   2708   -894      4    462
ATOM    568  C   LEU A  91      15.857 -53.057  36.185  1.00 25.28           C  
ANISOU  568  C   LEU A  91     3350   3258   2997   -939    105    522
ATOM    569  O   LEU A  91      15.171 -52.078  36.477  1.00 28.68           O  
ANISOU  569  O   LEU A  91     3738   3742   3416   -948    212    510
ATOM    570  CB  LEU A  91      15.264 -54.025  33.926  1.00 27.06           C  
ANISOU  570  CB  LEU A  91     3538   3359   3385   -944    -56    502
ATOM    571  CG  LEU A  91      15.365 -53.895  32.387  1.00 26.22           C  
ANISOU  571  CG  LEU A  91     3444   3206   3312   -919   -150    439
ATOM    572  CD1 LEU A  91      14.609 -55.041  31.678  1.00 33.61           C  
ANISOU  572  CD1 LEU A  91     4383   4044   4342   -985   -241    486
ATOM    573  CD2 LEU A  91      14.938 -52.500  31.882  1.00 25.41           C  
ANISOU  573  CD2 LEU A  91     3277   3159   3217   -901   -110    393
ATOM    574  H   LEU A  91      17.632 -54.721  34.042  1.00 24.73           H  
ATOM    575  HA  LEU A  91      16.394 -52.215  34.306  1.00 22.60           H  
ATOM    576  HB3 LEU A  91      14.255 -53.733  34.224  1.00 27.06           H  
ATOM    577  HB2 LEU A  91      15.359 -55.073  34.215  1.00 27.06           H  
ATOM    578  HG  LEU A  91      16.414 -54.009  32.117  1.00 26.22           H  
ATOM    579 HD11 LEU A  91      15.268 -55.564  30.984  1.00 33.61           H  
ATOM    580 HD12 LEU A  91      14.234 -55.786  32.380  1.00 33.61           H  
ATOM    581 HD13 LEU A  91      13.750 -54.691  31.108  1.00 33.61           H  
ATOM    582 HD21 LEU A  91      15.751 -52.024  31.334  1.00 25.41           H  
ATOM    583 HD22 LEU A  91      14.084 -52.535  31.206  1.00 25.41           H  
ATOM    584 HD23 LEU A  91      14.665 -51.831  32.698  1.00 25.41           H  
ATOM    585  N   LYS A  92      16.246 -53.994  37.068  1.00 24.02           N  
ANISOU  585  N   LYS A  92     3253   3071   2803   -968     77    588
ATOM    586  CA  LYS A  92      15.941 -53.942  38.498  1.00 26.32           C  
ANISOU  586  CA  LYS A  92     3576   3402   3024  -1023    175    650
ATOM    587  C   LYS A  92      16.796 -52.903  39.250  1.00 29.06           C  
ANISOU  587  C   LYS A  92     3973   3828   3239  -1000    226    603
ATOM    588  O   LYS A  92      16.268 -52.217  40.125  1.00 28.21           O  
ANISOU  588  O   LYS A  92     3887   3766   3064  -1041    348    616
ATOM    589  CB  LYS A  92      16.083 -55.359  39.101  1.00 28.54           C  
ANISOU  589  CB  LYS A  92     3928   3630   3286  -1065    115    741
ATOM    590  CG  LYS A  92      15.709 -55.446  40.594  1.00 31.38           C  
ANISOU  590  CG  LYS A  92     4336   4027   3562  -1139    224    817
ATOM    591  CD  LYS A  92      15.790 -56.871  41.155  1.00 48.26           C  
ANISOU  591  CD  LYS A  92     6557   6112   5667  -1185    152    917
ATOM    592  CE  LYS A  92      15.391 -56.924  42.640  1.00 50.25           C  
ANISOU  592  CE  LYS A  92     6869   6402   5821  -1273    275    998
ATOM    593  NZ  LYS A  92      15.495 -58.288  43.188  1.00 59.38           N1+
ANISOU  593  NZ  LYS A  92     8131   7517   6916  -1321    190   1101
ATOM    594  H   LYS A  92      16.797 -54.780  36.753  1.00 24.02           H  
ATOM    595  HA  LYS A  92      14.895 -53.645  38.606  1.00 26.32           H  
ATOM    596  HB3 LYS A  92      17.104 -55.719  38.959  1.00 28.54           H  
ATOM    597  HB2 LYS A  92      15.443 -56.042  38.541  1.00 28.54           H  
ATOM    598  HG3 LYS A  92      14.700 -55.057  40.734  1.00 31.38           H  
ATOM    599  HG2 LYS A  92      16.368 -54.810  41.184  1.00 31.38           H  
ATOM    600  HD3 LYS A  92      16.806 -57.248  41.026  1.00 48.26           H  
ATOM    601  HD2 LYS A  92      15.141 -57.527  40.571  1.00 48.26           H  
ATOM    602  HE3 LYS A  92      14.367 -56.574  42.768  1.00 50.25           H  
ATOM    603  HE2 LYS A  92      16.032 -56.264  43.226  1.00 50.25           H  
ATOM    604  HZ1 LYS A  92      16.447 -58.613  43.109  1.00 59.38           H  
ATOM    605  HZ2 LYS A  92      15.221 -58.283  44.160  1.00 59.38           H  
ATOM    606  HZ3 LYS A  92      14.885 -58.906  42.671  1.00 59.38           H  
ATOM    607  N   ARG A  93      18.093 -52.821  38.908  1.00 26.18           N  
ANISOU  607  N   ARG A  93     3633   3476   2837   -941    139    550
ATOM    608  CA  ARG A  93      19.074 -51.958  39.574  1.00 28.25           C  
ANISOU  608  CA  ARG A  93     3948   3807   2980   -932    155    518
ATOM    609  C   ARG A  93      18.963 -50.478  39.168  1.00 28.99           C  
ANISOU  609  C   ARG A  93     3998   3950   3065   -908    232    433
ATOM    610  O   ARG A  93      19.273 -49.619  39.993  1.00 32.38           O  
ANISOU  610  O   ARG A  93     4480   4432   3390   -925    276    406
ATOM    611  CB  ARG A  93      20.499 -52.463  39.265  1.00 31.27           C  
ANISOU  611  CB  ARG A  93     4352   4178   3350   -880     26    511
ATOM    612  CG  ARG A  93      20.777 -53.913  39.701  1.00 41.42           C  
ANISOU  612  CG  ARG A  93     5708   5432   4596   -908    -52    603
ATOM    613  CD  ARG A  93      22.119 -54.432  39.147  1.00 63.69           C  
ANISOU  613  CD  ARG A  93     8514   8217   7468   -834   -176    601
ATOM    614  NE  ARG A  93      22.198 -55.903  39.142  1.00 81.92           N  
ANISOU  614  NE  ARG A  93    10822  10427   9876   -814   -235    641
ATOM    615  CZ  ARG A  93      22.484 -56.759  40.140  1.00 61.25           C  
ANISOU  615  CZ  ARG A  93     8251   7751   7268   -821   -319    728
ATOM    616  NH1 ARG A  93      22.775 -56.348  41.383  1.00 74.81           N  
ANISOU  616  NH1 ARG A  93    10020   9505   8899   -852   -367    795
ATOM    617  NH2 ARG A  93      22.476 -58.071  39.871  1.00 54.75           N1+
ANISOU  617  NH2 ARG A  93     7434   6826   6544   -802   -366    753
ATOM    618  H   ARG A  93      18.447 -53.411  38.168  1.00 26.18           H  
ATOM    619  HA  ARG A  93      18.916 -52.021  40.652  1.00 28.25           H  
ATOM    620  HB3 ARG A  93      21.236 -51.810  39.735  1.00 31.27           H  
ATOM    621  HB2 ARG A  93      20.668 -52.382  38.190  1.00 31.27           H  
ATOM    622  HG3 ARG A  93      19.953 -54.593  39.490  1.00 41.42           H  
ATOM    623  HG2 ARG A  93      20.847 -53.886  40.789  1.00 41.42           H  
ATOM    624  HD3 ARG A  93      22.922 -54.089  39.800  1.00 63.69           H  
ATOM    625  HD2 ARG A  93      22.343 -54.023  38.161  1.00 63.69           H  
ATOM    626  HE  ARG A  93      21.989 -56.316  38.241  1.00 81.92           H  
ATOM    627 HH12 ARG A  93      22.989 -57.014  42.111  1.00 74.81           H  
ATOM    628 HH11 ARG A  93      22.786 -55.360  41.593  1.00 74.81           H  
ATOM    629 HH22 ARG A  93      22.683 -58.746  40.592  1.00 54.75           H  
ATOM    630 HH21 ARG A  93      22.274 -58.396  38.935  1.00 54.75           H  
ATOM    631  N   ASN A  94      18.570 -50.214  37.910  1.00 22.09           N  
ANISOU  631  N   ASN A  94     3041   3054   2296   -877    240    393
ATOM    632  CA  ASN A  94      18.596 -48.884  37.300  1.00 24.94           C  
ANISOU  632  CA  ASN A  94     3363   3452   2661   -845    283    316
ATOM    633  C   ASN A  94      17.181 -48.320  37.154  1.00 28.37           C  
ANISOU  633  C   ASN A  94     3730   3880   3170   -863    394    317
ATOM    634  O   ASN A  94      16.251 -49.038  36.789  1.00 27.48           O  
ANISOU  634  O   ASN A  94     3568   3726   3146   -891    411    374
ATOM    635  CB  ASN A  94      19.282 -48.969  35.916  1.00 29.51           C  
ANISOU  635  CB  ASN A  94     3907   4015   3292   -788    191    268
ATOM    636  CG  ASN A  94      20.788 -49.224  36.024  1.00 33.93           C  
ANISOU  636  CG  ASN A  94     4508   4593   3791   -754    114    252
ATOM    637  OD1 ASN A  94      21.569 -48.287  36.164  1.00 32.74           O  
ANISOU  637  OD1 ASN A  94     4364   4492   3582   -742    123    212
ATOM    638  ND2 ASN A  94      21.201 -50.490  35.957  1.00 29.80           N  
ANISOU  638  ND2 ASN A  94     4007   4024   3294   -739     35    291
ATOM    639  H   ASN A  94      18.306 -50.976  37.301  1.00 22.09           H  
ATOM    640  HA  ASN A  94      19.191 -48.219  37.931  1.00 24.94           H  
ATOM    641  HB3 ASN A  94      19.163 -48.022  35.386  1.00 29.51           H  
ATOM    642  HB2 ASN A  94      18.810 -49.724  35.286  1.00 29.51           H  
ATOM    643 HD22 ASN A  94      22.185 -50.706  36.007  1.00 29.80           H  
ATOM    644 HD21 ASN A  94      20.528 -51.235  35.831  1.00 29.80           H  
ATOM    645  N   VAL A  95      17.095 -47.005  37.390  1.00 23.68           N  
ANISOU  645  N   VAL A  95     3129   3320   2549   -846    468    260
ATOM    646  CA  VAL A  95      15.951 -46.148  37.101  1.00 25.37           C  
ANISOU  646  CA  VAL A  95     3265   3521   2854   -842    574    251
ATOM    647  C   VAL A  95      16.461 -45.040  36.163  1.00 30.94           C  
ANISOU  647  C   VAL A  95     3937   4235   3583   -796    538    184
ATOM    648  O   VAL A  95      17.585 -44.569  36.343  1.00 29.43           O  
ANISOU  648  O   VAL A  95     3805   4078   3297   -782    509    132
ATOM    649  CB  VAL A  95      15.400 -45.497  38.406  1.00 27.85           C  
ANISOU  649  CB  VAL A  95     3624   3852   3104   -871    738    249
ATOM    650  CG1 VAL A  95      14.335 -44.400  38.183  1.00 31.64           C  
ANISOU  650  CG1 VAL A  95     4009   4308   3706   -850    862    238
ATOM    651  CG2 VAL A  95      14.841 -46.566  39.363  1.00 32.16           C  
ANISOU  651  CG2 VAL A  95     4213   4392   3615   -926    778    325
ATOM    652  H   VAL A  95      17.926 -46.509  37.679  1.00 23.68           H  
ATOM    653  HA  VAL A  95      15.158 -46.708  36.600  1.00 25.37           H  
ATOM    654  HB  VAL A  95      16.233 -45.021  38.926  1.00 27.85           H  
ATOM    655 HG11 VAL A  95      13.911 -44.066  39.130  1.00 31.64           H  
ATOM    656 HG12 VAL A  95      14.751 -43.515  37.704  1.00 31.64           H  
ATOM    657 HG13 VAL A  95      13.515 -44.765  37.564  1.00 31.64           H  
ATOM    658 HG21 VAL A  95      14.457 -46.116  40.280  1.00 32.16           H  
ATOM    659 HG22 VAL A  95      14.026 -47.123  38.900  1.00 32.16           H  
ATOM    660 HG23 VAL A  95      15.607 -47.283  39.656  1.00 32.16           H  
ATOM    661  N   ILE A  96      15.627 -44.647  35.184  1.00 22.82           N  
ANISOU  661  N   ILE A  96     2814   3173   2684   -781    529    194
ATOM    662  CA  ILE A  96      15.925 -43.593  34.208  1.00 21.64           C  
ANISOU  662  CA  ILE A  96     2637   3026   2560   -746    495    142
ATOM    663  C   ILE A  96      16.101 -42.232  34.934  1.00 18.81           C  
ANISOU  663  C   ILE A  96     2313   2690   2144   -734    604     89
ATOM    664  O   ILE A  96      15.153 -41.806  35.596  1.00 21.84           O  
ANISOU  664  O   ILE A  96     2675   3058   2567   -739    735     99
ATOM    665  CB  ILE A  96      14.756 -43.429  33.185  1.00 23.05           C  
ANISOU  665  CB  ILE A  96     2707   3157   2892   -743    468    181
ATOM    666  CG1 ILE A  96      14.417 -44.749  32.459  1.00 28.18           C  
ANISOU  666  CG1 ILE A  96     3343   3772   3591   -771    352    232
ATOM    667  CG2 ILE A  96      15.041 -42.329  32.137  1.00 25.04           C  
ANISOU  667  CG2 ILE A  96     2945   3409   3161   -713    424    138
ATOM    668  CD1 ILE A  96      13.145 -44.667  31.600  1.00 27.26           C  
ANISOU  668  CD1 ILE A  96     3122   3606   3632   -790    305    289
ATOM    669  H   ILE A  96      14.717 -45.076  35.105  1.00 22.82           H  
ATOM    670  HA  ILE A  96      16.811 -43.898  33.656  1.00 21.64           H  
ATOM    671  HB  ILE A  96      13.859 -43.132  33.733  1.00 23.05           H  
ATOM    672 HG13 ILE A  96      14.282 -45.557  33.177  1.00 28.18           H  
ATOM    673 HG12 ILE A  96      15.255 -45.044  31.827  1.00 28.18           H  
ATOM    674 HG21 ILE A  96      14.239 -42.240  31.410  1.00 25.04           H  
ATOM    675 HG22 ILE A  96      15.143 -41.349  32.592  1.00 25.04           H  
ATOM    676 HG23 ILE A  96      15.955 -42.532  31.580  1.00 25.04           H  
ATOM    677 HD11 ILE A  96      12.660 -45.639  31.508  1.00 27.26           H  
ATOM    678 HD12 ILE A  96      12.412 -43.983  32.026  1.00 27.26           H  
ATOM    679 HD13 ILE A  96      13.382 -44.322  30.594  1.00 27.26           H  
ATOM    680  N   PRO A  97      17.286 -41.579  34.818  1.00 22.75           N  
ANISOU  680  N   PRO A  97     2866   3220   2560   -720    562     32
ATOM    681  CA  PRO A  97      17.516 -40.216  35.344  1.00 28.50           C  
ANISOU  681  CA  PRO A  97     3636   3955   3236   -717    652    -24
ATOM    682  C   PRO A  97      16.478 -39.167  34.906  1.00 30.75           C  
ANISOU  682  C   PRO A  97     3842   4192   3648   -690    732    -27
ATOM    683  O   PRO A  97      15.942 -39.259  33.801  1.00 24.85           O  
ANISOU  683  O   PRO A  97     3004   3417   3023   -672    676     10
ATOM    684  CB  PRO A  97      18.915 -39.850  34.816  1.00 26.01           C  
ANISOU  684  CB  PRO A  97     3362   3675   2847   -711    559    -68
ATOM    685  CG  PRO A  97      19.620 -41.181  34.643  1.00 28.38           C  
ANISOU  685  CG  PRO A  97     3668   3996   3121   -712    452    -37
ATOM    686  CD  PRO A  97      18.500 -42.107  34.194  1.00 23.47           C  
ANISOU  686  CD  PRO A  97     2986   3337   2596   -710    440     16
ATOM    687  HA  PRO A  97      17.539 -40.288  36.433  1.00 28.50           H  
ATOM    688  HB3 PRO A  97      19.456 -39.185  35.489  1.00 26.01           H  
ATOM    689  HB2 PRO A  97      18.849 -39.349  33.849  1.00 26.01           H  
ATOM    690  HG3 PRO A  97      20.000 -41.517  35.609  1.00 28.38           H  
ATOM    691  HG2 PRO A  97      20.458 -41.146  33.945  1.00 28.38           H  
ATOM    692  HD2 PRO A  97      18.388 -42.078  33.111  1.00 23.47           H  
ATOM    693  HD3 PRO A  97      18.725 -43.131  34.488  1.00 23.47           H  
ATOM    694  N   GLU A  98      16.233 -38.175  35.776  1.00 24.24           N  
ANISOU  694  N   GLU A  98     3064   3353   2795   -687    858    -71
ATOM    695  CA  GLU A  98      15.325 -37.040  35.548  1.00 23.34           C  
ANISOU  695  CA  GLU A  98     2876   3180   2813   -650    951    -77
ATOM    696  C   GLU A  98      15.668 -36.153  34.331  1.00 22.39           C  
ANISOU  696  C   GLU A  98     2709   3044   2753   -625    851    -87
ATOM    697  O   GLU A  98      14.816 -35.376  33.902  1.00 24.79           O  
ANISOU  697  O   GLU A  98     2919   3294   3207   -592    873    -59
ATOM    698  CB  GLU A  98      15.251 -36.197  36.842  1.00 21.95           C  
ANISOU  698  CB  GLU A  98     2791   2980   2570   -651   1111   -142
ATOM    699  CG  GLU A  98      14.712 -36.947  38.083  1.00 23.99           C  
ANISOU  699  CG  GLU A  98     3099   3243   2771   -678   1245   -128
ATOM    700  CD  GLU A  98      13.300 -37.523  37.900  1.00 30.76           C  
ANISOU  700  CD  GLU A  98     3816   4065   3806   -654   1325    -52
ATOM    701  OE1 GLU A  98      12.357 -36.712  37.767  1.00 37.07           O  
ANISOU  701  OE1 GLU A  98     4534   4803   4748   -607   1441    -54
ATOM    702  OE2 GLU A  98      13.181 -38.768  37.885  1.00 30.47           O1-
ANISOU  702  OE2 GLU A  98     3743   4055   3778   -682   1265     14
ATOM    703  H   GLU A  98      16.703 -38.180  36.670  1.00 24.24           H  
ATOM    704  HA  GLU A  98      14.336 -37.443  35.338  1.00 23.34           H  
ATOM    705  HB3 GLU A  98      14.653 -35.304  36.669  1.00 21.95           H  
ATOM    706  HB2 GLU A  98      16.249 -35.825  37.078  1.00 21.95           H  
ATOM    707  HG3 GLU A  98      14.691 -36.261  38.931  1.00 23.99           H  
ATOM    708  HG2 GLU A  98      15.404 -37.741  38.368  1.00 23.99           H  
ATOM    709  N   THR A  99      16.889 -36.308  33.797  1.00 21.90           N  
ANISOU  709  N   THR A  99     2709   3027   2586   -642    743   -118
ATOM    710  CA  THR A  99      17.426 -35.599  32.642  1.00 22.31           C  
ANISOU  710  CA  THR A  99     2738   3071   2668   -629    658   -128
ATOM    711  C   THR A  99      17.523 -36.483  31.375  1.00 25.49           C  
ANISOU  711  C   THR A  99     3090   3486   3107   -630    529    -80
ATOM    712  O   THR A  99      17.890 -35.960  30.323  1.00 26.47           O  
ANISOU  712  O   THR A  99     3208   3607   3244   -628    457    -82
ATOM    713  CB  THR A  99      18.839 -35.049  32.980  1.00 25.91           C  
ANISOU  713  CB  THR A  99     3286   3566   2994   -653    628   -186
ATOM    714  OG1 THR A  99      19.859 -36.034  32.946  1.00 26.33           O  
ANISOU  714  OG1 THR A  99     3380   3678   2945   -676    565   -180
ATOM    715  CG2 THR A  99      18.909 -34.305  34.325  1.00 28.83           C  
ANISOU  715  CG2 THR A  99     3732   3908   3313   -664    740   -242
ATOM    716  H   THR A  99      17.523 -36.966  34.228  1.00 21.90           H  
ATOM    717  HA  THR A  99      16.779 -34.762  32.388  1.00 22.31           H  
ATOM    718  HB  THR A  99      19.083 -34.326  32.204  1.00 25.91           H  
ATOM    719  HG1 THR A  99      19.962 -36.338  32.040  1.00 26.33           H  
ATOM    720 HG21 THR A  99      19.881 -33.832  34.467  1.00 28.83           H  
ATOM    721 HG22 THR A  99      18.152 -33.525  34.375  1.00 28.83           H  
ATOM    722 HG23 THR A  99      18.752 -34.976  35.170  1.00 28.83           H  
ATOM    723  N   SER A 100      17.198 -37.783  31.488  1.00 21.75           N  
ANISOU  723  N   SER A 100     2599   3023   2643   -641    500    -40
ATOM    724  CA  SER A 100      17.278 -38.773  30.413  1.00 22.48           C  
ANISOU  724  CA  SER A 100     2674   3117   2751   -649    380     -7
ATOM    725  C   SER A 100      15.873 -39.148  29.925  1.00 21.79           C  
ANISOU  725  C   SER A 100     2499   2979   2803   -657    357     62
ATOM    726  O   SER A 100      15.026 -39.502  30.743  1.00 24.10           O  
ANISOU  726  O   SER A 100     2745   3254   3160   -659    435     95
ATOM    727  CB  SER A 100      17.985 -40.028  30.957  1.00 30.30           C  
ANISOU  727  CB  SER A 100     3722   4145   3646   -661    342    -13
ATOM    728  OG  SER A 100      19.383 -39.836  31.007  1.00 32.98           O  
ANISOU  728  OG  SER A 100     4125   4531   3877   -659    346    -61
ATOM    729  H   SER A 100      16.860 -38.134  32.375  1.00 21.75           H  
ATOM    730  HA  SER A 100      17.847 -38.387  29.564  1.00 22.48           H  
ATOM    731  HB3 SER A 100      17.799 -40.889  30.317  1.00 30.30           H  
ATOM    732  HB2 SER A 100      17.610 -40.292  31.944  1.00 30.30           H  
ATOM    733  HG  SER A 100      19.583 -39.195  31.693  1.00 32.98           H  
ATOM    734  N   SER A 101      15.658 -39.095  28.600  1.00 19.64           N  
ANISOU  734  N   SER A 101     2206   2683   2574   -668    246     91
ATOM    735  CA  SER A 101      14.428 -39.551  27.936  1.00 18.48           C  
ANISOU  735  CA  SER A 101     1982   2487   2552   -693    180    167
ATOM    736  C   SER A 101      14.386 -41.084  27.751  1.00 20.63           C  
ANISOU  736  C   SER A 101     2298   2761   2779   -724    104    180
ATOM    737  O   SER A 101      13.307 -41.665  27.637  1.00 23.26           O  
ANISOU  737  O   SER A 101     2571   3054   3211   -756     61    246
ATOM    738  CB  SER A 101      14.296 -38.780  26.605  1.00 28.70           C  
ANISOU  738  CB  SER A 101     3250   3745   3909   -705     75    201
ATOM    739  OG  SER A 101      15.158 -39.258  25.590  1.00 35.71           O  
ANISOU  739  OG  SER A 101     4241   4662   4666   -713      6    153
ATOM    740  H   SER A 101      16.395 -38.780  27.985  1.00 19.64           H  
ATOM    741  HA  SER A 101      13.583 -39.271  28.564  1.00 18.48           H  
ATOM    742  HB3 SER A 101      14.509 -37.724  26.759  1.00 28.70           H  
ATOM    743  HB2 SER A 101      13.272 -38.839  26.240  1.00 28.70           H  
ATOM    744  HG  SER A 101      14.776 -40.054  25.211  1.00 35.71           H  
ATOM    745  N   ARG A 102      15.554 -41.730  27.763  1.00 27.08           N  
ANISOU  745  N   ARG A 102     3213   3616   3461   -716     88    123
ATOM    746  CA  ARG A 102      15.765 -43.170  27.803  1.00 26.53           C  
ANISOU  746  CA  ARG A 102     3202   3538   3342   -733     23    123
ATOM    747  C   ARG A 102      17.073 -43.359  28.575  1.00 26.43           C  
ANISOU  747  C   ARG A 102     3252   3574   3217   -703     77     71
ATOM    748  O   ARG A 102      17.938 -42.486  28.500  1.00 25.26           O  
ANISOU  748  O   ARG A 102     3120   3466   3010   -679    120     28
ATOM    749  CB  ARG A 102      15.874 -43.732  26.365  1.00 30.36           C  
ANISOU  749  CB  ARG A 102     3746   3993   3795   -753    -94    113
ATOM    750  CG  ARG A 102      16.193 -45.249  26.269  1.00 27.74           C  
ANISOU  750  CG  ARG A 102     3498   3633   3406   -765   -156     96
ATOM    751  CD  ARG A 102      16.661 -45.751  24.900  1.00 32.76           C  
ANISOU  751  CD  ARG A 102     4228   4248   3972   -777   -236     60
ATOM    752  NE  ARG A 102      17.870 -45.056  24.431  1.00 40.76           N  
ANISOU  752  NE  ARG A 102     5269   5316   4900   -735   -175      4
ATOM    753  CZ  ARG A 102      18.099 -44.557  23.207  1.00 48.31           C  
ANISOU  753  CZ  ARG A 102     6260   6279   5816   -746   -200    -11
ATOM    754  NH1 ARG A 102      19.247 -43.916  22.980  1.00 50.91           N  
ANISOU  754  NH1 ARG A 102     6603   6660   6080   -711   -134    -55
ATOM    755  NH2 ARG A 102      17.207 -44.686  22.220  1.00 53.04           N1+
ANISOU  755  NH2 ARG A 102     6880   6832   6441   -799   -298     27
ATOM    756  H   ARG A 102      16.415 -41.208  27.876  1.00 27.08           H  
ATOM    757  HA  ARG A 102      14.954 -43.649  28.352  1.00 26.53           H  
ATOM    758  HB3 ARG A 102      16.639 -43.156  25.844  1.00 30.36           H  
ATOM    759  HB2 ARG A 102      14.944 -43.542  25.830  1.00 30.36           H  
ATOM    760  HG3 ARG A 102      15.245 -45.749  26.459  1.00 27.74           H  
ATOM    761  HG2 ARG A 102      16.873 -45.631  27.027  1.00 27.74           H  
ATOM    762  HD3 ARG A 102      15.839 -45.752  24.194  1.00 32.76           H  
ATOM    763  HD2 ARG A 102      16.974 -46.790  25.004  1.00 32.76           H  
ATOM    764  HE  ARG A 102      18.615 -44.969  25.123  1.00 40.76           H  
ATOM    765 HH12 ARG A 102      19.530 -43.631  22.048  1.00 50.91           H  
ATOM    766 HH11 ARG A 102      19.879 -43.735  23.757  1.00 50.91           H  
ATOM    767 HH22 ARG A 102      17.422 -44.354  21.292  1.00 53.04           H  
ATOM    768 HH21 ARG A 102      16.401 -45.284  22.345  1.00 53.04           H  
ATOM    769  N   TYR A 103      17.212 -44.483  29.275  1.00 22.71           N  
ANISOU  769  N   TYR A 103     2813   3092   2725   -710     63     85
ATOM    770  CA  TYR A 103      18.473 -44.879  29.888  1.00 20.34           C  
ANISOU  770  CA  TYR A 103     2564   2831   2334   -683     91     54
ATOM    771  C   TYR A 103      18.752 -46.333  29.507  1.00 23.20           C  
ANISOU  771  C   TYR A 103     2977   3154   2684   -682     24     62
ATOM    772  O   TYR A 103      17.803 -47.079  29.260  1.00 25.46           O  
ANISOU  772  O   TYR A 103     3259   3386   3030   -714    -22    102
ATOM    773  CB  TYR A 103      18.359 -44.684  31.408  1.00 22.09           C  
ANISOU  773  CB  TYR A 103     2774   3082   2539   -693    179     73
ATOM    774  CG  TYR A 103      19.671 -44.647  32.165  1.00 23.02           C  
ANISOU  774  CG  TYR A 103     2940   3249   2557   -676    198     42
ATOM    775  CD1 TYR A 103      20.645 -43.683  31.825  1.00 27.24           C  
ANISOU  775  CD1 TYR A 103     3482   3820   3048   -656    197     -6
ATOM    776  CD2 TYR A 103      19.903 -45.525  33.244  1.00 23.07           C  
ANISOU  776  CD2 TYR A 103     2984   3264   2518   -691    206     73
ATOM    777  CE1 TYR A 103      21.841 -43.596  32.559  1.00 23.00           C  
ANISOU  777  CE1 TYR A 103     2977   3326   2435   -652    197    -22
ATOM    778  CE2 TYR A 103      21.100 -45.433  33.981  1.00 28.28           C  
ANISOU  778  CE2 TYR A 103     3687   3966   3093   -687    198     59
ATOM    779  CZ  TYR A 103      22.064 -44.464  33.645  1.00 26.51           C  
ANISOU  779  CZ  TYR A 103     3458   3778   2838   -668    190     12
ATOM    780  OH  TYR A 103      23.206 -44.356  34.380  1.00 27.54           O  
ANISOU  780  OH  TYR A 103     3618   3948   2898   -674    166      9
ATOM    781  H   TYR A 103      16.497 -45.207  29.236  1.00 22.71           H  
ATOM    782  HA  TYR A 103      19.296 -44.281  29.492  1.00 20.34           H  
ATOM    783  HB3 TYR A 103      17.689 -45.428  31.841  1.00 22.09           H  
ATOM    784  HB2 TYR A 103      17.897 -43.717  31.590  1.00 22.09           H  
ATOM    785  HD1 TYR A 103      20.477 -42.984  31.017  1.00 27.24           H  
ATOM    786  HD2 TYR A 103      19.164 -46.257  33.532  1.00 23.07           H  
ATOM    787  HE1 TYR A 103      22.571 -42.846  32.292  1.00 23.00           H  
ATOM    788  HE2 TYR A 103      21.275 -46.097  34.815  1.00 28.28           H  
ATOM    789  HH  TYR A 103      23.787 -43.657  34.065  1.00 27.54           H  
ATOM    790  N   GLY A 104      20.030 -46.708  29.456  1.00 25.12           N  
ANISOU  790  N   GLY A 104     3263   3416   2863   -644     18     29
ATOM    791  CA  GLY A 104      20.471 -47.999  28.958  1.00 27.81           C  
ANISOU  791  CA  GLY A 104     3657   3707   3200   -625    -36     25
ATOM    792  C   GLY A 104      21.991 -47.959  28.818  1.00 29.09           C  
ANISOU  792  C   GLY A 104     3842   3897   3316   -569    -26    -20
ATOM    793  O   GLY A 104      22.605 -46.900  28.964  1.00 24.55           O  
ANISOU  793  O   GLY A 104     3237   3383   2708   -556     11    -41
ATOM    794  H   GLY A 104      20.780 -46.056  29.654  1.00 25.12           H  
ATOM    795  HA3 GLY A 104      20.030 -48.198  27.980  1.00 27.81           H  
ATOM    796  HA2 GLY A 104      20.186 -48.798  29.638  1.00 27.81           H  
ATOM    797  N  AASN A 105      22.592 -49.112  28.505  0.57 28.54           N  
ANISOU  797  N  AASN A 105     3820   3772   3252   -535    -57    -33
ATOM    798  N  BASN A 105      22.569 -49.339  28.401  0.43 30.30           N  
ANISOU  798  N  BASN A 105     4042   3994   3476   -535    -58    -31
ATOM    799  CA AASN A 105      24.045 -49.298  28.346  0.57 31.12           C  
ANISOU  799  CA AASN A 105     4146   4118   3562   -471    -35    -63
ATOM    800  CA BASN A 105      23.988 -49.476  28.096  0.43 32.18           C  
ANISOU  800  CA BASN A 105     4285   4244   3696   -470    -37    -67
ATOM    801  C  AASN A 105      24.640 -48.399  27.250  0.57 30.22           C  
ANISOU  801  C  AASN A 105     4031   4036   3414   -454      2   -119
ATOM    802  C  BASN A 105      24.464 -48.350  27.199  0.43 30.32           C  
ANISOU  802  C  BASN A 105     4038   4056   3426   -461      2   -115
ATOM    803  O  AASN A 105      25.708 -47.824  27.452  0.57 30.09           O  
ANISOU  803  O  AASN A 105     3976   4067   3389   -416     38   -131
ATOM    804  O  BASN A 105      25.435 -47.648  27.503  0.43 25.02           O  
ANISOU  804  O  BASN A 105     3320   3446   2742   -438     35   -120
ATOM    805  CB AASN A 105      24.369 -50.791  28.088  0.57 33.77           C  
ANISOU  805  CB AASN A 105     4531   4370   3930   -428    -63    -65
ATOM    806  CB BASN A 105      24.275 -50.805  27.394  0.43 34.90           C  
ANISOU  806  CB BASN A 105     4698   4500   4064   -430    -60    -90
ATOM    807  CG AASN A 105      24.232 -51.676  29.332  0.57 42.11           C  
ANISOU  807  CG AASN A 105     5579   5404   5016   -438    -99      4
ATOM    808  CG BASN A 105      25.542 -50.743  26.539  0.43 24.97           C  
ANISOU  808  CG BASN A 105     3449   3244   2794   -361     -8   -147
ATOM    809  OD1AASN A 105      24.225 -51.190  30.456  0.57 35.17           O  
ANISOU  809  OD1AASN A 105     4657   4587   4117   -463    -93     47
ATOM    810  OD1BASN A 105      26.642 -50.580  27.065  0.43 23.97           O  
ANISOU  810  OD1BASN A 105     3260   3159   2688   -314     18   -134
ATOM    811  ND2AASN A 105      24.152 -52.989  29.158  0.57 29.68           N  
ANISOU  811  ND2AASN A 105     4060   3736   3482   -426   -138     16
ATOM    812  ND2BASN A 105      25.389 -50.861  25.222  0.43 34.80           N  
ANISOU  812  ND2BASN A 105     4773   4443   4007   -361      5   -205
ATOM    813  H  AASN A 105      22.003 -49.935  28.398  0.57 28.54           H  
ATOM    814  H  BASN A 105      21.974 -50.150  28.311  0.43 30.30           H  
ATOM    815  HA AASN A 105      24.477 -48.999  29.301  0.57 31.12           H  
ATOM    816  HA BASN A 105      24.552 -49.443  29.028  0.43 32.18           H  
ATOM    817  HB3AASN A 105      25.409 -50.882  27.771  0.57 33.77           H  
ATOM    818  HB3BASN A 105      23.426 -51.074  26.765  0.43 34.90           H  
ATOM    819  HB2AASN A 105      23.765 -51.185  27.268  0.57 33.77           H  
ATOM    820  HB2BASN A 105      24.379 -51.594  28.139  0.43 34.90           H  
ATOM    821 HD22AASN A 105      24.044 -53.582  29.966  0.57 29.68           H  
ATOM    822 HD22BASN A 105      26.195 -50.826  24.615  0.43 34.80           H  
ATOM    823 HD21AASN A 105      24.182 -53.407  28.223  0.57 29.68           H  
ATOM    824 HD21BASN A 105      24.467 -50.985  24.830  0.43 34.80           H  
ATOM    825  N   PHE A 106      23.899 -48.225  26.148  1.00 29.97           N  
ANISOU  825  N   PHE A 106     4039   3982   3367   -490    -13   -141
ATOM    826  CA  PHE A 106      24.241 -47.323  25.042  1.00 35.76           C  
ANISOU  826  CA  PHE A 106     4784   4747   4056   -487     20   -182
ATOM    827  C   PHE A 106      24.335 -45.852  25.514  1.00 27.71           C  
ANISOU  827  C   PHE A 106     3692   3804   3032   -507     48   -165
ATOM    828  O   PHE A 106      25.221 -45.116  25.078  1.00 28.40           O  
ANISOU  828  O   PHE A 106     3753   3940   3097   -486     90   -185
ATOM    829  CB  PHE A 106      23.171 -47.478  23.931  1.00 46.27           C  
ANISOU  829  CB  PHE A 106     6190   6027   5365   -534    -27   -196
ATOM    830  CG  PHE A 106      23.726 -47.548  22.521  1.00 33.69           C  
ANISOU  830  CG  PHE A 106     4691   4400   3710   -513     -2   -254
ATOM    831  CD1 PHE A 106      24.290 -46.406  21.917  1.00 35.53           C  
ANISOU  831  CD1 PHE A 106     4919   4684   3895   -496     61   -283
ATOM    832  CD2 PHE A 106      23.781 -48.784  21.842  1.00 41.39           C  
ANISOU  832  CD2 PHE A 106     5772   5286   4670   -514    -35   -283
ATOM    833  CE1 PHE A 106      24.855 -46.503  20.654  1.00 29.30           C  
ANISOU  833  CE1 PHE A 106     4227   3866   3039   -478    108   -338
ATOM    834  CE2 PHE A 106      24.339 -48.852  20.573  1.00 49.21           C  
ANISOU  834  CE2 PHE A 106     6872   6237   5587   -494      7   -348
ATOM    835  CZ  PHE A 106      24.876 -47.716  19.983  1.00 39.95           C  
ANISOU  835  CZ  PHE A 106     5692   5123   4362   -475     87   -375
ATOM    836  H   PHE A 106      23.049 -48.761  26.052  1.00 29.97           H  
ATOM    837  HA  PHE A 106      25.217 -47.631  24.658  1.00 35.76           H  
ATOM    838  HB3 PHE A 106      22.462 -46.648  23.962  1.00 46.27           H  
ATOM    839  HB2 PHE A 106      22.564 -48.370  24.092  1.00 46.27           H  
ATOM    840  HD1 PHE A 106      24.290 -45.455  22.431  1.00 35.53           H  
ATOM    841  HD2 PHE A 106      23.376 -49.679  22.294  1.00 41.39           H  
ATOM    842  HE1 PHE A 106      25.278 -45.633  20.182  1.00 29.30           H  
ATOM    843  HE2 PHE A 106      24.358 -49.795  20.046  1.00 49.21           H  
ATOM    844  HZ  PHE A 106      25.311 -47.766  18.997  1.00 39.95           H  
ATOM    845  N   ASP A 107      23.432 -45.455  26.421  1.00 28.55           N  
ANISOU  845  N   ASP A 107     3765   3915   3167   -548     31   -129
ATOM    846  CA  ASP A 107      23.358 -44.113  27.003  1.00 25.49           C  
ANISOU  846  CA  ASP A 107     3326   3582   2777   -565     66   -122
ATOM    847  C   ASP A 107      24.453 -43.901  28.058  1.00 27.55           C  
ANISOU  847  C   ASP A 107     3558   3893   3016   -546     92   -120
ATOM    848  O   ASP A 107      25.115 -42.866  28.038  1.00 26.28           O  
ANISOU  848  O   ASP A 107     3373   3777   2835   -553    118   -133
ATOM    849  CB  ASP A 107      21.964 -43.761  27.578  1.00 27.71           C  
ANISOU  849  CB  ASP A 107     3579   3844   3107   -603     64    -84
ATOM    850  CG  ASP A 107      20.818 -43.989  26.585  1.00 44.87           C  
ANISOU  850  CG  ASP A 107     5757   5973   5318   -632     19    -71
ATOM    851  OD1 ASP A 107      20.676 -43.147  25.673  1.00 40.18           O  
ANISOU  851  OD1 ASP A 107     5167   5390   4708   -638     16    -86
ATOM    852  OD2 ASP A 107      20.217 -45.085  26.620  1.00 34.91           O1-
ANISOU  852  OD2 ASP A 107     4498   4664   4104   -656    -24    -38
ATOM    853  H   ASP A 107      22.785 -46.131  26.802  1.00 28.55           H  
ATOM    854  HA  ASP A 107      23.558 -43.400  26.201  1.00 25.49           H  
ATOM    855  HB3 ASP A 107      21.949 -42.711  27.878  1.00 27.71           H  
ATOM    856  HB2 ASP A 107      21.768 -44.340  28.482  1.00 27.71           H  
ATOM    857  N   ILE A 108      24.683 -44.914  28.903  1.00 23.21           N  
ANISOU  857  N   ILE A 108     3016   3330   2474   -527     74    -98
ATOM    858  CA  ILE A 108      25.759 -44.962  29.896  1.00 20.11           C  
ANISOU  858  CA  ILE A 108     2598   2980   2064   -517     72    -81
ATOM    859  C   ILE A 108      27.155 -44.761  29.272  1.00 18.39           C  
ANISOU  859  C   ILE A 108     2348   2789   1849   -479     83   -104
ATOM    860  O   ILE A 108      27.946 -44.012  29.838  1.00 21.53           O  
ANISOU  860  O   ILE A 108     2708   3238   2234   -491     84    -98
ATOM    861  CB  ILE A 108      25.701 -46.280  30.732  1.00 24.84           C  
ANISOU  861  CB  ILE A 108     3214   3548   2676   -508     36    -38
ATOM    862  CG1 ILE A 108      24.526 -46.214  31.735  1.00 23.70           C  
ANISOU  862  CG1 ILE A 108     3090   3395   2521   -559     47     -7
ATOM    863  CG2 ILE A 108      27.001 -46.673  31.474  1.00 24.49           C  
ANISOU  863  CG2 ILE A 108     3141   3538   2624   -493      6     -9
ATOM    864  CD1 ILE A 108      24.079 -47.573  32.294  1.00 27.16           C  
ANISOU  864  CD1 ILE A 108     3556   3792   2972   -564     14     45
ATOM    865  H   ILE A 108      24.146 -45.765  28.795  1.00 23.21           H  
ATOM    866  HA  ILE A 108      25.596 -44.123  30.577  1.00 20.11           H  
ATOM    867  HB  ILE A 108      25.489 -47.088  30.033  1.00 24.84           H  
ATOM    868 HG13 ILE A 108      23.660 -45.740  31.273  1.00 23.70           H  
ATOM    869 HG12 ILE A 108      24.804 -45.561  32.562  1.00 23.70           H  
ATOM    870 HG21 ILE A 108      26.863 -47.573  32.071  1.00 24.49           H  
ATOM    871 HG22 ILE A 108      27.820 -46.891  30.788  1.00 24.49           H  
ATOM    872 HG23 ILE A 108      27.328 -45.879  32.147  1.00 24.49           H  
ATOM    873 HD11 ILE A 108      23.082 -47.499  32.728  1.00 27.16           H  
ATOM    874 HD12 ILE A 108      24.044 -48.338  31.519  1.00 27.16           H  
ATOM    875 HD13 ILE A 108      24.749 -47.919  33.080  1.00 27.16           H  
ATOM    876  N   LEU A 109      27.410 -45.372  28.100  1.00 21.94           N  
ANISOU  876  N   LEU A 109     2816   3202   2317   -436     96   -130
ATOM    877  CA  LEU A 109      28.643 -45.181  27.328  1.00 26.92           C  
ANISOU  877  CA  LEU A 109     3413   3857   2959   -396    135   -151
ATOM    878  C   LEU A 109      28.804 -43.758  26.771  1.00 26.81           C  
ANISOU  878  C   LEU A 109     3382   3892   2912   -433    166   -170
ATOM    879  O   LEU A 109      29.938 -43.291  26.673  1.00 22.93           O  
ANISOU  879  O   LEU A 109     2832   3448   2434   -428    187   -163
ATOM    880  CB  LEU A 109      28.700 -46.201  26.174  1.00 24.17           C  
ANISOU  880  CB  LEU A 109     3117   3448   2618   -348    167   -189
ATOM    881  CG  LEU A 109      29.096 -47.627  26.603  1.00 28.27           C  
ANISOU  881  CG  LEU A 109     3647   3906   3188   -293    148   -175
ATOM    882  CD1 LEU A 109      28.763 -48.642  25.492  1.00 32.32           C  
ANISOU  882  CD1 LEU A 109     4248   4341   3691   -258    184   -229
ATOM    883  CD2 LEU A 109      30.569 -47.704  27.061  1.00 32.19           C  
ANISOU  883  CD2 LEU A 109     4051   4431   3749   -242    156   -140
ATOM    884  H   LEU A 109      26.715 -45.983  27.693  1.00 21.94           H  
ATOM    885  HA  LEU A 109      29.481 -45.351  28.005  1.00 26.92           H  
ATOM    886  HB3 LEU A 109      29.414 -45.876  25.414  1.00 24.17           H  
ATOM    887  HB2 LEU A 109      27.728 -46.215  25.680  1.00 24.17           H  
ATOM    888  HG  LEU A 109      28.479 -47.888  27.463  1.00 28.27           H  
ATOM    889 HD11 LEU A 109      28.135 -49.443  25.883  1.00 32.32           H  
ATOM    890 HD12 LEU A 109      28.212 -48.182  24.672  1.00 32.32           H  
ATOM    891 HD13 LEU A 109      29.651 -49.100  25.058  1.00 32.32           H  
ATOM    892 HD21 LEU A 109      31.183 -48.314  26.403  1.00 32.19           H  
ATOM    893 HD22 LEU A 109      31.046 -46.725  27.094  1.00 32.19           H  
ATOM    894 HD23 LEU A 109      30.642 -48.130  28.061  1.00 32.19           H  
ATOM    895  N   ARG A 110      27.699 -43.083  26.444  1.00 21.52           N  
ANISOU  895  N   ARG A 110     2755   3207   2214   -473    162   -183
ATOM    896  CA  ARG A 110      27.727 -41.689  26.009  1.00 25.90           C  
ANISOU  896  CA  ARG A 110     3299   3795   2746   -509    183   -193
ATOM    897  C   ARG A 110      27.982 -40.747  27.189  1.00 23.79           C  
ANISOU  897  C   ARG A 110     2990   3570   2480   -543    174   -175
ATOM    898  O   ARG A 110      28.819 -39.856  27.060  1.00 24.68           O  
ANISOU  898  O   ARG A 110     3071   3720   2587   -562    190   -177
ATOM    899  CB  ARG A 110      26.440 -41.348  25.251  1.00 23.12           C  
ANISOU  899  CB  ARG A 110     2998   3405   2381   -542    164   -197
ATOM    900  CG  ARG A 110      26.379 -42.088  23.909  1.00 24.26           C  
ANISOU  900  CG  ARG A 110     3212   3510   2495   -528    167   -221
ATOM    901  CD  ARG A 110      25.002 -42.023  23.254  1.00 27.58           C  
ANISOU  901  CD  ARG A 110     3686   3885   2907   -572    114   -211
ATOM    902  NE  ARG A 110      25.045 -42.532  21.875  1.00 30.32           N  
ANISOU  902  NE  ARG A 110     4128   4195   3196   -574    112   -239
ATOM    903  CZ  ARG A 110      24.065 -42.450  20.964  1.00 33.84           C  
ANISOU  903  CZ  ARG A 110     4646   4592   3619   -621     46   -230
ATOM    904  NH1 ARG A 110      22.895 -41.863  21.238  1.00 30.76           N  
ANISOU  904  NH1 ARG A 110     4217   4185   3286   -659    -20   -183
ATOM    905  NH2 ARG A 110      24.267 -42.972  19.755  1.00 32.70           N1+
ANISOU  905  NH2 ARG A 110     4615   4411   3397   -631     46   -263
ATOM    906  H   ARG A 110      26.793 -43.502  26.611  1.00 21.52           H  
ATOM    907  HA  ARG A 110      28.560 -41.555  25.316  1.00 25.90           H  
ATOM    908  HB3 ARG A 110      26.407 -40.274  25.056  1.00 23.12           H  
ATOM    909  HB2 ARG A 110      25.564 -41.569  25.860  1.00 23.12           H  
ATOM    910  HG3 ARG A 110      26.587 -43.140  24.106  1.00 24.26           H  
ATOM    911  HG2 ARG A 110      27.166 -41.746  23.236  1.00 24.26           H  
ATOM    912  HD3 ARG A 110      24.558 -41.031  23.340  1.00 27.58           H  
ATOM    913  HD2 ARG A 110      24.341 -42.713  23.780  1.00 27.58           H  
ATOM    914  HE  ARG A 110      25.887 -43.030  21.613  1.00 30.32           H  
ATOM    915 HH12 ARG A 110      22.127 -41.947  20.578  1.00 30.76           H  
ATOM    916 HH11 ARG A 110      22.715 -41.461  22.145  1.00 30.76           H  
ATOM    917 HH22 ARG A 110      23.523 -42.940  19.063  1.00 32.70           H  
ATOM    918 HH21 ARG A 110      25.144 -43.427  19.527  1.00 32.70           H  
ATOM    919  N   ASP A 111      27.360 -41.021  28.343  1.00 22.32           N  
ANISOU  919  N   ASP A 111     2812   3374   2296   -557    151   -157
ATOM    920  CA  ASP A 111      27.633 -40.308  29.597  1.00 22.64           C  
ANISOU  920  CA  ASP A 111     2842   3445   2315   -595    145   -148
ATOM    921  C   ASP A 111      29.102 -40.430  30.048  1.00 25.66           C  
ANISOU  921  C   ASP A 111     3180   3870   2700   -591    119   -131
ATOM    922  O   ASP A 111      29.653 -39.450  30.546  1.00 22.47           O  
ANISOU  922  O   ASP A 111     2762   3496   2278   -633    108   -131
ATOM    923  CB  ASP A 111      26.692 -40.726  30.758  1.00 23.45           C  
ANISOU  923  CB  ASP A 111     2977   3528   2404   -612    139   -130
ATOM    924  CG  ASP A 111      25.181 -40.517  30.542  1.00 32.22           C  
ANISOU  924  CG  ASP A 111     4106   4601   3535   -624    173   -137
ATOM    925  OD1 ASP A 111      24.795 -39.701  29.676  1.00 33.60           O  
ANISOU  925  OD1 ASP A 111     4272   4763   3732   -626    187   -153
ATOM    926  OD2 ASP A 111      24.423 -41.101  31.348  1.00 33.05           O1-
ANISOU  926  OD2 ASP A 111     4229   4687   3641   -634    185   -117
ATOM    927  H   ASP A 111      26.714 -41.797  28.410  1.00 22.32           H  
ATOM    928  HA  ASP A 111      27.463 -39.250  29.390  1.00 22.64           H  
ATOM    929  HB3 ASP A 111      26.965 -40.191  31.668  1.00 23.45           H  
ATOM    930  HB2 ASP A 111      26.845 -41.786  30.969  1.00 23.45           H  
ATOM    931  N   GLU A 112      29.712 -41.608  29.840  1.00 21.01           N  
ANISOU  931  N   GLU A 112     2564   3274   2145   -542    103   -111
ATOM    932  CA  GLU A 112      31.131 -41.876  30.089  1.00 23.98           C  
ANISOU  932  CA  GLU A 112     2872   3683   2554   -531     70    -78
ATOM    933  C   GLU A 112      32.062 -41.200  29.068  1.00 23.01           C  
ANISOU  933  C   GLU A 112     2690   3591   2462   -522    112    -89
ATOM    934  O   GLU A 112      33.149 -40.771  29.454  1.00 24.55           O  
ANISOU  934  O   GLU A 112     2819   3825   2684   -546     84    -59
ATOM    935  CB  GLU A 112      31.364 -43.398  30.133  1.00 23.00           C  
ANISOU  935  CB  GLU A 112     2731   3528   2480   -470     48    -48
ATOM    936  CG  GLU A 112      30.790 -44.059  31.410  1.00 24.00           C  
ANISOU  936  CG  GLU A 112     2908   3635   2578   -493     -8    -14
ATOM    937  CD  GLU A 112      30.754 -45.597  31.410  1.00 31.87           C  
ANISOU  937  CD  GLU A 112     3901   4581   3626   -434    -33     17
ATOM    938  OE1 GLU A 112      31.102 -46.221  30.382  1.00 32.37           O  
ANISOU  938  OE1 GLU A 112     3942   4612   3746   -368      7     -4
ATOM    939  OE2 GLU A 112      30.363 -46.138  32.468  1.00 28.73           O1-
ANISOU  939  OE2 GLU A 112     3536   4170   3210   -458    -89     63
ATOM    940  H   GLU A 112      29.177 -42.381  29.467  1.00 21.01           H  
ATOM    941  HA  GLU A 112      31.387 -41.466  31.069  1.00 23.98           H  
ATOM    942  HB3 GLU A 112      32.430 -43.621  30.063  1.00 23.00           H  
ATOM    943  HB2 GLU A 112      30.907 -43.840  29.247  1.00 23.00           H  
ATOM    944  HG3 GLU A 112      29.778 -43.702  31.597  1.00 24.00           H  
ATOM    945  HG2 GLU A 112      31.380 -43.732  32.267  1.00 24.00           H  
ATOM    946  N   LEU A 113      31.619 -41.083  27.802  1.00 20.95           N  
ANISOU  946  N   LEU A 113     2456   3311   2195   -497    175   -126
ATOM    947  CA  LEU A 113      32.330 -40.359  26.745  1.00 21.56           C  
ANISOU  947  CA  LEU A 113     2494   3417   2283   -501    230   -134
ATOM    948  C   LEU A 113      32.337 -38.841  27.002  1.00 23.34           C  
ANISOU  948  C   LEU A 113     2717   3671   2480   -575    212   -132
ATOM    949  O   LEU A 113      33.388 -38.229  26.836  1.00 24.02           O  
ANISOU  949  O   LEU A 113     2740   3795   2594   -600    222   -113
ATOM    950  CB  LEU A 113      31.776 -40.777  25.360  1.00 21.77           C  
ANISOU  950  CB  LEU A 113     2584   3409   2278   -474    293   -174
ATOM    951  CG  LEU A 113      32.444 -40.108  24.128  1.00 26.78           C  
ANISOU  951  CG  LEU A 113     3198   4071   2907   -481    368   -181
ATOM    952  CD1 LEU A 113      32.573 -41.063  22.923  1.00 28.59           C  
ANISOU  952  CD1 LEU A 113     3481   4265   3118   -427    445   -216
ATOM    953  CD2 LEU A 113      31.772 -38.779  23.727  1.00 27.69           C  
ANISOU  953  CD2 LEU A 113     3359   4192   2972   -548    357   -186
ATOM    954  H   LEU A 113      30.726 -41.483  27.549  1.00 20.95           H  
ATOM    955  HA  LEU A 113      33.371 -40.688  26.778  1.00 21.56           H  
ATOM    956  HB3 LEU A 113      30.697 -40.631  25.316  1.00 21.77           H  
ATOM    957  HB2 LEU A 113      31.915 -41.857  25.295  1.00 21.77           H  
ATOM    958  HG  LEU A 113      33.467 -39.874  24.424  1.00 26.78           H  
ATOM    959 HD11 LEU A 113      33.504 -40.879  22.387  1.00 28.59           H  
ATOM    960 HD12 LEU A 113      32.588 -42.112  23.219  1.00 28.59           H  
ATOM    961 HD13 LEU A 113      31.762 -40.941  22.206  1.00 28.59           H  
ATOM    962 HD21 LEU A 113      32.519 -37.992  23.636  1.00 27.69           H  
ATOM    963 HD22 LEU A 113      31.258 -38.843  22.768  1.00 27.69           H  
ATOM    964 HD23 LEU A 113      31.032 -38.450  24.456  1.00 27.69           H  
ATOM    965  N   GLU A 114      31.207 -38.284  27.475  1.00 22.26           N  
ANISOU  965  N   GLU A 114     2646   3511   2301   -612    189   -149
ATOM    966  CA  GLU A 114      31.058 -36.889  27.910  1.00 24.37           C  
ANISOU  966  CA  GLU A 114     2926   3787   2547   -676    177   -154
ATOM    967  C   GLU A 114      31.987 -36.490  29.069  1.00 25.15           C  
ANISOU  967  C   GLU A 114     2986   3919   2651   -719    122   -128
ATOM    968  O   GLU A 114      32.421 -35.340  29.101  1.00 22.77           O  
ANISOU  968  O   GLU A 114     2667   3633   2350   -774    112   -124
ATOM    969  CB  GLU A 114      29.590 -36.619  28.294  1.00 23.23           C  
ANISOU  969  CB  GLU A 114     2852   3599   2376   -691    178   -176
ATOM    970  CG  GLU A 114      28.630 -36.576  27.086  1.00 24.04           C  
ANISOU  970  CG  GLU A 114     2985   3665   2484   -668    205   -187
ATOM    971  CD  GLU A 114      27.139 -36.722  27.439  1.00 25.26           C  
ANISOU  971  CD  GLU A 114     3177   3774   2648   -670    204   -192
ATOM    972  OE1 GLU A 114      26.765 -36.454  28.602  1.00 25.38           O  
ANISOU  972  OE1 GLU A 114     3206   3784   2653   -686    206   -196
ATOM    973  OE2 GLU A 114      26.377 -37.096  26.521  1.00 26.88           O1-
ANISOU  973  OE2 GLU A 114     3399   3945   2869   -659    203   -188
ATOM    974  H   GLU A 114      30.380 -38.861  27.568  1.00 22.26           H  
ATOM    975  HA  GLU A 114      31.313 -36.252  27.061  1.00 24.37           H  
ATOM    976  HB3 GLU A 114      29.507 -35.681  28.847  1.00 23.23           H  
ATOM    977  HB2 GLU A 114      29.268 -37.399  28.984  1.00 23.23           H  
ATOM    978  HG3 GLU A 114      28.900 -37.336  26.354  1.00 24.04           H  
ATOM    979  HG2 GLU A 114      28.763 -35.621  26.578  1.00 24.04           H  
ATOM    980  N   VAL A 115      32.294 -37.433  29.980  1.00 23.35           N  
ANISOU  980  N   VAL A 115     2749   3696   2426   -705     75   -103
ATOM    981  CA  VAL A 115      33.266 -37.247  31.063  1.00 22.98           C  
ANISOU  981  CA  VAL A 115     2671   3679   2380   -756     -3    -66
ATOM    982  C   VAL A 115      34.711 -37.099  30.536  1.00 22.79           C  
ANISOU  982  C   VAL A 115     2534   3695   2432   -757     -9    -28
ATOM    983  O   VAL A 115      35.454 -36.291  31.090  1.00 22.34           O  
ANISOU  983  O   VAL A 115     2449   3660   2380   -829    -62     -6
ATOM    984  CB  VAL A 115      33.180 -38.390  32.121  1.00 24.99           C  
ANISOU  984  CB  VAL A 115     2938   3928   2627   -738    -62    -31
ATOM    985  CG1 VAL A 115      34.383 -38.517  33.082  1.00 26.72           C  
ANISOU  985  CG1 VAL A 115     3116   4179   2858   -792   -168     26
ATOM    986  CG2 VAL A 115      31.892 -38.260  32.952  1.00 28.02           C  
ANISOU  986  CG2 VAL A 115     3434   4280   2933   -757    -46    -62
ATOM    987  H   VAL A 115      31.887 -38.354  29.898  1.00 23.35           H  
ATOM    988  HA  VAL A 115      33.016 -36.309  31.565  1.00 22.98           H  
ATOM    989  HB  VAL A 115      33.109 -39.336  31.585  1.00 24.99           H  
ATOM    990 HG11 VAL A 115      34.192 -39.266  33.852  1.00 26.72           H  
ATOM    991 HG12 VAL A 115      35.291 -38.830  32.566  1.00 26.72           H  
ATOM    992 HG13 VAL A 115      34.590 -37.573  33.587  1.00 26.72           H  
ATOM    993 HG21 VAL A 115      31.751 -39.126  33.599  1.00 28.02           H  
ATOM    994 HG22 VAL A 115      31.925 -37.374  33.586  1.00 28.02           H  
ATOM    995 HG23 VAL A 115      31.009 -38.179  32.320  1.00 28.02           H  
ATOM    996  N   VAL A 116      35.066 -37.814  29.451  1.00 22.34           N  
ANISOU  996  N   VAL A 116     2412   3640   2435   -682     53    -21
ATOM    997  CA  VAL A 116      36.343 -37.627  28.752  1.00 23.08           C  
ANISOU  997  CA  VAL A 116     2387   3768   2612   -673     82     15
ATOM    998  C   VAL A 116      36.396 -36.263  28.033  1.00 25.27           C  
ANISOU  998  C   VAL A 116     2673   4059   2867   -734    121     -2
ATOM    999  O   VAL A 116      37.426 -35.597  28.131  1.00 24.72           O  
ANISOU  999  O   VAL A 116     2522   4023   2848   -786     96     40
ATOM   1000  CB  VAL A 116      36.654 -38.755  27.722  1.00 22.67           C  
ANISOU 1000  CB  VAL A 116     2292   3703   2618   -572    173      9
ATOM   1001  CG1 VAL A 116      37.976 -38.551  26.946  1.00 25.71           C  
ANISOU 1001  CG1 VAL A 116     2547   4124   3096   -559    236     46
ATOM   1002  CG2 VAL A 116      36.673 -40.139  28.392  1.00 28.41           C  
ANISOU 1002  CG2 VAL A 116     3006   4404   3384   -512    125     34
ATOM   1003  H   VAL A 116      34.410 -38.459  29.033  1.00 22.34           H  
ATOM   1004  HA  VAL A 116      37.135 -37.637  29.505  1.00 23.08           H  
ATOM   1005  HB  VAL A 116      35.859 -38.776  26.977  1.00 22.67           H  
ATOM   1006 HG11 VAL A 116      38.185 -39.401  26.297  1.00 25.71           H  
ATOM   1007 HG12 VAL A 116      37.953 -37.672  26.302  1.00 25.71           H  
ATOM   1008 HG13 VAL A 116      38.821 -38.443  27.627  1.00 25.71           H  
ATOM   1009 HG21 VAL A 116      36.886 -40.926  27.667  1.00 28.41           H  
ATOM   1010 HG22 VAL A 116      37.433 -40.190  29.172  1.00 28.41           H  
ATOM   1011 HG23 VAL A 116      35.713 -40.379  28.849  1.00 28.41           H  
ATOM   1012  N   LEU A 117      35.285 -35.849  27.388  1.00 23.54           N  
ANISOU 1012  N   LEU A 117     2550   3811   2583   -732    175    -52
ATOM   1013  CA  LEU A 117      35.150 -34.539  26.736  1.00 24.00           C  
ANISOU 1013  CA  LEU A 117     2626   3871   2622   -790    206    -60
ATOM   1014  C   LEU A 117      35.286 -33.357  27.714  1.00 24.09           C  
ANISOU 1014  C   LEU A 117     2652   3881   2620   -880    127    -52
ATOM   1015  O   LEU A 117      35.892 -32.356  27.341  1.00 24.98           O  
ANISOU 1015  O   LEU A 117     2721   4011   2761   -941    123    -26
ATOM   1016  CB  LEU A 117      33.821 -34.410  25.960  1.00 22.49           C  
ANISOU 1016  CB  LEU A 117     2537   3638   2371   -774    249   -104
ATOM   1017  CG  LEU A 117      33.552 -35.427  24.831  1.00 25.43           C  
ANISOU 1017  CG  LEU A 117     2929   3999   2733   -703    317   -120
ATOM   1018  CD1 LEU A 117      32.228 -35.095  24.107  1.00 28.33           C  
ANISOU 1018  CD1 LEU A 117     3395   4324   3044   -713    330   -146
ATOM   1019  CD2 LEU A 117      34.732 -35.601  23.855  1.00 25.11           C  
ANISOU 1019  CD2 LEU A 117     2817   3995   2730   -685    396    -98
ATOM   1020  H   LEU A 117      34.477 -36.456  27.351  1.00 23.54           H  
ATOM   1021  HA  LEU A 117      35.965 -34.456  26.021  1.00 24.00           H  
ATOM   1022  HB3 LEU A 117      33.782 -33.410  25.523  1.00 22.49           H  
ATOM   1023  HB2 LEU A 117      32.996 -34.464  26.669  1.00 22.49           H  
ATOM   1024  HG  LEU A 117      33.402 -36.393  25.297  1.00 25.43           H  
ATOM   1025 HD11 LEU A 117      32.362 -34.926  23.040  1.00 28.33           H  
ATOM   1026 HD12 LEU A 117      31.506 -35.904  24.219  1.00 28.33           H  
ATOM   1027 HD13 LEU A 117      31.752 -34.200  24.505  1.00 28.33           H  
ATOM   1028 HD21 LEU A 117      34.405 -35.691  22.820  1.00 25.11           H  
ATOM   1029 HD22 LEU A 117      35.430 -34.768  23.900  1.00 25.11           H  
ATOM   1030 HD23 LEU A 117      35.290 -36.508  24.087  1.00 25.11           H  
ATOM   1031  N   LYS A 118      34.762 -33.508  28.944  1.00 23.40           N  
ANISOU 1031  N   LYS A 118     2637   3769   2486   -897     68    -73
ATOM   1032  CA  LYS A 118      34.885 -32.551  30.046  1.00 21.82           C  
ANISOU 1032  CA  LYS A 118     2477   3558   2254   -988     -6    -74
ATOM   1033  C   LYS A 118      36.356 -32.303  30.420  1.00 22.53           C  
ANISOU 1033  C   LYS A 118     2465   3693   2403  -1040    -82    -12
ATOM   1034  O   LYS A 118      36.786 -31.152  30.423  1.00 25.42           O  
ANISOU 1034  O   LYS A 118     2823   4058   2779  -1125   -122      1
ATOM   1035  CB  LYS A 118      34.069 -33.068  31.252  1.00 24.14           C  
ANISOU 1035  CB  LYS A 118     2871   3824   2479   -990    -41   -104
ATOM   1036  CG  LYS A 118      34.031 -32.145  32.486  1.00 29.11           C  
ANISOU 1036  CG  LYS A 118     3582   4432   3047  -1087   -112   -119
ATOM   1037  CD  LYS A 118      33.426 -32.852  33.713  1.00 30.01           C  
ANISOU 1037  CD  LYS A 118     3796   4526   3081  -1085   -129   -140
ATOM   1038  CE  LYS A 118      33.141 -31.923  34.905  1.00 33.40           C  
ANISOU 1038  CE  LYS A 118     4357   4914   3418  -1178   -163   -181
ATOM   1039  NZ  LYS A 118      34.374 -31.493  35.589  1.00 33.74           N1+
ANISOU 1039  NZ  LYS A 118     4390   4983   3445  -1275   -294   -137
ATOM   1040  H   LYS A 118      34.261 -34.361  29.157  1.00 23.40           H  
ATOM   1041  HA  LYS A 118      34.451 -31.606  29.714  1.00 21.82           H  
ATOM   1042  HB3 LYS A 118      34.466 -34.033  31.563  1.00 24.14           H  
ATOM   1043  HB2 LYS A 118      33.047 -33.263  30.930  1.00 24.14           H  
ATOM   1044  HG3 LYS A 118      33.443 -31.259  32.246  1.00 29.11           H  
ATOM   1045  HG2 LYS A 118      35.031 -31.794  32.738  1.00 29.11           H  
ATOM   1046  HD3 LYS A 118      34.092 -33.659  34.023  1.00 30.01           H  
ATOM   1047  HD2 LYS A 118      32.502 -33.348  33.428  1.00 30.01           H  
ATOM   1048  HE3 LYS A 118      32.524 -32.450  35.634  1.00 33.40           H  
ATOM   1049  HE2 LYS A 118      32.573 -31.050  34.584  1.00 33.40           H  
ATOM   1050  HZ1 LYS A 118      34.961 -30.978  34.945  1.00 33.74           H  
ATOM   1051  HZ2 LYS A 118      34.140 -30.900  36.373  1.00 33.74           H  
ATOM   1052  HZ3 LYS A 118      34.877 -32.304  35.918  1.00 33.74           H  
ATOM   1053  N   ASP A 119      37.087 -33.396  30.699  1.00 22.74           N  
ANISOU 1053  N   ASP A 119     2405   3751   2483   -990   -109     34
ATOM   1054  CA  ASP A 119      38.488 -33.401  31.131  1.00 23.59           C  
ANISOU 1054  CA  ASP A 119     2392   3899   2674  -1035   -196    110
ATOM   1055  C   ASP A 119      39.466 -32.810  30.102  1.00 23.92           C  
ANISOU 1055  C   ASP A 119     2319   3968   2800  -1056   -142    145
ATOM   1056  O   ASP A 119      40.408 -32.134  30.511  1.00 24.79           O  
ANISOU 1056  O   ASP A 119     2361   4098   2960  -1145   -223    197
ATOM   1057  CB  ASP A 119      38.973 -34.801  31.587  1.00 28.75           C  
ANISOU 1057  CB  ASP A 119     2960   4568   3395   -956   -219    159
ATOM   1058  CG  ASP A 119      38.170 -35.475  32.718  1.00 60.35           C  
ANISOU 1058  CG  ASP A 119     7050   8554   7327   -984   -329    167
ATOM   1059  OD1 ASP A 119      37.482 -34.762  33.486  1.00 53.33           O  
ANISOU 1059  OD1 ASP A 119     6284   7645   6334  -1071   -384    134
ATOM   1060  OD2 ASP A 119      38.360 -36.701  32.876  1.00 57.62           O1-
ANISOU 1060  OD2 ASP A 119     6660   8208   7026   -919   -355    207
ATOM   1061  H   ASP A 119      36.641 -34.304  30.670  1.00 22.74           H  
ATOM   1062  HA  ASP A 119      38.539 -32.740  31.996  1.00 23.59           H  
ATOM   1063  HB3 ASP A 119      40.009 -34.736  31.925  1.00 28.75           H  
ATOM   1064  HB2 ASP A 119      38.961 -35.475  30.728  1.00 28.75           H  
ATOM   1065  N   VAL A 120      39.224 -33.051  28.802  1.00 30.51           N  
ANISOU 1065  N   VAL A 120     3139   4804   3647   -986    -10    120
ATOM   1066  CA  VAL A 120      40.092 -32.583  27.717  1.00 29.48           C  
ANISOU 1066  CA  VAL A 120     2900   4705   3594  -1004     61    160
ATOM   1067  C   VAL A 120      39.695 -31.200  27.148  1.00 31.12           C  
ANISOU 1067  C   VAL A 120     3181   4892   3750  -1087     78    138
ATOM   1068  O   VAL A 120      40.399 -30.731  26.254  1.00 33.47           O  
ANISOU 1068  O   VAL A 120     3391   5215   4110  -1138    108    185
ATOM   1069  CB  VAL A 120      40.156 -33.606  26.547  1.00 26.79           C  
ANISOU 1069  CB  VAL A 120     2513   4376   3289   -897    206    152
ATOM   1070  CG1 VAL A 120      40.649 -34.988  27.010  1.00 29.75           C  
ANISOU 1070  CG1 VAL A 120     2809   4757   3738   -808    194    178
ATOM   1071  CG2 VAL A 120      38.865 -33.715  25.714  1.00 25.21           C  
ANISOU 1071  CG2 VAL A 120     2461   4138   2979   -859    280     77
ATOM   1072  H   VAL A 120      38.436 -33.625  28.536  1.00 30.51           H  
ATOM   1073  HA  VAL A 120      41.110 -32.474  28.098  1.00 29.48           H  
ATOM   1074  HB  VAL A 120      40.936 -33.260  25.868  1.00 26.79           H  
ATOM   1075 HG11 VAL A 120      40.729 -35.676  26.170  1.00 29.75           H  
ATOM   1076 HG12 VAL A 120      41.635 -34.918  27.470  1.00 29.75           H  
ATOM   1077 HG13 VAL A 120      39.979 -35.442  27.739  1.00 29.75           H  
ATOM   1078 HG21 VAL A 120      38.902 -34.558  25.023  1.00 25.21           H  
ATOM   1079 HG22 VAL A 120      38.010 -33.854  26.364  1.00 25.21           H  
ATOM   1080 HG23 VAL A 120      38.683 -32.819  25.119  1.00 25.21           H  
ATOM   1081  N   LEU A 121      38.616 -30.571  27.656  1.00 25.68           N  
ANISOU 1081  N   LEU A 121     2642   4153   2962  -1101     64     73
ATOM   1082  CA  LEU A 121      38.169 -29.231  27.246  1.00 24.45           C  
ANISOU 1082  CA  LEU A 121     2558   3961   2770  -1171     75     55
ATOM   1083  C   LEU A 121      38.303 -28.179  28.362  1.00 27.64           C  
ANISOU 1083  C   LEU A 121     3011   4334   3158  -1280    -36     53
ATOM   1084  O   LEU A 121      38.407 -26.996  28.036  1.00 29.13           O  
ANISOU 1084  O   LEU A 121     3222   4495   3353  -1357    -41     60
ATOM   1085  CB  LEU A 121      36.702 -29.272  26.754  1.00 23.39           C  
ANISOU 1085  CB  LEU A 121     2550   3776   2561  -1121    129     -6
ATOM   1086  CG  LEU A 121      36.503 -29.899  25.355  1.00 22.86           C  
ANISOU 1086  CG  LEU A 121     2478   3721   2485  -1046    232     -9
ATOM   1087  CD1 LEU A 121      35.005 -30.149  25.066  1.00 24.50           C  
ANISOU 1087  CD1 LEU A 121     2802   3875   2631  -1004    246    -58
ATOM   1088  CD2 LEU A 121      37.172 -29.060  24.244  1.00 25.72           C  
ANISOU 1088  CD2 LEU A 121     2804   4100   2867  -1091    295     31
ATOM   1089  H   LEU A 121      38.066 -31.028  28.370  1.00 25.68           H  
ATOM   1090  HA  LEU A 121      38.788 -28.879  26.424  1.00 24.45           H  
ATOM   1091  HB3 LEU A 121      36.299 -28.259  26.711  1.00 23.39           H  
ATOM   1092  HB2 LEU A 121      36.096 -29.789  27.499  1.00 23.39           H  
ATOM   1093  HG  LEU A 121      36.986 -30.876  25.360  1.00 22.86           H  
ATOM   1094 HD11 LEU A 121      34.843 -31.174  24.730  1.00 24.50           H  
ATOM   1095 HD12 LEU A 121      34.386 -30.004  25.952  1.00 24.50           H  
ATOM   1096 HD13 LEU A 121      34.608 -29.488  24.296  1.00 24.50           H  
ATOM   1097 HD21 LEU A 121      36.553 -28.972  23.352  1.00 25.72           H  
ATOM   1098 HD22 LEU A 121      37.398 -28.046  24.577  1.00 25.72           H  
ATOM   1099 HD23 LEU A 121      38.112 -29.514  23.934  1.00 25.72           H  
ATOM   1100  N   GLN A 122      38.266 -28.590  29.642  1.00 27.82           N  
ANISOU 1100  N   GLN A 122     3065   4353   3152  -1296   -128     44
ATOM   1101  CA  GLN A 122      38.199 -27.666  30.781  1.00 28.60           C  
ANISOU 1101  CA  GLN A 122     3270   4403   3195  -1399   -222     16
ATOM   1102  C   GLN A 122      39.529 -26.976  31.134  1.00 33.88           C  
ANISOU 1102  C   GLN A 122     3861   5093   3920  -1515   -335     81
ATOM   1103  O   GLN A 122      39.484 -25.861  31.654  1.00 38.05           O  
ANISOU 1103  O   GLN A 122     4492   5568   4397  -1619   -415     56
ATOM   1104  CB  GLN A 122      37.580 -28.385  31.999  1.00 26.39           C  
ANISOU 1104  CB  GLN A 122     3095   4102   2830  -1380   -266    -27
ATOM   1105  CG  GLN A 122      38.459 -29.481  32.645  1.00 27.06           C  
ANISOU 1105  CG  GLN A 122     3099   4239   2942  -1380   -358     33
ATOM   1106  CD  GLN A 122      37.729 -30.274  33.734  1.00 32.08           C  
ANISOU 1106  CD  GLN A 122     3853   4855   3481  -1362   -390     -4
ATOM   1107  OE1 GLN A 122      36.595 -29.968  34.099  1.00 29.26           O  
ANISOU 1107  OE1 GLN A 122     3638   4444   3037  -1359   -338    -78
ATOM   1108  NE2 GLN A 122      38.389 -31.305  34.264  1.00 34.44           N  
ANISOU 1108  NE2 GLN A 122     4090   5194   3803  -1350   -470     55
ATOM   1109  H   GLN A 122      38.161 -29.573  29.855  1.00 27.82           H  
ATOM   1110  HA  GLN A 122      37.508 -26.867  30.508  1.00 28.60           H  
ATOM   1111  HB3 GLN A 122      36.619 -28.805  31.699  1.00 26.39           H  
ATOM   1112  HB2 GLN A 122      37.344 -27.639  32.760  1.00 26.39           H  
ATOM   1113  HG3 GLN A 122      39.352 -29.040  33.089  1.00 27.06           H  
ATOM   1114  HG2 GLN A 122      38.805 -30.181  31.885  1.00 27.06           H  
ATOM   1115 HE22 GLN A 122      37.959 -31.882  34.971  1.00 34.44           H  
ATOM   1116 HE21 GLN A 122      39.319 -31.534  33.945  1.00 34.44           H  
ATOM   1117  N   GLU A 123      40.669 -27.635  30.863  1.00 32.40           N  
ANISOU 1117  N   GLU A 123     3497   4972   3843  -1505   -343    166
ATOM   1118  CA  GLU A 123      42.005 -27.152  31.211  1.00 39.48           C  
ANISOU 1118  CA  GLU A 123     4293   5890   4817  -1622   -462    245
ATOM   1119  C   GLU A 123      42.752 -26.660  29.951  1.00 34.77           C  
ANISOU 1119  C   GLU A 123     3550   5328   4335  -1640   -386    309
ATOM   1120  O   GLU A 123      43.008 -27.473  29.063  1.00 34.67           O  
ANISOU 1120  O   GLU A 123     3408   5367   4400  -1546   -279    346
ATOM   1121  CB  GLU A 123      42.792 -28.278  31.923  1.00 66.99           C  
ANISOU 1121  CB  GLU A 123     7672   9420   8361  -1615   -572    315
ATOM   1122  CG  GLU A 123      42.701 -29.693  31.309  1.00 75.05           C  
ANISOU 1122  CG  GLU A 123     8537  10496   9484  -1481   -477    360
ATOM   1123  CD  GLU A 123      43.792 -30.619  31.856  1.00 82.25           C  
ANISOU 1123  CD  GLU A 123     9290  11448  10513  -1495   -602    465
ATOM   1124  OE1 GLU A 123      44.942 -30.487  31.382  1.00 77.41           O  
ANISOU 1124  OE1 GLU A 123     8497  10870  10046  -1541   -625    557
ATOM   1125  OE2 GLU A 123      43.463 -31.445  32.736  1.00 84.99           O1-
ANISOU 1125  OE2 GLU A 123     9688  11788  10816  -1466   -682    464
ATOM   1126  H   GLU A 123      40.628 -28.545  30.426  1.00 32.40           H  
ATOM   1127  HA  GLU A 123      41.931 -26.356  31.950  1.00 39.48           H  
ATOM   1128  HB3 GLU A 123      42.461 -28.330  32.961  1.00 66.99           H  
ATOM   1129  HB2 GLU A 123      43.840 -27.975  31.981  1.00 66.99           H  
ATOM   1130  HG3 GLU A 123      42.788 -29.672  30.224  1.00 75.05           H  
ATOM   1131  HG2 GLU A 123      41.717 -30.115  31.520  1.00 75.05           H  
ATOM   1132  N   PRO A 124      43.125 -25.359  29.889  1.00 40.51           N  
ANISOU 1132  N   PRO A 124     4299   6022   5072  -1760   -428    325
ATOM   1133  CA  PRO A 124      44.133 -24.867  28.926  1.00 44.43           C  
ANISOU 1133  CA  PRO A 124     4639   6556   5685  -1796   -364    406
ATOM   1134  C   PRO A 124      45.510 -25.533  29.109  1.00 40.88           C  
ANISOU 1134  C   PRO A 124     3974   6171   5388  -1788   -407    513
ATOM   1135  O   PRO A 124      45.956 -25.688  30.247  1.00 32.80           O  
ANISOU 1135  O   PRO A 124     2936   5142   4384  -1813   -554    541
ATOM   1136  CB  PRO A 124      44.234 -23.355  29.222  1.00 48.66           C  
ANISOU 1136  CB  PRO A 124     5274   7015   6199  -1919   -442    399
ATOM   1137  CG  PRO A 124      42.989 -23.004  30.012  1.00 48.49           C  
ANISOU 1137  CG  PRO A 124     5469   6921   6033  -1938   -474    291
ATOM   1138  CD  PRO A 124      42.676 -24.283  30.771  1.00 44.11           C  
ANISOU 1138  CD  PRO A 124     4942   6392   5427  -1860   -508    259
ATOM   1139  HA  PRO A 124      43.752 -25.027  27.915  1.00 44.43           H  
ATOM   1140  HB3 PRO A 124      44.321 -22.760  28.313  1.00 48.66           H  
ATOM   1141  HB2 PRO A 124      45.108 -23.128  29.837  1.00 48.66           H  
ATOM   1142  HG3 PRO A 124      42.182 -22.789  29.318  1.00 48.49           H  
ATOM   1143  HG2 PRO A 124      43.112 -22.134  30.658  1.00 48.49           H  
ATOM   1144  HD2 PRO A 124      43.243 -24.328  31.702  1.00 44.11           H  
ATOM   1145  HD3 PRO A 124      41.612 -24.334  31.007  1.00 44.11           H  
ATOM   1146  N   LYS A 125      46.157 -25.880  27.988  1.00 37.35           N  
ANISOU 1146  N   LYS A 125     3374   5770   5048  -1736   -269    570
ATOM   1147  CA  LYS A 125      47.558 -26.304  27.952  1.00 34.68           C  
ANISOU 1147  CA  LYS A 125     2822   5470   4886  -1709   -278    672
ATOM   1148  C   LYS A 125      48.343 -25.320  27.070  1.00 36.81           C  
ANISOU 1148  C   LYS A 125     3013   5729   5243  -1756   -205    725
ATOM   1149  O   LYS A 125      47.775 -24.720  26.154  1.00 36.91           O  
ANISOU 1149  O   LYS A 125     3094   5735   5196  -1754    -74    694
ATOM   1150  CB  LYS A 125      47.671 -27.739  27.402  1.00 39.65           C  
ANISOU 1150  CB  LYS A 125     3315   6164   5588  -1575   -147    691
ATOM   1151  CG  LYS A 125      46.879 -28.798  28.189  1.00 44.55           C  
ANISOU 1151  CG  LYS A 125     3999   6787   6140  -1509   -212    647
ATOM   1152  CD  LYS A 125      47.067 -30.203  27.598  1.00 63.95           C  
ANISOU 1152  CD  LYS A 125     6347   9275   8675  -1348    -62    654
ATOM   1153  CE  LYS A 125      46.291 -31.284  28.362  1.00 64.09           C  
ANISOU 1153  CE  LYS A 125     6450   9271   8632  -1256   -122    606
ATOM   1154  NZ  LYS A 125      46.484 -32.616  27.763  1.00 59.35           N1+
ANISOU 1154  NZ  LYS A 125     5717   8689   8145  -1108      1    631
ATOM   1155  H   LYS A 125      45.731 -25.720  27.084  1.00 37.35           H  
ATOM   1156  HA  LYS A 125      48.000 -26.281  28.950  1.00 34.68           H  
ATOM   1157  HB3 LYS A 125      48.722 -28.027  27.401  1.00 39.65           H  
ATOM   1158  HB2 LYS A 125      47.360 -27.763  26.362  1.00 39.65           H  
ATOM   1159  HG3 LYS A 125      45.818 -28.550  28.192  1.00 44.55           H  
ATOM   1160  HG2 LYS A 125      47.199 -28.791  29.232  1.00 44.55           H  
ATOM   1161  HD3 LYS A 125      48.129 -30.449  27.615  1.00 63.95           H  
ATOM   1162  HD2 LYS A 125      46.769 -30.193  26.548  1.00 63.95           H  
ATOM   1163  HE3 LYS A 125      45.225 -31.052  28.376  1.00 64.09           H  
ATOM   1164  HE2 LYS A 125      46.631 -31.323  29.396  1.00 64.09           H  
ATOM   1165  HZ1 LYS A 125      47.468 -32.848  27.776  1.00 59.35           H  
ATOM   1166  HZ2 LYS A 125      45.970 -33.302  28.296  1.00 59.35           H  
ATOM   1167  HZ3 LYS A 125      46.154 -32.610  26.808  1.00 59.35           H  
ATOM   1168  N   THR A 126      49.643 -25.167  27.362  1.00 36.04           N  
ANISOU 1168  N   THR A 126     2775   5631   5286  -1799   -293    810
ATOM   1169  CA  THR A 126      50.541 -24.235  26.673  1.00 42.91           C  
ANISOU 1169  CA  THR A 126     3572   6489   6243  -1863   -244    865
ATOM   1170  C   THR A 126      50.785 -24.589  25.189  1.00 43.66           C  
ANISOU 1170  C   THR A 126     3571   6627   6392  -1781     -1    879
ATOM   1171  O   THR A 126      50.886 -23.679  24.365  1.00 42.48           O  
ANISOU 1171  O   THR A 126     3460   6458   6222  -1828     89    883
ATOM   1172  CB  THR A 126      51.916 -24.167  27.395  1.00 44.07           C  
ANISOU 1172  CB  THR A 126     3565   6636   6544  -1916   -382    960
ATOM   1173  OG1 THR A 126      51.708 -23.780  28.740  1.00 57.90           O  
ANISOU 1173  OG1 THR A 126     5456   8333   8212  -2020   -604    943
ATOM   1174  CG2 THR A 126      52.945 -23.196  26.786  1.00 49.66           C  
ANISOU 1174  CG2 THR A 126     4150   7348   7371  -1965   -298   1028
ATOM   1175  H   THR A 126      50.053 -25.689  28.124  1.00 36.04           H  
ATOM   1176  HA  THR A 126      50.081 -23.245  26.706  1.00 42.91           H  
ATOM   1177  HB  THR A 126      52.358 -25.165  27.418  1.00 44.07           H  
ATOM   1178  HG1 THR A 126      51.424 -22.863  28.755  1.00 57.90           H  
ATOM   1179 HG21 THR A 126      53.834 -23.126  27.414  1.00 49.66           H  
ATOM   1180 HG22 THR A 126      53.281 -23.520  25.801  1.00 49.66           H  
ATOM   1181 HG23 THR A 126      52.531 -22.192  26.685  1.00 49.66           H  
ATOM   1182  N   GLU A 127      50.855 -25.895  24.883  1.00 43.60           N  
ANISOU 1182  N   GLU A 127     3452   6668   6444  -1658    112    884
ATOM   1183  CA  GLU A 127      51.175 -26.443  23.565  1.00 52.74           C  
ANISOU 1183  CA  GLU A 127     4523   7861   7657  -1574    357    893
ATOM   1184  C   GLU A 127      49.960 -26.599  22.625  1.00 47.08           C  
ANISOU 1184  C   GLU A 127     3974   7145   6769  -1530    504    814
ATOM   1185  O   GLU A 127      50.158 -27.085  21.511  1.00 48.57           O  
ANISOU 1185  O   GLU A 127     4136   7355   6965  -1463    716    810
ATOM   1186  CB  GLU A 127      51.970 -27.764  23.734  1.00 55.09           C  
ANISOU 1186  CB  GLU A 127     4637   8198   8097  -1452    427    927
ATOM   1187  CG  GLU A 127      51.197 -29.019  24.228  1.00 70.68           C  
ANISOU 1187  CG  GLU A 127     6667  10185  10004  -1355    405    876
ATOM   1188  CD  GLU A 127      50.969 -29.175  25.743  1.00 75.32           C  
ANISOU 1188  CD  GLU A 127     7244  10758  10617  -1392    157    904
ATOM   1189  OE1 GLU A 127      51.414 -28.312  26.532  1.00 64.02           O  
ANISOU 1189  OE1 GLU A 127     5836   9299   9191  -1511    -17    937
ATOM   1190  OE2 GLU A 127      50.341 -30.197  26.096  1.00 69.73           O1-
ANISOU 1190  OE2 GLU A 127     6517  10062   9915  -1304    136    894
ATOM   1191  H   GLU A 127      50.771 -26.582  25.623  1.00 43.60           H  
ATOM   1192  HA  GLU A 127      51.846 -25.739  23.070  1.00 52.74           H  
ATOM   1193  HB3 GLU A 127      52.838 -27.585  24.370  1.00 55.09           H  
ATOM   1194  HB2 GLU A 127      52.405 -28.012  22.765  1.00 55.09           H  
ATOM   1195  HG3 GLU A 127      51.765 -29.896  23.913  1.00 70.68           H  
ATOM   1196  HG2 GLU A 127      50.237 -29.105  23.719  1.00 70.68           H  
ATOM   1197  N   ASP A 128      48.748 -26.189  23.053  1.00 38.56           N  
ANISOU 1197  N   ASP A 128     3080   6039   5532  -1568    400    748
ATOM   1198  CA  ASP A 128      47.530 -26.188  22.229  1.00 34.61           C  
ANISOU 1198  CA  ASP A 128     2743   5540   4867  -1524    514    672
ATOM   1199  C   ASP A 128      47.686 -25.354  20.950  1.00 33.55           C  
ANISOU 1199  C   ASP A 128     2667   5389   4693  -1554    654    686
ATOM   1200  O   ASP A 128      48.091 -24.194  21.022  1.00 32.54           O  
ANISOU 1200  O   ASP A 128     2561   5221   4582  -1656    586    721
ATOM   1201  CB  ASP A 128      46.277 -25.665  22.979  1.00 29.78           C  
ANISOU 1201  CB  ASP A 128     2314   4889   4114  -1578    367    600
ATOM   1202  CG  ASP A 128      45.786 -26.499  24.167  1.00 30.33           C  
ANISOU 1202  CG  ASP A 128     2388   4970   4167  -1516    277    560
ATOM   1203  OD1 ASP A 128      45.984 -27.735  24.160  1.00 41.92           O  
ANISOU 1203  OD1 ASP A 128     3724   6478   5725  -1422    334    588
ATOM   1204  OD2 ASP A 128      45.060 -25.911  24.999  1.00 32.56           O1-
ANISOU 1204  OD2 ASP A 128     2824   5201   4348  -1542    155    496
ATOM   1205  H   ASP A 128      48.656 -25.803  23.982  1.00 38.56           H  
ATOM   1206  HA  ASP A 128      47.353 -27.223  21.929  1.00 34.61           H  
ATOM   1207  HB3 ASP A 128      45.437 -25.576  22.287  1.00 29.78           H  
ATOM   1208  HB2 ASP A 128      46.485 -24.658  23.346  1.00 29.78           H  
ATOM   1209  N   ILE A 129      47.297 -25.957  19.817  1.00 33.24           N  
ANISOU 1209  N   ILE A 129     2670   5372   4587  -1470    843    658
ATOM   1210  CA  ILE A 129      47.141 -25.277  18.532  1.00 35.63           C  
ANISOU 1210  CA  ILE A 129     3062   5655   4820  -1498    974    671
ATOM   1211  C   ILE A 129      45.813 -24.494  18.491  1.00 31.64           C  
ANISOU 1211  C   ILE A 129     2769   5102   4152  -1556    882    620
ATOM   1212  O   ILE A 129      44.936 -24.737  19.321  1.00 29.39           O  
ANISOU 1212  O   ILE A 129     2561   4804   3802  -1550    766    559
ATOM   1213  CB  ILE A 129      47.189 -26.293  17.356  1.00 32.86           C  
ANISOU 1213  CB  ILE A 129     2722   5332   4433  -1391   1204    652
ATOM   1214  CG1 ILE A 129      46.044 -27.337  17.340  1.00 31.29           C  
ANISOU 1214  CG1 ILE A 129     2653   5141   4094  -1307   1212    558
ATOM   1215  CG2 ILE A 129      48.574 -26.968  17.302  1.00 42.11           C  
ANISOU 1215  CG2 ILE A 129     3673   6534   5794  -1332   1317    700
ATOM   1216  CD1 ILE A 129      45.976 -28.149  16.039  1.00 40.70           C  
ANISOU 1216  CD1 ILE A 129     3925   6338   5202  -1212   1424    523
ATOM   1217  H   ILE A 129      46.985 -26.916  19.849  1.00 33.24           H  
ATOM   1218  HA  ILE A 129      47.956 -24.561  18.409  1.00 35.63           H  
ATOM   1219  HB  ILE A 129      47.102 -25.715  16.435  1.00 32.86           H  
ATOM   1220 HG13 ILE A 129      45.074 -26.860  17.474  1.00 31.29           H  
ATOM   1221 HG12 ILE A 129      46.157 -28.022  18.181  1.00 31.29           H  
ATOM   1222 HG21 ILE A 129      48.687 -27.577  16.409  1.00 42.11           H  
ATOM   1223 HG22 ILE A 129      49.374 -26.228  17.287  1.00 42.11           H  
ATOM   1224 HG23 ILE A 129      48.740 -27.618  18.161  1.00 42.11           H  
ATOM   1225 HD11 ILE A 129      45.038 -28.698  15.980  1.00 40.70           H  
ATOM   1226 HD12 ILE A 129      46.041 -27.511  15.158  1.00 40.70           H  
ATOM   1227 HD13 ILE A 129      46.787 -28.874  15.982  1.00 40.70           H  
ATOM   1228  N   VAL A 130      45.697 -23.563  17.532  1.00 34.76           N  
ANISOU 1228  N   VAL A 130     3258   5465   4486  -1609    938    646
ATOM   1229  CA  VAL A 130      44.578 -22.622  17.388  1.00 30.20           C  
ANISOU 1229  CA  VAL A 130     2860   4824   3789  -1673    836    615
ATOM   1230  C   VAL A 130      43.180 -23.282  17.287  1.00 28.60           C  
ANISOU 1230  C   VAL A 130     2798   4618   3451  -1605    836    530
ATOM   1231  O   VAL A 130      42.225 -22.728  17.828  1.00 27.43           O  
ANISOU 1231  O   VAL A 130     2748   4423   3252  -1635    714    486
ATOM   1232  CB  VAL A 130      44.817 -21.673  16.177  1.00 31.19           C  
ANISOU 1232  CB  VAL A 130     3057   4917   3877  -1734    906    672
ATOM   1233  CG1 VAL A 130      43.635 -20.752  15.818  1.00 30.14           C  
ANISOU 1233  CG1 VAL A 130     3116   4715   3619  -1777    821    641
ATOM   1234  CG2 VAL A 130      46.074 -20.810  16.401  1.00 35.12           C  
ANISOU 1234  CG2 VAL A 130     3432   5399   4512  -1825    863    750
ATOM   1235  H   VAL A 130      46.454 -23.438  16.877  1.00 34.76           H  
ATOM   1236  HA  VAL A 130      44.574 -22.012  18.293  1.00 30.20           H  
ATOM   1237  HB  VAL A 130      45.009 -22.290  15.298  1.00 31.19           H  
ATOM   1238 HG11 VAL A 130      43.910 -20.043  15.036  1.00 30.14           H  
ATOM   1239 HG12 VAL A 130      42.778 -21.311  15.442  1.00 30.14           H  
ATOM   1240 HG13 VAL A 130      43.318 -20.178  16.689  1.00 30.14           H  
ATOM   1241 HG21 VAL A 130      46.256 -20.150  15.552  1.00 35.12           H  
ATOM   1242 HG22 VAL A 130      45.971 -20.186  17.289  1.00 35.12           H  
ATOM   1243 HG23 VAL A 130      46.968 -21.420  16.526  1.00 35.12           H  
ATOM   1244  N   ALA A 131      43.094 -24.469  16.660  1.00 28.68           N  
ANISOU 1244  N   ALA A 131     2825   4666   3405  -1513    977    503
ATOM   1245  CA  ALA A 131      41.890 -25.301  16.588  1.00 27.31           C  
ANISOU 1245  CA  ALA A 131     2784   4484   3110  -1451    969    422
ATOM   1246  C   ALA A 131      41.395 -25.799  17.957  1.00 27.20           C  
ANISOU 1246  C   ALA A 131     2746   4450   3139  -1406    829    367
ATOM   1247  O   ALA A 131      40.192 -25.754  18.215  1.00 24.89           O  
ANISOU 1247  O   ALA A 131     2580   4101   2778  -1384    735    312
ATOM   1248  CB  ALA A 131      42.170 -26.502  15.675  1.00 29.80           C  
ANISOU 1248  CB  ALA A 131     3112   4833   3378  -1349   1134    393
ATOM   1249  H   ALA A 131      43.920 -24.848  16.214  1.00 28.68           H  
ATOM   1250  HA  ALA A 131      41.094 -24.704  16.137  1.00 27.31           H  
ATOM   1251  HB1 ALA A 131      41.308 -27.167  15.620  1.00 29.80           H  
ATOM   1252  HB2 ALA A 131      42.398 -26.175  14.664  1.00 29.80           H  
ATOM   1253  HB3 ALA A 131      43.019 -27.089  16.029  1.00 29.80           H  
ATOM   1254  N   VAL A 132      42.335 -26.246  18.806  1.00 27.10           N  
ANISOU 1254  N   VAL A 132     2571   4480   3247  -1388    811    389
ATOM   1255  CA  VAL A 132      42.071 -26.729  20.161  1.00 25.69           C  
ANISOU 1255  CA  VAL A 132     2378   4283   3099  -1348    675    345
ATOM   1256  C   VAL A 132      41.786 -25.570  21.140  1.00 25.60           C  
ANISOU 1256  C   VAL A 132     2421   4217   3088  -1446    520    344
ATOM   1257  O   VAL A 132      40.909 -25.724  21.988  1.00 25.23           O  
ANISOU 1257  O   VAL A 132     2473   4123   2990  -1421    426    282
ATOM   1258  CB  VAL A 132      43.245 -27.604  20.692  1.00 28.71           C  
ANISOU 1258  CB  VAL A 132     2571   4722   3615  -1308    688    384
ATOM   1259  CG1 VAL A 132      43.113 -28.022  22.170  1.00 25.89           C  
ANISOU 1259  CG1 VAL A 132     2207   4347   3285  -1297    526    358
ATOM   1260  CG2 VAL A 132      43.425 -28.867  19.828  1.00 30.76           C  
ANISOU 1260  CG2 VAL A 132     2805   5011   3871  -1188    850    362
ATOM   1261  H   VAL A 132      43.306 -26.223  18.527  1.00 27.10           H  
ATOM   1262  HA  VAL A 132      41.177 -27.356  20.126  1.00 25.69           H  
ATOM   1263  HB  VAL A 132      44.167 -27.028  20.606  1.00 28.71           H  
ATOM   1264 HG11 VAL A 132      43.892 -28.731  22.450  1.00 25.89           H  
ATOM   1265 HG12 VAL A 132      43.204 -27.173  22.846  1.00 25.89           H  
ATOM   1266 HG13 VAL A 132      42.152 -28.497  22.360  1.00 25.89           H  
ATOM   1267 HG21 VAL A 132      44.267 -29.466  20.177  1.00 30.76           H  
ATOM   1268 HG22 VAL A 132      42.536 -29.498  19.860  1.00 30.76           H  
ATOM   1269 HG23 VAL A 132      43.619 -28.622  18.784  1.00 30.76           H  
ATOM   1270  N   GLN A 133      42.465 -24.419  20.966  1.00 28.99           N  
ANISOU 1270  N   GLN A 133     2793   4648   3576  -1561    501    412
ATOM   1271  CA  GLN A 133      42.200 -23.173  21.697  1.00 31.05           C  
ANISOU 1271  CA  GLN A 133     3132   4838   3828  -1660    365    404
ATOM   1272  C   GLN A 133      40.769 -22.645  21.489  1.00 27.73           C  
ANISOU 1272  C   GLN A 133     2898   4339   3301  -1635    351    342
ATOM   1273  O   GLN A 133      40.142 -22.229  22.460  1.00 28.34           O  
ANISOU 1273  O   GLN A 133     3065   4347   3355  -1649    248    291
ATOM   1274  CB  GLN A 133      43.206 -22.078  21.291  1.00 30.12           C  
ANISOU 1274  CB  GLN A 133     2950   4712   3784  -1772    360    487
ATOM   1275  CG  GLN A 133      44.654 -22.312  21.760  1.00 33.09           C  
ANISOU 1275  CG  GLN A 133     3136   5137   4298  -1781    356    557
ATOM   1276  CD  GLN A 133      45.599 -21.218  21.250  1.00 36.75           C  
ANISOU 1276  CD  GLN A 133     3553   5575   4835  -1860    372    633
ATOM   1277  OE1 GLN A 133      45.210 -20.060  21.108  1.00 41.25           O  
ANISOU 1277  OE1 GLN A 133     4231   6071   5370  -1940    300    630
ATOM   1278  NE2 GLN A 133      46.859 -21.567  20.989  1.00 34.34           N  
ANISOU 1278  NE2 GLN A 133     3087   5322   4639  -1837    477    701
ATOM   1279  H   GLN A 133      43.185 -24.374  20.256  1.00 28.99           H  
ATOM   1280  HA  GLN A 133      42.325 -23.383  22.761  1.00 31.05           H  
ATOM   1281  HB3 GLN A 133      42.868 -21.121  21.696  1.00 30.12           H  
ATOM   1282  HB2 GLN A 133      43.190 -21.961  20.208  1.00 30.12           H  
ATOM   1283  HG3 GLN A 133      45.011 -23.282  21.422  1.00 33.09           H  
ATOM   1284  HG2 GLN A 133      44.697 -22.330  22.850  1.00 33.09           H  
ATOM   1285 HE22 GLN A 133      47.517 -20.873  20.667  1.00 34.34           H  
ATOM   1286 HE21 GLN A 133      47.174 -22.522  21.118  1.00 34.34           H  
ATOM   1287  N   LYS A 134      40.287 -22.692  20.234  1.00 28.29           N  
ANISOU 1287  N   LYS A 134     3030   4414   3307  -1602    454    351
ATOM   1288  CA  LYS A 134      38.939 -22.288  19.832  1.00 24.56           C  
ANISOU 1288  CA  LYS A 134     2716   3862   2752  -1583    426    313
ATOM   1289  C   LYS A 134      37.840 -23.231  20.351  1.00 28.53           C  
ANISOU 1289  C   LYS A 134     3277   4347   3215  -1479    390    233
ATOM   1290  O   LYS A 134      36.781 -22.739  20.736  1.00 26.68           O  
ANISOU 1290  O   LYS A 134     3136   4036   2965  -1472    318    191
ATOM   1291  CB  LYS A 134      38.892 -22.117  18.299  1.00 25.88           C  
ANISOU 1291  CB  LYS A 134     2943   4040   2849  -1588    526    355
ATOM   1292  CG  LYS A 134      39.552 -20.810  17.828  1.00 28.08           C  
ANISOU 1292  CG  LYS A 134     3205   4309   3155  -1707    548    440
ATOM   1293  CD  LYS A 134      39.680 -20.707  16.300  1.00 28.04           C  
ANISOU 1293  CD  LYS A 134     3269   4324   3062  -1722    660    490
ATOM   1294  CE  LYS A 134      40.287 -19.360  15.868  1.00 28.27           C  
ANISOU 1294  CE  LYS A 134     3302   4313   3125  -1811    655    570
ATOM   1295  NZ  LYS A 134      40.467 -19.272  14.408  1.00 30.04           N1+
ANISOU 1295  NZ  LYS A 134     3618   4542   3255  -1815    748    617
ATOM   1296  H   LYS A 134      40.884 -23.032  19.491  1.00 28.29           H  
ATOM   1297  HA  LYS A 134      38.750 -21.311  20.281  1.00 24.56           H  
ATOM   1298  HB3 LYS A 134      37.857 -22.103  17.955  1.00 25.88           H  
ATOM   1299  HB2 LYS A 134      39.360 -22.975  17.814  1.00 25.88           H  
ATOM   1300  HG3 LYS A 134      40.540 -20.709  18.278  1.00 28.08           H  
ATOM   1301  HG2 LYS A 134      38.967 -19.966  18.197  1.00 28.08           H  
ATOM   1302  HD3 LYS A 134      38.696 -20.839  15.845  1.00 28.04           H  
ATOM   1303  HD2 LYS A 134      40.297 -21.530  15.936  1.00 28.04           H  
ATOM   1304  HE3 LYS A 134      41.252 -19.205  16.347  1.00 28.27           H  
ATOM   1305  HE2 LYS A 134      39.646 -18.538  16.190  1.00 28.27           H  
ATOM   1306  HZ1 LYS A 134      39.566 -19.382  13.961  1.00 30.04           H  
ATOM   1307  HZ2 LYS A 134      40.845 -18.367  14.165  1.00 30.04           H  
ATOM   1308  HZ3 LYS A 134      41.089 -20.000  14.091  1.00 30.04           H  
ATOM   1309  N   ALA A 135      38.114 -24.547  20.408  1.00 23.41           N  
ANISOU 1309  N   ALA A 135     2570   3762   2561  -1397    446    212
ATOM   1310  CA  ALA A 135      37.219 -25.543  21.007  1.00 22.27           C  
ANISOU 1310  CA  ALA A 135     2476   3600   2385  -1306    410    144
ATOM   1311  C   ALA A 135      37.068 -25.362  22.526  1.00 21.81           C  
ANISOU 1311  C   ALA A 135     2415   3511   2362  -1326    304    110
ATOM   1312  O   ALA A 135      35.952 -25.433  23.038  1.00 24.02           O  
ANISOU 1312  O   ALA A 135     2780   3736   2610  -1291    261     58
ATOM   1313  CB  ALA A 135      37.713 -26.956  20.654  1.00 24.97           C  
ANISOU 1313  CB  ALA A 135     2755   4006   2726  -1220    487    132
ATOM   1314  H   ALA A 135      39.001 -24.889  20.064  1.00 23.41           H  
ATOM   1315  HA  ALA A 135      36.228 -25.414  20.572  1.00 22.27           H  
ATOM   1316  HB1 ALA A 135      37.054 -27.721  21.066  1.00 24.97           H  
ATOM   1317  HB2 ALA A 135      37.741 -27.100  19.573  1.00 24.97           H  
ATOM   1318  HB3 ALA A 135      38.716 -27.141  21.038  1.00 24.97           H  
ATOM   1319  N   LYS A 136      38.188 -25.072  23.204  1.00 24.35           N  
ANISOU 1319  N   LYS A 136     2641   3863   2746  -1389    263    144
ATOM   1320  CA  LYS A 136      38.242 -24.790  24.636  1.00 23.36           C  
ANISOU 1320  CA  LYS A 136     2537   3708   2632  -1424    154    112
ATOM   1321  C   LYS A 136      37.615 -23.433  25.016  1.00 25.96           C  
ANISOU 1321  C   LYS A 136     2981   3944   2940  -1492    100     86
ATOM   1322  O   LYS A 136      36.980 -23.355  26.064  1.00 26.26           O  
ANISOU 1322  O   LYS A 136     3107   3926   2945  -1483     48     25
ATOM   1323  CB  LYS A 136      39.700 -24.927  25.113  1.00 25.69           C  
ANISOU 1323  CB  LYS A 136     2698   4059   3004  -1486    102    168
ATOM   1324  CG  LYS A 136      40.182 -26.384  25.111  1.00 25.14           C  
ANISOU 1324  CG  LYS A 136     2515   4064   2975  -1401    139    187
ATOM   1325  CD  LYS A 136      41.624 -26.567  25.601  1.00 28.73           C  
ANISOU 1325  CD  LYS A 136     2810   4570   3536  -1458     78    261
ATOM   1326  CE  LYS A 136      41.947 -28.057  25.789  1.00 24.82           C  
ANISOU 1326  CE  LYS A 136     2200   4133   3099  -1355    124    282
ATOM   1327  NZ  LYS A 136      43.343 -28.307  26.179  1.00 29.62           N1+
ANISOU 1327  NZ  LYS A 136     2626   4789   3840  -1398     60    371
ATOM   1328  H   LYS A 136      39.070 -25.037  22.711  1.00 24.35           H  
ATOM   1329  HA  LYS A 136      37.654 -25.558  25.143  1.00 23.36           H  
ATOM   1330  HB3 LYS A 136      39.772 -24.578  26.138  1.00 25.69           H  
ATOM   1331  HB2 LYS A 136      40.363 -24.298  24.516  1.00 25.69           H  
ATOM   1332  HG3 LYS A 136      40.077 -26.825  24.121  1.00 25.14           H  
ATOM   1333  HG2 LYS A 136      39.516 -26.956  25.748  1.00 25.14           H  
ATOM   1334  HD3 LYS A 136      41.770 -26.031  26.540  1.00 28.73           H  
ATOM   1335  HD2 LYS A 136      42.301 -26.118  24.874  1.00 28.73           H  
ATOM   1336  HE3 LYS A 136      41.741 -28.607  24.871  1.00 24.82           H  
ATOM   1337  HE2 LYS A 136      41.308 -28.458  26.572  1.00 24.82           H  
ATOM   1338  HZ1 LYS A 136      43.512 -27.891  27.086  1.00 29.62           H  
ATOM   1339  HZ2 LYS A 136      43.508 -29.301  26.232  1.00 29.62           H  
ATOM   1340  HZ3 LYS A 136      43.974 -27.893  25.502  1.00 29.62           H  
ATOM   1341  N   ALA A 137      37.753 -22.409  24.153  1.00 25.51           N  
ANISOU 1341  N   ALA A 137     2931   3859   2902  -1560    120    130
ATOM   1342  CA  ALA A 137      37.123 -21.094  24.318  1.00 27.95           C  
ANISOU 1342  CA  ALA A 137     3354   4061   3205  -1614     75    107
ATOM   1343  C   ALA A 137      35.598 -21.128  24.120  1.00 23.82           C  
ANISOU 1343  C   ALA A 137     2933   3474   2642  -1527    103     56
ATOM   1344  O   ALA A 137      34.888 -20.444  24.857  1.00 25.58           O  
ANISOU 1344  O   ALA A 137     3250   3606   2865  -1527     68      4
ATOM   1345  CB  ALA A 137      37.772 -20.088  23.356  1.00 29.81           C  
ANISOU 1345  CB  ALA A 137     3574   4278   3474  -1704     91    179
ATOM   1346  H   ALA A 137      38.313 -22.533  23.320  1.00 25.51           H  
ATOM   1347  HA  ALA A 137      37.315 -20.753  25.337  1.00 27.95           H  
ATOM   1348  HB1 ALA A 137      37.329 -19.097  23.464  1.00 29.81           H  
ATOM   1349  HB2 ALA A 137      38.839 -19.988  23.556  1.00 29.81           H  
ATOM   1350  HB3 ALA A 137      37.654 -20.393  22.316  1.00 29.81           H  
ATOM   1351  N   LEU A 138      35.124 -21.950  23.165  1.00 24.96           N  
ANISOU 1351  N   LEU A 138     3064   3659   2760  -1455    167     74
ATOM   1352  CA  LEU A 138      33.705 -22.222  22.919  1.00 25.89           C  
ANISOU 1352  CA  LEU A 138     3259   3723   2855  -1376    176     40
ATOM   1353  C   LEU A 138      33.051 -22.986  24.088  1.00 27.52           C  
ANISOU 1353  C   LEU A 138     3484   3921   3052  -1316    158    -30
ATOM   1354  O   LEU A 138      31.897 -22.705  24.413  1.00 23.23           O  
ANISOU 1354  O   LEU A 138     3010   3294   2520  -1287    147    -70
ATOM   1355  CB  LEU A 138      33.560 -22.976  21.575  1.00 28.67           C  
ANISOU 1355  CB  LEU A 138     3601   4126   3165  -1326    233     72
ATOM   1356  CG  LEU A 138      32.112 -23.184  21.065  1.00 24.82           C  
ANISOU 1356  CG  LEU A 138     3185   3581   2663  -1263    222     60
ATOM   1357  CD1 LEU A 138      31.394 -21.850  20.789  1.00 29.23           C  
ANISOU 1357  CD1 LEU A 138     3809   4036   3261  -1299    183     88
ATOM   1358  CD2 LEU A 138      32.084 -24.124  19.841  1.00 21.49           C  
ANISOU 1358  CD2 LEU A 138     2771   3216   2180  -1232    267     87
ATOM   1359  H   LEU A 138      35.777 -22.459  22.583  1.00 24.96           H  
ATOM   1360  HA  LEU A 138      33.207 -21.255  22.834  1.00 25.89           H  
ATOM   1361  HB3 LEU A 138      34.056 -23.944  21.666  1.00 28.67           H  
ATOM   1362  HB2 LEU A 138      34.113 -22.438  20.805  1.00 28.67           H  
ATOM   1363  HG  LEU A 138      31.544 -23.690  21.846  1.00 24.82           H  
ATOM   1364 HD11 LEU A 138      30.869 -21.846  19.834  1.00 29.23           H  
ATOM   1365 HD12 LEU A 138      30.652 -21.642  21.561  1.00 29.23           H  
ATOM   1366 HD13 LEU A 138      32.092 -21.013  20.774  1.00 29.23           H  
ATOM   1367 HD21 LEU A 138      31.303 -24.878  19.947  1.00 21.49           H  
ATOM   1368 HD22 LEU A 138      31.898 -23.592  18.909  1.00 21.49           H  
ATOM   1369 HD23 LEU A 138      33.027 -24.657  19.712  1.00 21.49           H  
ATOM   1370  N   TYR A 139      33.814 -23.896  24.721  1.00 21.89           N  
ANISOU 1370  N   TYR A 139     2705   3288   2324  -1294    160    -39
ATOM   1371  CA  TYR A 139      33.411 -24.629  25.920  1.00 24.36           C  
ANISOU 1371  CA  TYR A 139     3039   3598   2617  -1250    138    -94
ATOM   1372  C   TYR A 139      33.243 -23.710  27.145  1.00 26.85           C  
ANISOU 1372  C   TYR A 139     3431   3839   2930  -1307     92   -137
ATOM   1373  O   TYR A 139      32.205 -23.799  27.798  1.00 25.87           O  
ANISOU 1373  O   TYR A 139     3382   3655   2793  -1268    105   -191
ATOM   1374  CB  TYR A 139      34.395 -25.792  26.177  1.00 25.06           C  
ANISOU 1374  CB  TYR A 139     3037   3779   2704  -1237    129    -77
ATOM   1375  CG  TYR A 139      34.095 -26.632  27.405  1.00 21.53           C  
ANISOU 1375  CG  TYR A 139     2617   3335   2228  -1204     96   -119
ATOM   1376  CD1 TYR A 139      33.055 -27.586  27.376  1.00 24.15           C  
ANISOU 1376  CD1 TYR A 139     2978   3659   2538  -1120    130   -148
ATOM   1377  CD2 TYR A 139      34.856 -26.460  28.580  1.00 24.57           C  
ANISOU 1377  CD2 TYR A 139     3004   3728   2604  -1269     24   -123
ATOM   1378  CE1 TYR A 139      32.780 -28.366  28.517  1.00 24.21           C  
ANISOU 1378  CE1 TYR A 139     3015   3669   2514  -1097    107   -179
ATOM   1379  CE2 TYR A 139      34.581 -27.240  29.718  1.00 27.64           C  
ANISOU 1379  CE2 TYR A 139     3435   4118   2948  -1250     -8   -155
ATOM   1380  CZ  TYR A 139      33.547 -28.194  29.687  1.00 25.55           C  
ANISOU 1380  CZ  TYR A 139     3198   3849   2662  -1162     41   -183
ATOM   1381  OH  TYR A 139      33.294 -28.950  30.792  1.00 27.17           O  
ANISOU 1381  OH  TYR A 139     3450   4055   2818  -1149     17   -207
ATOM   1382  H   TYR A 139      34.747 -24.081  24.380  1.00 21.89           H  
ATOM   1383  HA  TYR A 139      32.434 -25.070  25.713  1.00 24.36           H  
ATOM   1384  HB3 TYR A 139      35.409 -25.406  26.268  1.00 25.06           H  
ATOM   1385  HB2 TYR A 139      34.421 -26.460  25.316  1.00 25.06           H  
ATOM   1386  HD1 TYR A 139      32.470 -27.724  26.479  1.00 24.15           H  
ATOM   1387  HD2 TYR A 139      35.652 -25.730  28.612  1.00 24.57           H  
ATOM   1388  HE1 TYR A 139      31.986 -29.098  28.490  1.00 24.21           H  
ATOM   1389  HE2 TYR A 139      35.164 -27.101  30.616  1.00 27.64           H  
ATOM   1390  HH  TYR A 139      33.890 -28.758  31.519  1.00 27.17           H  
ATOM   1391  N   ARG A 140      34.230 -22.826  27.402  1.00 25.04           N  
ANISOU 1391  N   ARG A 140     3189   3607   2717  -1405     43   -116
ATOM   1392  CA  ARG A 140      34.196 -21.837  28.490  1.00 22.49           C  
ANISOU 1392  CA  ARG A 140     2963   3204   2377  -1473     -7   -165
ATOM   1393  C   ARG A 140      33.065 -20.806  28.354  1.00 26.69           C  
ANISOU 1393  C   ARG A 140     3596   3615   2928  -1454     29   -202
ATOM   1394  O   ARG A 140      32.490 -20.436  29.377  1.00 26.89           O  
ANISOU 1394  O   ARG A 140     3725   3561   2930  -1450     36   -272
ATOM   1395  CB  ARG A 140      35.549 -21.115  28.642  1.00 25.52           C  
ANISOU 1395  CB  ARG A 140     3310   3602   2783  -1595    -82   -123
ATOM   1396  CG  ARG A 140      36.660 -22.008  29.225  1.00 26.16           C  
ANISOU 1396  CG  ARG A 140     3290   3783   2865  -1621   -139    -85
ATOM   1397  CD  ARG A 140      37.937 -21.235  29.604  1.00 27.40           C  
ANISOU 1397  CD  ARG A 140     3418   3938   3054  -1758   -238    -43
ATOM   1398  NE  ARG A 140      38.656 -20.694  28.436  1.00 32.92           N  
ANISOU 1398  NE  ARG A 140     4058   4632   3819  -1813   -215     19
ATOM   1399  CZ  ARG A 140      39.554 -21.327  27.663  1.00 31.79           C  
ANISOU 1399  CZ  ARG A 140     3762   4576   3741  -1819   -184    104
ATOM   1400  NH1 ARG A 140      39.912 -22.597  27.895  1.00 32.19           N  
ANISOU 1400  NH1 ARG A 140     3694   4720   3814  -1764   -174    134
ATOM   1401  NH2 ARG A 140      40.109 -20.674  26.636  1.00 30.42           N1+
ANISOU 1401  NH2 ARG A 140     3555   4389   3615  -1880   -154    161
ATOM   1402  H   ARG A 140      35.056 -22.818  26.817  1.00 25.04           H  
ATOM   1403  HA  ARG A 140      34.022 -22.379  29.418  1.00 22.49           H  
ATOM   1404  HB3 ARG A 140      35.421 -20.271  29.324  1.00 25.52           H  
ATOM   1405  HB2 ARG A 140      35.855 -20.683  27.688  1.00 25.52           H  
ATOM   1406  HG3 ARG A 140      36.909 -22.751  28.471  1.00 26.16           H  
ATOM   1407  HG2 ARG A 140      36.313 -22.583  30.085  1.00 26.16           H  
ATOM   1408  HD3 ARG A 140      38.578 -21.808  30.275  1.00 27.40           H  
ATOM   1409  HD2 ARG A 140      37.645 -20.349  30.170  1.00 27.40           H  
ATOM   1410  HE  ARG A 140      38.426 -19.733  28.203  1.00 32.92           H  
ATOM   1411 HH12 ARG A 140      40.596 -23.054  27.310  1.00 32.19           H  
ATOM   1412 HH11 ARG A 140      39.490 -23.104  28.659  1.00 32.19           H  
ATOM   1413 HH22 ARG A 140      40.786 -21.121  26.036  1.00 30.42           H  
ATOM   1414 HH21 ARG A 140      39.843 -19.711  26.451  1.00 30.42           H  
ATOM   1415  N   SER A 141      32.747 -20.384  27.115  1.00 27.18           N  
ANISOU 1415  N   SER A 141     3636   3656   3036  -1442     57   -154
ATOM   1416  CA  SER A 141      31.640 -19.467  26.825  1.00 27.56           C  
ANISOU 1416  CA  SER A 141     3764   3581   3126  -1416     81   -173
ATOM   1417  C   SER A 141      30.267 -20.054  27.192  1.00 30.66           C  
ANISOU 1417  C   SER A 141     4179   3946   3524  -1308    133   -217
ATOM   1418  O   SER A 141      29.434 -19.347  27.758  1.00 26.83           O  
ANISOU 1418  O   SER A 141     3768   3350   3077  -1279    163   -262
ATOM   1419  CB  SER A 141      31.726 -18.985  25.356  1.00 25.94           C  
ANISOU 1419  CB  SER A 141     3529   3364   2962  -1430     84    -94
ATOM   1420  OG  SER A 141      31.167 -19.880  24.414  1.00 29.67           O  
ANISOU 1420  OG  SER A 141     3959   3889   3426  -1353    115    -61
ATOM   1421  H   SER A 141      33.285 -20.708  26.323  1.00 27.18           H  
ATOM   1422  HA  SER A 141      31.789 -18.602  27.467  1.00 27.56           H  
ATOM   1423  HB3 SER A 141      32.757 -18.806  25.063  1.00 25.94           H  
ATOM   1424  HB2 SER A 141      31.203 -18.033  25.255  1.00 25.94           H  
ATOM   1425  HG  SER A 141      31.643 -20.716  24.456  1.00 29.67           H  
ATOM   1426  N   CYS A 142      30.089 -21.347  26.881  1.00 23.68           N  
ANISOU 1426  N   CYS A 142     3231   3157   2611  -1248    149   -203
ATOM   1427  CA  CYS A 142      28.864 -22.104  27.081  1.00 24.18           C  
ANISOU 1427  CA  CYS A 142     3297   3202   2687  -1154    192   -228
ATOM   1428  C   CYS A 142      28.567 -22.388  28.563  1.00 25.23           C  
ANISOU 1428  C   CYS A 142     3486   3316   2784  -1141    218   -302
ATOM   1429  O   CYS A 142      27.426 -22.192  28.983  1.00 23.20           O  
ANISOU 1429  O   CYS A 142     3265   2987   2564  -1082    273   -337
ATOM   1430  CB  CYS A 142      28.963 -23.375  26.216  1.00 22.33           C  
ANISOU 1430  CB  CYS A 142     2989   3069   2428  -1110    193   -188
ATOM   1431  SG  CYS A 142      27.547 -24.501  26.240  1.00 30.51           S  
ANISOU 1431  SG  CYS A 142     4013   4091   3487  -1010    226   -199
ATOM   1432  H   CYS A 142      30.846 -21.848  26.438  1.00 23.68           H  
ATOM   1433  HA  CYS A 142      28.037 -21.505  26.697  1.00 24.18           H  
ATOM   1434  HB3 CYS A 142      29.850 -23.947  26.487  1.00 22.33           H  
ATOM   1435  HB2 CYS A 142      29.119 -23.083  25.178  1.00 22.33           H  
ATOM   1436  N   ILE A 143      29.580 -22.850  29.323  1.00 24.23           N  
ANISOU 1436  N   ILE A 143     3369   3248   2591  -1199    180   -321
ATOM   1437  CA  ILE A 143      29.422 -23.219  30.736  1.00 27.81           C  
ANISOU 1437  CA  ILE A 143     3894   3689   2983  -1197    198   -384
ATOM   1438  C   ILE A 143      29.298 -22.016  31.693  1.00 28.73           C  
ANISOU 1438  C   ILE A 143     4139   3697   3081  -1250    212   -451
ATOM   1439  O   ILE A 143      28.827 -22.207  32.815  1.00 27.24           O  
ANISOU 1439  O   ILE A 143     4041   3482   2828  -1252    246   -514
ATOM   1440  CB  ILE A 143      30.551 -24.156  31.254  1.00 27.17           C  
ANISOU 1440  CB  ILE A 143     3779   3712   2834  -1238    134   -368
ATOM   1441  CG1 ILE A 143      31.954 -23.505  31.277  1.00 27.87           C  
ANISOU 1441  CG1 ILE A 143     3849   3822   2917  -1343     51   -338
ATOM   1442  CG2 ILE A 143      30.541 -25.500  30.500  1.00 27.42           C  
ANISOU 1442  CG2 ILE A 143     3702   3834   2882  -1170    141   -317
ATOM   1443  CD1 ILE A 143      33.044 -24.376  31.917  1.00 31.13           C  
ANISOU 1443  CD1 ILE A 143     4236   4315   3278  -1394    -30   -318
ATOM   1444  H   ILE A 143      30.494 -22.996  28.915  1.00 24.23           H  
ATOM   1445  HA  ILE A 143      28.484 -23.764  30.823  1.00 27.81           H  
ATOM   1446  HB  ILE A 143      30.309 -24.400  32.291  1.00 27.17           H  
ATOM   1447 HG13 ILE A 143      31.939 -22.551  31.804  1.00 27.87           H  
ATOM   1448 HG12 ILE A 143      32.239 -23.272  30.258  1.00 27.87           H  
ATOM   1449 HG21 ILE A 143      31.222 -26.222  30.949  1.00 27.42           H  
ATOM   1450 HG22 ILE A 143      29.546 -25.947  30.519  1.00 27.42           H  
ATOM   1451 HG23 ILE A 143      30.829 -25.380  29.456  1.00 27.42           H  
ATOM   1452 HD11 ILE A 143      33.899 -23.769  32.213  1.00 31.13           H  
ATOM   1453 HD12 ILE A 143      32.676 -24.889  32.806  1.00 31.13           H  
ATOM   1454 HD13 ILE A 143      33.403 -25.129  31.217  1.00 31.13           H  
ATOM   1455  N   ASN A 144      29.688 -20.811  31.236  1.00 29.53           N  
ANISOU 1455  N   ASN A 144     4264   3726   3231  -1298    192   -443
ATOM   1456  CA  ASN A 144      29.517 -19.554  31.960  1.00 29.69           C  
ANISOU 1456  CA  ASN A 144     4423   3625   3234  -1354    204   -514
ATOM   1457  C   ASN A 144      28.048 -19.092  31.840  1.00 28.24           C  
ANISOU 1457  C   ASN A 144     4288   3319   3123  -1262    314   -558
ATOM   1458  O   ASN A 144      27.729 -18.270  30.980  1.00 28.44           O  
ANISOU 1458  O   ASN A 144     4309   3252   3245  -1243    329   -538
ATOM   1459  CB  ASN A 144      30.553 -18.483  31.499  1.00 27.68           C  
ANISOU 1459  CB  ASN A 144     4174   3336   3009  -1452    129   -480
ATOM   1460  CG  ASN A 144      30.670 -17.290  32.471  1.00 38.59           C  
ANISOU 1460  CG  ASN A 144     5715   4594   4353  -1534    117   -558
ATOM   1461  OD1 ASN A 144      29.696 -16.923  33.130  1.00 33.59           O  
ANISOU 1461  OD1 ASN A 144     5198   3863   3704  -1491    202   -643
ATOM   1462  ND2 ASN A 144      31.862 -16.670  32.534  1.00 43.29           N  
ANISOU 1462  ND2 ASN A 144     6322   5190   4938  -1656     18   -531
ATOM   1463  H   ASN A 144      30.064 -20.736  30.300  1.00 29.53           H  
ATOM   1464  HA  ASN A 144      29.715 -19.764  33.014  1.00 29.69           H  
ATOM   1465  HB3 ASN A 144      30.323 -18.105  30.502  1.00 27.68           H  
ATOM   1466  HB2 ASN A 144      31.537 -18.947  31.412  1.00 27.68           H  
ATOM   1467  HD2 ASN A 144      32.606 -17.011  31.941  1.00 43.29           H  
ATOM   1468  N   GLU A 145      27.197 -19.615  32.738  1.00 29.98           N  
ANISOU 1468  N   GLU A 145     4551   3535   3304  -1206    396   -613
ATOM   1469  CA  GLU A 145      25.804 -19.197  32.878  1.00 33.81           C  
ANISOU 1469  CA  GLU A 145     5058   3911   3879  -1108    519   -648
ATOM   1470  C   GLU A 145      25.639 -17.802  33.497  1.00 34.85           C  
ANISOU 1470  C   GLU A 145     5328   3880   4032  -1132    574   -726
ATOM   1471  O   GLU A 145      24.625 -17.173  33.222  1.00 30.30           O  
ANISOU 1471  O   GLU A 145     4742   3187   3584  -1053    657   -731
ATOM   1472  CB  GLU A 145      24.986 -20.253  33.644  1.00 39.42           C  
ANISOU 1472  CB  GLU A 145     5781   4657   4538  -1053    606   -685
ATOM   1473  CG  GLU A 145      24.857 -21.580  32.864  1.00 56.05           C  
ANISOU 1473  CG  GLU A 145     7754   6895   6646  -1011    568   -612
ATOM   1474  CD  GLU A 145      23.828 -22.568  33.435  1.00 65.79           C  
ANISOU 1474  CD  GLU A 145     8989   8139   7870   -946    669   -635
ATOM   1475  OE1 GLU A 145      23.542 -22.515  34.652  1.00 69.92           O  
ANISOU 1475  OE1 GLU A 145     9630   8588   8347   -947    771   -714
ATOM   1476  OE2 GLU A 145      23.328 -23.382  32.626  1.00 66.91           O1-
ANISOU 1476  OE2 GLU A 145     9020   8357   8046   -897    653   -576
ATOM   1477  H   GLU A 145      27.523 -20.318  33.387  1.00 29.98           H  
ATOM   1478  HA  GLU A 145      25.381 -19.134  31.875  1.00 33.81           H  
ATOM   1479  HB3 GLU A 145      23.991 -19.857  33.858  1.00 39.42           H  
ATOM   1480  HB2 GLU A 145      25.452 -20.444  34.612  1.00 39.42           H  
ATOM   1481  HG3 GLU A 145      25.826 -22.078  32.828  1.00 56.05           H  
ATOM   1482  HG2 GLU A 145      24.588 -21.362  31.828  1.00 56.05           H  
ATOM   1483  N   SER A 146      26.628 -17.309  34.266  1.00 34.98           N  
ANISOU 1483  N   SER A 146     5479   3878   3933  -1242    526   -785
ATOM   1484  CA  SER A 146      26.623 -15.952  34.825  1.00 34.68           C  
ANISOU 1484  CA  SER A 146     5599   3674   3904  -1278    571   -869
ATOM   1485  C   SER A 146      26.649 -14.862  33.732  1.00 35.66           C  
ANISOU 1485  C   SER A 146     5669   3713   4167  -1274    531   -813
ATOM   1486  O   SER A 146      25.893 -13.898  33.833  1.00 33.51           O  
ANISOU 1486  O   SER A 146     5452   3282   3998  -1216    618   -851
ATOM   1487  CB  SER A 146      27.778 -15.805  35.837  1.00 39.60           C  
ANISOU 1487  CB  SER A 146     6374   4304   4368  -1423    484   -926
ATOM   1488  OG  SER A 146      27.757 -14.549  36.488  1.00 61.32           O  
ANISOU 1488  OG  SER A 146     9277   6891   7130  -1481    493   -996
ATOM   1489  H   SER A 146      27.452 -17.866  34.440  1.00 34.98           H  
ATOM   1490  HA  SER A 146      25.686 -15.837  35.375  1.00 34.68           H  
ATOM   1491  HB3 SER A 146      28.745 -15.924  35.349  1.00 39.60           H  
ATOM   1492  HB2 SER A 146      27.711 -16.582  36.599  1.00 39.60           H  
ATOM   1493  HG  SER A 146      27.961 -13.864  35.847  1.00 61.32           H  
ATOM   1494  N   ALA A 147      27.469 -15.069  32.686  1.00 31.41           N  
ANISOU 1494  N   ALA A 147     5024   3273   3636  -1334    405   -718
ATOM   1495  CA  ALA A 147      27.543 -14.221  31.496  1.00 36.23           C  
ANISOU 1495  CA  ALA A 147     5586   3815   4364  -1342    361   -649
ATOM   1496  C   ALA A 147      26.279 -14.294  30.622  1.00 32.81           C  
ANISOU 1496  C   ALA A 147     5049   3345   4071  -1212    425   -594
ATOM   1497  O   ALA A 147      25.867 -13.264  30.095  1.00 35.45           O  
ANISOU 1497  O   ALA A 147     5400   3543   4528  -1181    442   -575
ATOM   1498  CB  ALA A 147      28.783 -14.603  30.673  1.00 31.94           C  
ANISOU 1498  CB  ALA A 147     4948   3402   3788  -1434    235   -556
ATOM   1499  H   ALA A 147      28.069 -15.885  32.684  1.00 31.41           H  
ATOM   1500  HA  ALA A 147      27.664 -13.188  31.826  1.00 36.23           H  
ATOM   1501  HB1 ALA A 147      28.875 -13.981  29.781  1.00 31.94           H  
ATOM   1502  HB2 ALA A 147      29.693 -14.470  31.255  1.00 31.94           H  
ATOM   1503  HB3 ALA A 147      28.747 -15.644  30.348  1.00 31.94           H  
ATOM   1504  N   ILE A 148      25.682 -15.492  30.497  1.00 28.76           N  
ANISOU 1504  N   ILE A 148     4432   2944   3550  -1140    448   -560
ATOM   1505  CA  ILE A 148      24.473 -15.734  29.705  1.00 31.18           C  
ANISOU 1505  CA  ILE A 148     4635   3220   3992  -1028    487   -498
ATOM   1506  C   ILE A 148      23.203 -15.159  30.371  1.00 28.01           C  
ANISOU 1506  C   ILE A 148     4286   2662   3695   -937    618   -564
ATOM   1507  O   ILE A 148      22.400 -14.526  29.683  1.00 34.62           O  
ANISOU 1507  O   ILE A 148     5082   3381   4690   -872    636   -520
ATOM   1508  CB  ILE A 148      24.293 -17.256  29.408  1.00 29.36           C  
ANISOU 1508  CB  ILE A 148     4293   3143   3722   -986    474   -451
ATOM   1509  CG1 ILE A 148      25.418 -17.769  28.475  1.00 28.67           C  
ANISOU 1509  CG1 ILE A 148     4142   3185   3565  -1058    364   -376
ATOM   1510  CG2 ILE A 148      22.914 -17.654  28.834  1.00 32.39           C  
ANISOU 1510  CG2 ILE A 148     4579   3483   4244   -878    513   -396
ATOM   1511  CD1 ILE A 148      25.616 -19.292  28.502  1.00 30.69           C  
ANISOU 1511  CD1 ILE A 148     4327   3593   3740  -1042    351   -360
ATOM   1512  H   ILE A 148      26.082 -16.296  30.959  1.00 28.76           H  
ATOM   1513  HA  ILE A 148      24.594 -15.222  28.747  1.00 31.18           H  
ATOM   1514  HB  ILE A 148      24.396 -17.779  30.358  1.00 29.36           H  
ATOM   1515 HG13 ILE A 148      26.371 -17.311  28.737  1.00 28.67           H  
ATOM   1516 HG12 ILE A 148      25.213 -17.448  27.453  1.00 28.67           H  
ATOM   1517 HG21 ILE A 148      22.878 -18.708  28.560  1.00 32.39           H  
ATOM   1518 HG22 ILE A 148      22.113 -17.501  29.556  1.00 32.39           H  
ATOM   1519 HG23 ILE A 148      22.677 -17.075  27.941  1.00 32.39           H  
ATOM   1520 HD11 ILE A 148      26.577 -19.561  28.064  1.00 30.69           H  
ATOM   1521 HD12 ILE A 148      25.602 -19.683  29.519  1.00 30.69           H  
ATOM   1522 HD13 ILE A 148      24.843 -19.809  27.933  1.00 30.69           H  
ATOM   1523  N   ASP A 149      23.056 -15.376  31.690  1.00 34.74           N  
ANISOU 1523  N   ASP A 149     5232   3504   4463   -931    715   -668
ATOM   1524  CA  ASP A 149      21.903 -14.946  32.489  1.00 35.29           C  
ANISOU 1524  CA  ASP A 149     5353   3426   4630   -836    874   -738
ATOM   1525  C   ASP A 149      21.844 -13.426  32.716  1.00 36.73           C  
ANISOU 1525  C   ASP A 149     5639   3417   4898   -844    902   -781
ATOM   1526  O   ASP A 149      20.739 -12.882  32.734  1.00 37.18           O  
ANISOU 1526  O   ASP A 149     5672   3329   5124   -739   1007   -785
ATOM   1527  CB  ASP A 149      21.736 -15.701  33.836  1.00 35.02           C  
ANISOU 1527  CB  ASP A 149     5429   3422   4453   -848    979   -845
ATOM   1528  CG  ASP A 149      21.579 -17.236  33.780  1.00 39.27           C  
ANISOU 1528  CG  ASP A 149     5855   4096   4970   -796   1004   -802
ATOM   1529  OD1 ASP A 149      21.373 -17.802  32.682  1.00 40.76           O  
ANISOU 1529  OD1 ASP A 149     5881   4338   5269   -741    952   -700
ATOM   1530  OD2 ASP A 149      21.588 -17.830  34.881  1.00 41.81           O1-
ANISOU 1530  OD2 ASP A 149     6261   4467   5160   -818   1069   -869
ATOM   1531  H   ASP A 149      23.748 -15.927  32.184  1.00 34.74           H  
ATOM   1532  HA  ASP A 149      21.029 -15.185  31.892  1.00 35.29           H  
ATOM   1533  HB3 ASP A 149      20.864 -15.311  34.363  1.00 35.02           H  
ATOM   1534  HB2 ASP A 149      22.603 -15.489  34.465  1.00 35.02           H  
ATOM   1535  N   SER A 150      23.010 -12.766  32.844  1.00 34.01           N  
ANISOU 1535  N   SER A 150     5404   3060   4457   -965    808   -807
ATOM   1536  CA  SER A 150      23.125 -11.309  33.005  1.00 36.47           C  
ANISOU 1536  CA  SER A 150     5839   3178   4841   -986    830   -857
ATOM   1537  C   SER A 150      22.671 -10.487  31.781  1.00 35.86           C  
ANISOU 1537  C   SER A 150     5654   3013   4959   -932    780   -747
ATOM   1538  O   SER A 150      22.353  -9.310  31.945  1.00 38.72           O  
ANISOU 1538  O   SER A 150     6096   3184   5433   -910    822   -778
ATOM   1539  CB  SER A 150      24.562 -10.948  33.440  1.00 42.04           C  
ANISOU 1539  CB  SER A 150     6677   3899   5397  -1148    718   -896
ATOM   1540  OG  SER A 150      25.506 -11.115  32.399  1.00 44.35           O  
ANISOU 1540  OG  SER A 150     6859   4301   5690  -1222    563   -778
ATOM   1541  H   SER A 150      23.877 -13.284  32.831  1.00 34.01           H  
ATOM   1542  HA  SER A 150      22.463 -11.033  33.829  1.00 36.47           H  
ATOM   1543  HB3 SER A 150      24.863 -11.537  34.306  1.00 42.04           H  
ATOM   1544  HB2 SER A 150      24.599  -9.905  33.756  1.00 42.04           H  
ATOM   1545  HG  SER A 150      25.640 -12.055  32.252  1.00 44.35           H  
ATOM   1546  N  AARG A 151      22.640 -11.116  30.594  0.50 34.77           N  
ANISOU 1546  N  AARG A 151     5351   3001   4860   -915    688   -619
ATOM   1547  N  BARG A 151      22.688 -11.319  30.417  0.50 34.79           N  
ANISOU 1547  N  BARG A 151     5352   3004   4862   -915    688   -620
ATOM   1548  CA AARG A 151      22.244 -10.494  29.331  0.50 36.21           C  
ANISOU 1548  CA AARG A 151     5440   3110   5208   -879    620   -500
ATOM   1549  CA BARG A 151      22.275 -10.722  29.155  0.50 36.17           C  
ANISOU 1549  CA BARG A 151     5434   3108   5200   -879    618   -499
ATOM   1550  C  AARG A 151      20.751 -10.671  29.009  0.50 34.79           C  
ANISOU 1550  C  AARG A 151     5143   2858   5217   -730    698   -453
ATOM   1551  C  BARG A 151      20.787 -10.892  28.875  0.50 34.92           C  
ANISOU 1551  C  BARG A 151     5158   2880   5231   -732    695   -451
ATOM   1552  O  AARG A 151      20.278 -10.007  28.090  0.50 35.67           O  
ANISOU 1552  O  AARG A 151     5184   2878   5490   -690    641   -351
ATOM   1553  O  BARG A 151      20.289 -10.321  27.898  0.50 37.65           O  
ANISOU 1553  O  BARG A 151     5429   3141   5735   -693    634   -345
ATOM   1554  CB AARG A 151      23.127 -11.056  28.202  0.50 40.33           C  
ANISOU 1554  CB AARG A 151     5868   3798   5656   -956    472   -381
ATOM   1555  CB BARG A 151      23.102 -11.320  28.008  0.50 40.18           C  
ANISOU 1555  CB BARG A 151     5851   3784   5630   -960    470   -383
ATOM   1556  CG AARG A 151      24.622 -10.735  28.406  0.50 40.65           C  
ANISOU 1556  CG AARG A 151     5985   3922   5538  -1101    393   -405
ATOM   1557  CG BARG A 151      24.581 -10.942  28.084  0.50 41.93           C  
ANISOU 1557  CG BARG A 151     6159   4054   5719  -1108    386   -399
ATOM   1558  CD AARG A 151      25.534 -11.321  27.318  0.50 38.00           C  
ANISOU 1558  CD AARG A 151     5552   3732   5152  -1165    278   -285
ATOM   1559  CD BARG A 151      25.451 -11.772  27.157  0.50 36.79           C  
ANISOU 1559  CD BARG A 151     5414   3592   4972  -1177    283   -305
ATOM   1560  NE AARG A 151      25.383 -10.606  26.037  0.50 34.03           N  
ANISOU 1560  NE AARG A 151     5039   3137   4756  -1185    210   -183
ATOM   1561  NE BARG A 151      26.781 -11.189  26.988  0.50 39.34           N  
ANISOU 1561  NE BARG A 151     5788   3935   5225  -1315    201   -287
ATOM   1562  CZ AARG A 151      25.439 -11.106  24.789  0.50 29.56           C  
ANISOU 1562  CZ AARG A 151     4395   2660   4176  -1217    127    -62
ATOM   1563  CZ BARG A 151      27.712 -11.140  27.939  0.50 39.03           C  
ANISOU 1563  CZ BARG A 151     5829   3922   5078  -1406    190   -365
ATOM   1564  NH1AARG A 151      25.617 -12.413  24.547  0.50 32.77           N  
ANISOU 1564  NH1AARG A 151     4728   3247   4476  -1224    111    -38
ATOM   1565  NH1BARG A 151      27.467 -11.629  29.147  0.50 44.50           N  
ANISOU 1565  NH1BARG A 151     6583   4623   5704  -1375    258   -472
ATOM   1566  NH2AARG A 151      25.314 -10.263  23.755  0.50 28.29           N1+
ANISOU 1566  NH2AARG A 151     4244   2401   4103  -1244     64     34
ATOM   1567  NH2BARG A 151      28.891 -10.593  27.680  0.50 33.86           N1+
ANISOU 1567  NH2BARG A 151     5197   3283   4385  -1536    105   -328
ATOM   1568  H  AARG A 151      22.914 -12.087  30.543  0.50 34.77           H  
ATOM   1569  H  BARG A 151      22.939 -12.297  30.416  0.50 34.79           H  
ATOM   1570  HA AARG A 151      22.423  -9.418  29.385  0.50 36.21           H  
ATOM   1571  HA BARG A 151      22.488  -9.654  29.202  0.50 36.17           H  
ATOM   1572  HB3AARG A 151      22.802 -10.645  27.246  0.50 40.33           H  
ATOM   1573  HB3BARG A 151      22.692 -10.988  27.054  0.50 40.18           H  
ATOM   1574  HB2AARG A 151      22.987 -12.136  28.131  0.50 40.33           H  
ATOM   1575  HB2BARG A 151      23.005 -12.406  28.019  0.50 40.18           H  
ATOM   1576  HG3AARG A 151      24.989 -11.012  29.393  0.50 40.65           H  
ATOM   1577  HG3BARG A 151      24.932 -11.057  29.110  0.50 41.93           H  
ATOM   1578  HG2AARG A 151      24.706  -9.648  28.380  0.50 40.65           H  
ATOM   1579  HG2BARG A 151      24.698  -9.886  27.841  0.50 41.93           H  
ATOM   1580  HD3AARG A 151      25.212 -12.350  27.157  0.50 38.00           H  
ATOM   1581  HD3BARG A 151      24.966 -11.857  26.184  0.50 36.79           H  
ATOM   1582  HD2AARG A 151      26.573 -11.379  27.644  0.50 38.00           H  
ATOM   1583  HD2BARG A 151      25.546 -12.782  27.556  0.50 36.79           H  
ATOM   1584  HE AARG A 151      25.288  -9.605  26.125  0.50 34.03           H  
ATOM   1585  HE BARG A 151      26.973 -10.806  26.073  0.50 39.34           H  
ATOM   1586 HH12AARG A 151      25.756 -12.721  23.590  0.50 32.77           H  
ATOM   1587 HH12BARG A 151      28.179 -11.588  29.862  0.50 44.50           H  
ATOM   1588 HH11AARG A 151      25.748 -13.057  25.312  0.50 32.77           H  
ATOM   1589 HH11BARG A 151      26.569 -12.043  29.352  0.50 44.50           H  
ATOM   1590 HH22AARG A 151      25.413 -10.611  22.807  0.50 28.29           H  
ATOM   1591 HH22BARG A 151      29.599 -10.555  28.399  0.50 33.86           H  
ATOM   1592 HH21AARG A 151      25.207  -9.272  23.905  0.50 28.29           H  
ATOM   1593 HH21BARG A 151      29.082 -10.215  26.763  0.50 33.86           H  
ATOM   1594  N   GLY A 152      20.023 -11.521  29.757  1.00 34.80           N  
ANISOU 1594  N   GLY A 152     5118   2895   5209   -654    820   -515
ATOM   1595  CA  GLY A 152      18.585 -11.726  29.578  1.00 37.00           C  
ANISOU 1595  CA  GLY A 152     5268   3101   5689   -516    902   -466
ATOM   1596  C   GLY A 152      18.295 -12.435  28.245  1.00 39.41           C  
ANISOU 1596  C   GLY A 152     5409   3492   6071   -505    761   -306
ATOM   1597  O   GLY A 152      18.993 -13.376  27.861  1.00 32.45           O  
ANISOU 1597  O   GLY A 152     4491   2788   5052   -569    666   -266
ATOM   1598  H   GLY A 152      20.471 -12.028  30.507  1.00 34.80           H  
ATOM   1599  HA3 GLY A 152      18.072 -10.763  29.618  1.00 37.00           H  
ATOM   1600  HA2 GLY A 152      18.201 -12.317  30.407  1.00 37.00           H  
ATOM   1601  N   GLY A 153      17.245 -11.967  27.558  1.00 35.09           N  
ANISOU 1601  N   GLY A 153     4770   2812   5751   -422    744   -214
ATOM   1602  CA  GLY A 153      16.900 -12.356  26.193  1.00 36.12           C  
ANISOU 1602  CA  GLY A 153     4772   2994   5960   -426    588    -53
ATOM   1603  C   GLY A 153      17.403 -11.320  25.178  1.00 37.70           C  
ANISOU 1603  C   GLY A 153     5016   3131   6177   -496    449     33
ATOM   1604  O   GLY A 153      17.089 -11.465  24.000  1.00 39.64           O  
ANISOU 1604  O   GLY A 153     5179   3401   6483   -508    311    175
ATOM   1605  H   GLY A 153      16.713 -11.192  27.937  1.00 35.09           H  
ATOM   1606  HA3 GLY A 153      15.818 -12.411  26.098  1.00 36.12           H  
ATOM   1607  HA2 GLY A 153      17.286 -13.343  25.943  1.00 36.12           H  
ATOM   1608  N   GLU A 154      18.167 -10.295  25.609  1.00 35.60           N  
ANISOU 1608  N   GLU A 154     4890   2784   5854   -555    476    -44
ATOM   1609  CA  GLU A 154      18.673  -9.189  24.789  1.00 33.01           C  
ANISOU 1609  CA  GLU A 154     4610   2374   5561   -625    355     42
ATOM   1610  C   GLU A 154      19.457  -9.577  23.509  1.00 39.67           C  
ANISOU 1610  C   GLU A 154     5412   3372   6287   -721    193    165
ATOM   1611  O   GLU A 154      19.254  -8.892  22.507  1.00 42.93           O  
ANISOU 1611  O   GLU A 154     5798   3716   6797   -734     79    298
ATOM   1612  CB  GLU A 154      19.460  -8.192  25.674  1.00 40.90           C  
ANISOU 1612  CB  GLU A 154     5774   3304   6461   -707    398    -72
ATOM   1613  CG  GLU A 154      19.775  -6.821  25.032  1.00 61.34           C  
ANISOU 1613  CG  GLU A 154     8426   5705   9176   -732    337    -13
ATOM   1614  CD  GLU A 154      18.544  -5.922  24.831  1.00 79.11           C  
ANISOU 1614  CD  GLU A 154    10638   7730  11691   -588    421     -6
ATOM   1615  OE1 GLU A 154      18.427  -5.353  23.724  1.00 80.58           O  
ANISOU 1615  OE1 GLU A 154    10794   7785  12039   -573    329    116
ATOM   1616  OE2 GLU A 154      17.747  -5.793  25.787  1.00 83.72           O1-
ANISOU 1616  OE2 GLU A 154    11218   8265  12326   -488    583   -115
ATOM   1617  H   GLU A 154      18.375 -10.228  26.596  1.00 35.60           H  
ATOM   1618  HA  GLU A 154      17.780  -8.667  24.449  1.00 33.01           H  
ATOM   1619  HB3 GLU A 154      20.416  -8.639  25.945  1.00 40.90           H  
ATOM   1620  HB2 GLU A 154      18.937  -8.047  26.620  1.00 40.90           H  
ATOM   1621  HG3 GLU A 154      20.312  -6.954  24.092  1.00 61.34           H  
ATOM   1622  HG2 GLU A 154      20.462  -6.280  25.684  1.00 61.34           H  
ATOM   1623  N   PRO A 155      20.249 -10.682  23.497  1.00 36.72           N  
ANISOU 1623  N   PRO A 155     5042   3199   5712   -788    178    134
ATOM   1624  CA  PRO A 155      20.873 -11.189  22.257  1.00 38.19           C  
ANISOU 1624  CA  PRO A 155     5201   3520   5789   -873     46    246
ATOM   1625  C   PRO A 155      19.889 -11.622  21.151  1.00 40.78           C  
ANISOU 1625  C   PRO A 155     5427   3844   6225   -820    -43    377
ATOM   1626  O   PRO A 155      20.202 -11.439  19.975  1.00 35.93           O  
ANISOU 1626  O   PRO A 155     4821   3248   5584   -886   -168    499
ATOM   1627  CB  PRO A 155      21.753 -12.357  22.731  1.00 36.11           C  
ANISOU 1627  CB  PRO A 155     4945   3452   5325   -920     83    167
ATOM   1628  CG  PRO A 155      22.027 -12.072  24.195  1.00 38.59           C  
ANISOU 1628  CG  PRO A 155     5334   3720   5610   -912    197     21
ATOM   1629  CD  PRO A 155      20.732 -11.435  24.658  1.00 37.50           C  
ANISOU 1629  CD  PRO A 155     5180   3402   5667   -797    279     -3
ATOM   1630  HA  PRO A 155      21.516 -10.396  21.868  1.00 38.19           H  
ATOM   1631  HB3 PRO A 155      22.672 -12.448  22.153  1.00 36.11           H  
ATOM   1632  HB2 PRO A 155      21.209 -13.299  22.654  1.00 36.11           H  
ATOM   1633  HG3 PRO A 155      22.825 -11.338  24.283  1.00 38.59           H  
ATOM   1634  HG2 PRO A 155      22.309 -12.955  24.769  1.00 38.59           H  
ATOM   1635  HD2 PRO A 155      20.016 -12.216  24.910  1.00 37.50           H  
ATOM   1636  HD3 PRO A 155      20.896 -10.822  25.543  1.00 37.50           H  
ATOM   1637  N   LEU A 156      18.711 -12.145  21.544  1.00 35.01           N  
ANISOU 1637  N   LEU A 156     4602   3085   5614   -712     13    363
ATOM   1638  CA  LEU A 156      17.607 -12.456  20.635  1.00 33.62           C  
ANISOU 1638  CA  LEU A 156     4318   2891   5566   -667    -90    498
ATOM   1639  C   LEU A 156      16.887 -11.188  20.139  1.00 34.38           C  
ANISOU 1639  C   LEU A 156     4389   2791   5883   -627   -155    605
ATOM   1640  O   LEU A 156      16.483 -11.170  18.980  1.00 39.69           O  
ANISOU 1640  O   LEU A 156     5030   3450   6602   -658   -310    755
ATOM   1641  CB  LEU A 156      16.642 -13.476  21.292  1.00 32.95           C  
ANISOU 1641  CB  LEU A 156     4123   2834   5562   -569     -8    459
ATOM   1642  CG  LEU A 156      15.403 -13.892  20.458  1.00 39.95           C  
ANISOU 1642  CG  LEU A 156     4876   3694   6607   -522   -117    600
ATOM   1643  CD1 LEU A 156      15.772 -14.483  19.084  1.00 35.98           C  
ANISOU 1643  CD1 LEU A 156     4400   3331   5941   -622   -278    690
ATOM   1644  CD2 LEU A 156      14.478 -14.834  21.253  1.00 44.20           C  
ANISOU 1644  CD2 LEU A 156     5300   4242   7251   -424     -6    553
ATOM   1645  H   LEU A 156      18.512 -12.246  22.530  1.00 35.01           H  
ATOM   1646  HA  LEU A 156      18.048 -12.936  19.761  1.00 33.62           H  
ATOM   1647  HB3 LEU A 156      16.288 -13.068  22.237  1.00 32.95           H  
ATOM   1648  HB2 LEU A 156      17.209 -14.373  21.545  1.00 32.95           H  
ATOM   1649  HG  LEU A 156      14.812 -12.994  20.277  1.00 39.95           H  
ATOM   1650 HD11 LEU A 156      15.274 -15.432  18.900  1.00 35.98           H  
ATOM   1651 HD12 LEU A 156      15.475 -13.808  18.282  1.00 35.98           H  
ATOM   1652 HD13 LEU A 156      16.842 -14.661  18.982  1.00 35.98           H  
ATOM   1653 HD21 LEU A 156      13.436 -14.676  20.974  1.00 44.20           H  
ATOM   1654 HD22 LEU A 156      14.710 -15.884  21.072  1.00 44.20           H  
ATOM   1655 HD23 LEU A 156      14.549 -14.665  22.327  1.00 44.20           H  
ATOM   1656  N   LEU A 157      16.772 -10.145  20.985  1.00 39.02           N  
ANISOU 1656  N   LEU A 157     5003   3216   6606   -560    -41    531
ATOM   1657  CA  LEU A 157      16.164  -8.858  20.615  1.00 45.32           C  
ANISOU 1657  CA  LEU A 157     5782   3806   7630   -514    -94    628
ATOM   1658  C   LEU A 157      16.958  -8.102  19.531  1.00 48.59           C  
ANISOU 1658  C   LEU A 157     6286   4216   7959   -636   -247    733
ATOM   1659  O   LEU A 157      16.336  -7.420  18.718  1.00 48.15           O  
ANISOU 1659  O   LEU A 157     6188   4067   8038   -633   -384    891
ATOM   1660  CB  LEU A 157      15.957  -7.949  21.850  1.00 48.57           C  
ANISOU 1660  CB  LEU A 157     6246   4044   8166   -433     75    501
ATOM   1661  CG  LEU A 157      15.201  -8.567  23.049  1.00 47.87           C  
ANISOU 1661  CG  LEU A 157     6090   3937   8162   -312    262    388
ATOM   1662  CD1 LEU A 157      15.069  -7.542  24.196  1.00 50.91           C  
ANISOU 1662  CD1 LEU A 157     6569   4133   8643   -246    434    256
ATOM   1663  CD2 LEU A 157      13.848  -9.199  22.671  1.00 45.63           C  
ANISOU 1663  CD2 LEU A 157     5615   3614   8110   -205    229    509
ATOM   1664  H   LEU A 157      17.127 -10.220  21.928  1.00 39.02           H  
ATOM   1665  HA  LEU A 157      15.187  -9.080  20.182  1.00 45.32           H  
ATOM   1666  HB3 LEU A 157      15.419  -7.054  21.530  1.00 48.57           H  
ATOM   1667  HB2 LEU A 157      16.927  -7.596  22.203  1.00 48.57           H  
ATOM   1668  HG  LEU A 157      15.815  -9.375  23.435  1.00 47.87           H  
ATOM   1669 HD11 LEU A 157      14.038  -7.363  24.498  1.00 50.91           H  
ATOM   1670 HD12 LEU A 157      15.606  -7.886  25.079  1.00 50.91           H  
ATOM   1671 HD13 LEU A 157      15.490  -6.572  23.930  1.00 50.91           H  
ATOM   1672 HD21 LEU A 157      13.058  -8.946  23.376  1.00 45.63           H  
ATOM   1673 HD22 LEU A 157      13.509  -8.886  21.685  1.00 45.63           H  
ATOM   1674 HD23 LEU A 157      13.923 -10.287  22.658  1.00 45.63           H  
ATOM   1675  N   LYS A 158      18.296  -8.263  19.506  1.00 41.13           N  
ANISOU 1675  N   LYS A 158     5462   3370   6797   -748   -227    658
ATOM   1676  CA  LYS A 158      19.165  -7.741  18.445  1.00 41.46           C  
ANISOU 1676  CA  LYS A 158     5586   3422   6744   -874   -352    760
ATOM   1677  C   LYS A 158      19.013  -8.510  17.118  1.00 34.62           C  
ANISOU 1677  C   LYS A 158     4682   2671   5799   -928   -502    906
ATOM   1678  O   LYS A 158      19.196  -7.914  16.058  1.00 43.24           O  
ANISOU 1678  O   LYS A 158     5820   3717   6893  -1002   -631   1044
ATOM   1679  CB  LYS A 158      20.649  -7.783  18.880  1.00 53.28           C  
ANISOU 1679  CB  LYS A 158     7188   5034   8021   -987   -298    658
ATOM   1680  CG  LYS A 158      21.027  -7.026  20.168  1.00 64.07           C  
ANISOU 1680  CG  LYS A 158     8627   6308   9410   -968   -168    504
ATOM   1681  CD  LYS A 158      20.398  -5.633  20.328  1.00 60.07           C  
ANISOU 1681  CD  LYS A 158     8146   5547   9130   -900   -153    519
ATOM   1682  CE  LYS A 158      21.031  -4.848  21.489  1.00 67.82           C  
ANISOU 1682  CE  LYS A 158     9256   6438  10076   -940    -58    378
ATOM   1683  NZ  LYS A 158      20.306  -3.596  21.766  1.00 74.69           N1+
ANISOU 1683  NZ  LYS A 158    10167   7043  11170   -854     -8    358
ATOM   1684  H   LYS A 158      18.743  -8.818  20.224  1.00 41.13           H  
ATOM   1685  HA  LYS A 158      18.886  -6.703  18.251  1.00 41.46           H  
ATOM   1686  HB3 LYS A 158      21.252  -7.372  18.068  1.00 53.28           H  
ATOM   1687  HB2 LYS A 158      20.974  -8.820  18.989  1.00 53.28           H  
ATOM   1688  HG3 LYS A 158      22.113  -6.931  20.195  1.00 64.07           H  
ATOM   1689  HG2 LYS A 158      20.776  -7.635  21.032  1.00 64.07           H  
ATOM   1690  HD3 LYS A 158      19.327  -5.748  20.508  1.00 60.07           H  
ATOM   1691  HD2 LYS A 158      20.499  -5.074  19.397  1.00 60.07           H  
ATOM   1692  HE3 LYS A 158      22.071  -4.613  21.261  1.00 67.82           H  
ATOM   1693  HE2 LYS A 158      21.032  -5.449  22.397  1.00 67.82           H  
ATOM   1694  HZ1 LYS A 158      19.365  -3.828  22.060  1.00 74.69           H  
ATOM   1695  HZ2 LYS A 158      20.767  -3.097  22.514  1.00 74.69           H  
ATOM   1696  HZ3 LYS A 158      20.275  -3.020  20.938  1.00 74.69           H  
ATOM   1697  N   LEU A 159      18.700  -9.814  17.206  1.00 33.05           N  
ANISOU 1697  N   LEU A 159     4418   2618   5521   -902   -488    878
ATOM   1698  CA  LEU A 159      18.562 -10.736  16.079  1.00 32.16           C  
ANISOU 1698  CA  LEU A 159     4303   2632   5282   -971   -618    987
ATOM   1699  C   LEU A 159      17.192 -10.644  15.379  1.00 37.47           C  
ANISOU 1699  C   LEU A 159     4891   3209   6137   -923   -760   1142
ATOM   1700  O   LEU A 159      17.130 -10.906  14.178  1.00 38.63           O  
ANISOU 1700  O   LEU A 159     5080   3395   6203  -1007   -913   1275
ATOM   1701  CB  LEU A 159      18.905 -12.157  16.593  1.00 35.50           C  
ANISOU 1701  CB  LEU A 159     4704   3242   5542   -969   -544    885
ATOM   1702  CG  LEU A 159      18.730 -13.331  15.599  1.00 42.81           C  
ANISOU 1702  CG  LEU A 159     5625   4300   6339  -1017   -647    958
ATOM   1703  CD1 LEU A 159      19.706 -14.471  15.918  1.00 40.61           C  
ANISOU 1703  CD1 LEU A 159     5381   4204   5844  -1053   -551    839
ATOM   1704  CD2 LEU A 159      17.282 -13.863  15.539  1.00 46.53           C  
ANISOU 1704  CD2 LEU A 159     5978   4725   6978   -930   -706   1014
ATOM   1705  H   LEU A 159      18.564 -10.221  18.121  1.00 33.05           H  
ATOM   1706  HA  LEU A 159      19.312 -10.472  15.330  1.00 32.16           H  
ATOM   1707  HB3 LEU A 159      18.344 -12.380  17.499  1.00 35.50           H  
ATOM   1708  HB2 LEU A 159      19.947 -12.121  16.914  1.00 35.50           H  
ATOM   1709  HG  LEU A 159      19.002 -12.967  14.607  1.00 42.81           H  
ATOM   1710 HD11 LEU A 159      19.752 -15.180  15.092  1.00 40.61           H  
ATOM   1711 HD12 LEU A 159      20.720 -14.105  16.082  1.00 40.61           H  
ATOM   1712 HD13 LEU A 159      19.401 -15.017  16.811  1.00 40.61           H  
ATOM   1713 HD21 LEU A 159      16.890 -13.782  14.526  1.00 46.53           H  
ATOM   1714 HD22 LEU A 159      17.212 -14.910  15.833  1.00 46.53           H  
ATOM   1715 HD23 LEU A 159      16.607 -13.311  16.193  1.00 46.53           H  
ATOM   1716  N   LEU A 160      16.128 -10.294  16.127  1.00 42.28           N  
ANISOU 1716  N   LEU A 160     5385   3688   6993   -794   -713   1134
ATOM   1717  CA  LEU A 160      14.738 -10.285  15.653  1.00 42.10           C  
ANISOU 1717  CA  LEU A 160     5244   3589   7162   -742   -850   1284
ATOM   1718  C   LEU A 160      14.457  -9.432  14.392  1.00 37.74           C  
ANISOU 1718  C   LEU A 160     4733   2931   6678   -806  -1045   1474
ATOM   1719  O   LEU A 160      13.829  -9.977  13.487  1.00 38.35           O  
ANISOU 1719  O   LEU A 160     4775   3032   6765   -844  -1221   1617
ATOM   1720  CB  LEU A 160      13.769  -9.949  16.814  1.00 39.35           C  
ANISOU 1720  CB  LEU A 160     4752   3099   7100   -583   -735   1242
ATOM   1721  CG  LEU A 160      13.359 -11.168  17.670  1.00 42.37           C  
ANISOU 1721  CG  LEU A 160     5076   3584   7438   -516   -563   1089
ATOM   1722  CD1 LEU A 160      12.691 -10.727  18.993  1.00 58.62           C  
ANISOU 1722  CD1 LEU A 160     7016   5482   9774   -362   -415   1042
ATOM   1723  CD2 LEU A 160      12.500 -12.177  16.878  1.00 44.22           C  
ANISOU 1723  CD2 LEU A 160     5245   3965   7591   -548   -658   1143
ATOM   1724  H   LEU A 160      16.261 -10.111  17.112  1.00 42.28           H  
ATOM   1725  HA  LEU A 160      14.541 -11.314  15.353  1.00 42.10           H  
ATOM   1726  HB3 LEU A 160      12.858  -9.482  16.433  1.00 39.35           H  
ATOM   1727  HB2 LEU A 160      14.231  -9.203  17.461  1.00 39.35           H  
ATOM   1728  HG  LEU A 160      14.271 -11.692  17.946  1.00 42.37           H  
ATOM   1729 HD11 LEU A 160      13.260 -11.086  19.851  1.00 58.62           H  
ATOM   1730 HD12 LEU A 160      12.635  -9.641  19.085  1.00 58.62           H  
ATOM   1731 HD13 LEU A 160      11.674 -11.101  19.104  1.00 58.62           H  
ATOM   1732 HD21 LEU A 160      11.575 -12.437  17.390  1.00 44.22           H  
ATOM   1733 HD22 LEU A 160      12.221 -11.799  15.893  1.00 44.22           H  
ATOM   1734 HD23 LEU A 160      13.050 -13.106  16.723  1.00 44.22           H  
ATOM   1735  N   PRO A 161      14.962  -8.177  14.283  1.00 37.21           N  
ANISOU 1735  N   PRO A 161     4743   2738   6657   -829  -1040   1492
ATOM   1736  CA  PRO A 161      14.795  -7.363  13.060  1.00 50.53           C  
ANISOU 1736  CA  PRO A 161     6479   4329   8391   -904  -1240   1690
ATOM   1737  C   PRO A 161      15.395  -7.948  11.770  1.00 44.09           C  
ANISOU 1737  C   PRO A 161     5779   3679   7296  -1059  -1370   1770
ATOM   1738  O   PRO A 161      14.852  -7.702  10.694  1.00 45.08           O  
ANISOU 1738  O   PRO A 161     5928   3767   7434  -1118  -1565   1945
ATOM   1739  CB  PRO A 161      15.450  -6.015  13.412  1.00 47.40           C  
ANISOU 1739  CB  PRO A 161     6171   3796   8042   -917  -1173   1656
ATOM   1740  CG  PRO A 161      15.383  -5.941  14.926  1.00 47.42           C  
ANISOU 1740  CG  PRO A 161     6132   3758   8127   -806   -953   1460
ATOM   1741  CD  PRO A 161      15.592  -7.389  15.342  1.00 45.62           C  
ANISOU 1741  CD  PRO A 161     5867   3735   7731   -800   -866   1343
ATOM   1742  HA  PRO A 161      13.723  -7.228  12.915  1.00 50.53           H  
ATOM   1743  HB3 PRO A 161      14.962  -5.167  12.931  1.00 47.40           H  
ATOM   1744  HB2 PRO A 161      16.498  -6.003  13.105  1.00 47.40           H  
ATOM   1745  HG3 PRO A 161      14.387  -5.616  15.232  1.00 47.42           H  
ATOM   1746  HG2 PRO A 161      16.111  -5.258  15.363  1.00 47.42           H  
ATOM   1747  HD2 PRO A 161      16.655  -7.625  15.368  1.00 45.62           H  
ATOM   1748  HD3 PRO A 161      15.174  -7.565  16.329  1.00 45.62           H  
ATOM   1749  N   ASP A 162      16.489  -8.715  11.911  1.00 44.41           N  
ANISOU 1749  N   ASP A 162     5893   3907   7074  -1121  -1261   1639
ATOM   1750  CA  ASP A 162      17.226  -9.339  10.815  1.00 53.83           C  
ANISOU 1750  CA  ASP A 162     7208   5256   7988  -1262  -1344   1693
ATOM   1751  C   ASP A 162      16.461 -10.518  10.168  1.00 47.99           C  
ANISOU 1751  C   ASP A 162     6432   4602   7202  -1269  -1460   1753
ATOM   1752  O   ASP A 162      16.686 -10.789   8.991  1.00 56.10           O  
ANISOU 1752  O   ASP A 162     7578   5728   8010  -1388  -1556   1822
ATOM   1753  CB  ASP A 162      18.645  -9.731  11.293  1.00 44.30           C  
ANISOU 1753  CB  ASP A 162     6076   4209   6549  -1314  -1174   1533
ATOM   1754  CG  ASP A 162      19.609 -10.164  10.183  1.00 54.77           C  
ANISOU 1754  CG  ASP A 162     7549   5652   7610  -1467  -1220   1595
ATOM   1755  OD1 ASP A 162      19.996  -9.293   9.373  1.00 58.09           O  
ANISOU 1755  OD1 ASP A 162     8052   5990   8030  -1549  -1327   1732
ATOM   1756  OD2 ASP A 162      19.882 -11.379  10.101  1.00 49.13           O1-
ANISOU 1756  OD2 ASP A 162     6870   5107   6691  -1503  -1142   1508
ATOM   1757  H   ASP A 162      16.857  -8.886  12.837  1.00 44.41           H  
ATOM   1758  HA  ASP A 162      17.338  -8.577  10.040  1.00 53.83           H  
ATOM   1759  HB3 ASP A 162      18.579 -10.514  12.050  1.00 44.30           H  
ATOM   1760  HB2 ASP A 162      19.093  -8.884  11.816  1.00 44.30           H  
ATOM   1761  N   ILE A 163      15.553 -11.162  10.922  1.00 44.37           N  
ANISOU 1761  N   ILE A 163     5821   4103   6936  -1152  -1450   1730
ATOM   1762  CA  ILE A 163      14.700 -12.265  10.460  1.00 41.85           C  
ANISOU 1762  CA  ILE A 163     5454   3843   6605  -1163  -1580   1800
ATOM   1763  C   ILE A 163      13.245 -11.809  10.173  1.00 43.26           C  
ANISOU 1763  C   ILE A 163     5500   3855   7083  -1102  -1752   1971
ATOM   1764  O   ILE A 163      12.333 -12.634  10.220  1.00 46.15           O  
ANISOU 1764  O   ILE A 163     5762   4236   7536  -1074  -1840   2020
ATOM   1765  CB  ILE A 163      14.718 -13.452  11.474  1.00 41.14           C  
ANISOU 1765  CB  ILE A 163     5288   3873   6470  -1095  -1434   1640
ATOM   1766  CG1 ILE A 163      14.140 -13.122  12.873  1.00 45.49           C  
ANISOU 1766  CG1 ILE A 163     5692   4330   7262   -945  -1272   1543
ATOM   1767  CG2 ILE A 163      16.137 -14.041  11.588  1.00 43.91           C  
ANISOU 1767  CG2 ILE A 163     5768   4394   6522  -1166  -1304   1502
ATOM   1768  CD1 ILE A 163      13.837 -14.355  13.738  1.00 49.60           C  
ANISOU 1768  CD1 ILE A 163     6119   4945   7783   -875  -1160   1426
ATOM   1769  H   ILE A 163      15.417 -10.873  11.881  1.00 44.37           H  
ATOM   1770  HA  ILE A 163      15.078 -12.647   9.510  1.00 41.85           H  
ATOM   1771  HB  ILE A 163      14.102 -14.247  11.052  1.00 41.14           H  
ATOM   1772 HG13 ILE A 163      13.221 -12.542  12.793  1.00 45.49           H  
ATOM   1773 HG12 ILE A 163      14.849 -12.486  13.402  1.00 45.49           H  
ATOM   1774 HG21 ILE A 163      16.155 -14.925  12.224  1.00 43.91           H  
ATOM   1775 HG22 ILE A 163      16.515 -14.337  10.609  1.00 43.91           H  
ATOM   1776 HG23 ILE A 163      16.840 -13.323  12.011  1.00 43.91           H  
ATOM   1777 HD11 ILE A 163      12.997 -14.161  14.406  1.00 49.60           H  
ATOM   1778 HD12 ILE A 163      13.577 -15.225  13.133  1.00 49.60           H  
ATOM   1779 HD13 ILE A 163      14.688 -14.622  14.362  1.00 49.60           H  
ATOM   1780  N   TYR A 164      13.056 -10.511   9.861  1.00 34.76           N  
ANISOU 1780  N   TYR A 164     5295   2741   5171  -1093   -106     46
ATOM   1781  CA  TYR A 164      11.774  -9.847   9.569  1.00 45.16           C  
ANISOU 1781  CA  TYR A 164     6778   3856   6524   -917   -183    186
ATOM   1782  C   TYR A 164      10.819  -9.770  10.781  1.00 41.34           C  
ANISOU 1782  C   TYR A 164     6163   3409   6135   -732   -263    136
ATOM   1783  O   TYR A 164       9.606  -9.740  10.592  1.00 40.74           O  
ANISOU 1783  O   TYR A 164     6113   3277   6090   -538   -368    239
ATOM   1784  CB  TYR A 164      11.089 -10.427   8.298  1.00 44.86           C  
ANISOU 1784  CB  TYR A 164     6806   3830   6410   -805   -288    357
ATOM   1785  CG  TYR A 164      11.795 -10.111   6.993  1.00 50.12           C  
ANISOU 1785  CG  TYR A 164     7672   4407   6965   -951   -203    438
ATOM   1786  CD1 TYR A 164      12.796 -10.969   6.492  1.00 51.78           C  
ANISOU 1786  CD1 TYR A 164     7783   4789   7102  -1100   -151    396
ATOM   1787  CD2 TYR A 164      11.440  -8.952   6.269  1.00 49.49           C  
ANISOU 1787  CD2 TYR A 164     7895   4064   6844   -926   -159    558
ATOM   1788  CE1 TYR A 164      13.451 -10.661   5.283  1.00 59.96           C  
ANISOU 1788  CE1 TYR A 164     9003   5746   8031  -1237    -54    468
ATOM   1789  CE2 TYR A 164      12.091  -8.646   5.059  1.00 47.28           C  
ANISOU 1789  CE2 TYR A 164     7828   3690   6448  -1054    -54    644
ATOM   1790  CZ  TYR A 164      13.103  -9.495   4.571  1.00 65.20           C  
ANISOU 1790  CZ  TYR A 164     9980   6142   8652  -1218      1    595
ATOM   1791  OH  TYR A 164      13.750  -9.179   3.412  1.00 63.33           O  
ANISOU 1791  OH  TYR A 164     9957   5813   8294  -1347    123    679
ATOM   1792  H   TYR A 164      13.866  -9.907   9.830  1.00 34.76           H  
ATOM   1793  HA  TYR A 164      12.036  -8.812   9.350  1.00 45.16           H  
ATOM   1794  HB3 TYR A 164      10.083 -10.020   8.193  1.00 44.86           H  
ATOM   1795  HB2 TYR A 164      10.946 -11.505   8.378  1.00 44.86           H  
ATOM   1796  HD1 TYR A 164      13.069 -11.862   7.036  1.00 51.78           H  
ATOM   1797  HD2 TYR A 164      10.670  -8.291   6.640  1.00 49.49           H  
ATOM   1798  HE1 TYR A 164      14.221 -11.320   4.910  1.00 59.96           H  
ATOM   1799  HE2 TYR A 164      11.818  -7.754   4.513  1.00 47.28           H  
ATOM   1800  HH  TYR A 164      14.454  -9.797   3.200  1.00 63.33           H  
ATOM   1801  N   GLY A 165      11.372  -9.717  12.006  1.00 38.10           N  
ANISOU 1801  N   GLY A 165     5604   3108   5763   -784   -213    -33
ATOM   1802  CA  GLY A 165      10.628  -9.626  13.266  1.00 34.07           C  
ANISOU 1802  CA  GLY A 165     4999   2614   5330   -621   -256    -93
ATOM   1803  C   GLY A 165       9.892 -10.933  13.605  1.00 33.62           C  
ANISOU 1803  C   GLY A 165     4768   2726   5282   -440   -349    -38
ATOM   1804  O   GLY A 165       9.928 -11.906  12.852  1.00 35.52           O  
ANISOU 1804  O   GLY A 165     4958   3060   5476   -432   -392     44
ATOM   1805  H   GLY A 165      12.379  -9.761  12.089  1.00 38.10           H  
ATOM   1806  HA3 GLY A 165       9.907  -8.808  13.208  1.00 34.07           H  
ATOM   1807  HA2 GLY A 165      11.317  -9.381  14.074  1.00 34.07           H  
ATOM   1808  N   TRP A 166       9.194 -10.925  14.750  1.00 33.41           N  
ANISOU 1808  N   TRP A 166     4651   2727   5317   -298   -362    -97
ATOM   1809  CA  TRP A 166       8.211 -11.939  15.127  1.00 34.96           C  
ANISOU 1809  CA  TRP A 166     4707   3028   5550   -119   -416    -45
ATOM   1810  C   TRP A 166       6.932 -11.162  15.498  1.00 33.79           C  
ANISOU 1810  C   TRP A 166     4618   2725   5497     39   -461     -2
ATOM   1811  O   TRP A 166       6.944 -10.518  16.548  1.00 32.67           O  
ANISOU 1811  O   TRP A 166     4482   2536   5396     93   -424    -90
ATOM   1812  CB  TRP A 166       8.746 -12.794  16.296  1.00 31.48           C  
ANISOU 1812  CB  TRP A 166     4104   2778   5078    -70   -365   -154
ATOM   1813  CG  TRP A 166       7.917 -13.992  16.675  1.00 29.91           C  
ANISOU 1813  CG  TRP A 166     3779   2685   4901     69   -372    -93
ATOM   1814  CD1 TRP A 166       7.230 -14.777  15.813  1.00 30.27           C  
ANISOU 1814  CD1 TRP A 166     3799   2725   4976     92   -418     14
ATOM   1815  CD2 TRP A 166       7.766 -14.629  17.981  1.00 31.36           C  
ANISOU 1815  CD2 TRP A 166     3854   2985   5077    200   -312   -148
ATOM   1816  NE1 TRP A 166       6.646 -15.824  16.489  1.00 31.32           N  
ANISOU 1816  NE1 TRP A 166     3809   2950   5142    202   -375     21
ATOM   1817  CE2 TRP A 166       6.953 -15.795  17.831  1.00 30.50           C  
ANISOU 1817  CE2 TRP A 166     3666   2912   5009    277   -301    -63
ATOM   1818  CE3 TRP A 166       8.241 -14.348  19.282  1.00 29.96           C  
ANISOU 1818  CE3 TRP A 166     3646   2884   4853    263   -261   -268
ATOM   1819  CZ2 TRP A 166       6.630 -16.636  18.910  1.00 28.42           C  
ANISOU 1819  CZ2 TRP A 166     3318   2733   4746    408   -213    -76
ATOM   1820  CZ3 TRP A 166       7.936 -15.192  20.368  1.00 33.62           C  
ANISOU 1820  CZ3 TRP A 166     4028   3451   5293    422   -194   -273
ATOM   1821  CH2 TRP A 166       7.135 -16.335  20.186  1.00 28.87           C  
ANISOU 1821  CH2 TRP A 166     3374   2859   4738    489   -158   -168
ATOM   1822  H   TRP A 166       9.218 -10.104  15.338  1.00 33.41           H  
ATOM   1823  HA  TRP A 166       8.054 -12.620  14.294  1.00 34.96           H  
ATOM   1824  HB3 TRP A 166       8.901 -12.180  17.184  1.00 31.48           H  
ATOM   1825  HB2 TRP A 166       9.730 -13.177  16.024  1.00 31.48           H  
ATOM   1826  HD1 TRP A 166       7.162 -14.606  14.751  1.00 30.27           H  
ATOM   1827  HE1 TRP A 166       6.089 -16.530  16.023  1.00 31.32           H  
ATOM   1828  HE3 TRP A 166       8.856 -13.475  19.437  1.00 29.96           H  
ATOM   1829  HZ2 TRP A 166       6.013 -17.510  18.760  1.00 28.42           H  
ATOM   1830  HZ3 TRP A 166       8.319 -14.959  21.349  1.00 33.62           H  
ATOM   1831  HH2 TRP A 166       6.910 -16.977  21.024  1.00 28.87           H  
ATOM   1832  N   PRO A 167       5.901 -11.157  14.615  1.00 29.70           N  
ANISOU 1832  N   PRO A 167     4143   2134   5008    127   -545    117
ATOM   1833  CA  PRO A 167       4.746 -10.241  14.715  1.00 33.14           C  
ANISOU 1833  CA  PRO A 167     4655   2415   5522    290   -596    151
ATOM   1834  C   PRO A 167       3.994 -10.165  16.052  1.00 32.26           C  
ANISOU 1834  C   PRO A 167     4426   2339   5494    423   -563     70
ATOM   1835  O   PRO A 167       3.620  -9.064  16.450  1.00 35.69           O  
ANISOU 1835  O   PRO A 167     4959   2629   5974    499   -554     39
ATOM   1836  CB  PRO A 167       3.801 -10.669  13.594  1.00 35.95           C  
ANISOU 1836  CB  PRO A 167     4977   2798   5887    393   -710    256
ATOM   1837  CG  PRO A 167       4.649 -11.428  12.594  1.00 42.30           C  
ANISOU 1837  CG  PRO A 167     5814   3670   6590    238   -712    302
ATOM   1838  CD  PRO A 167       5.857 -11.925  13.369  1.00 34.36           C  
ANISOU 1838  CD  PRO A 167     4726   2783   5547     90   -606    210
ATOM   1839  HA  PRO A 167       5.128  -9.249  14.481  1.00 33.14           H  
ATOM   1840  HB3 PRO A 167       3.329  -9.797  13.146  1.00 35.95           H  
ATOM   1841  HB2 PRO A 167       3.005 -11.312  13.967  1.00 35.95           H  
ATOM   1842  HG3 PRO A 167       4.974 -10.759  11.807  1.00 42.30           H  
ATOM   1843  HG2 PRO A 167       4.110 -12.238  12.115  1.00 42.30           H  
ATOM   1844  HD2 PRO A 167       5.754 -12.984  13.603  1.00 34.36           H  
ATOM   1845  HD3 PRO A 167       6.753 -11.792  12.762  1.00 34.36           H  
ATOM   1846  N   VAL A 168       3.808 -11.312  16.724  1.00 34.71           N  
ANISOU 1846  N   VAL A 168     4548   2822   5818    459   -529     36
ATOM   1847  CA  VAL A 168       3.158 -11.426  18.034  1.00 33.30           C  
ANISOU 1847  CA  VAL A 168     4268   2674   5710    603   -481    -25
ATOM   1848  C   VAL A 168       3.867 -10.640  19.157  1.00 31.77           C  
ANISOU 1848  C   VAL A 168     4140   2447   5485    580   -414   -139
ATOM   1849  O   VAL A 168       3.193 -10.180  20.076  1.00 37.25           O  
ANISOU 1849  O   VAL A 168     4821   3099   6234    709   -386   -191
ATOM   1850  CB  VAL A 168       3.023 -12.917  18.454  1.00 30.27           C  
ANISOU 1850  CB  VAL A 168     3706   2463   5333    636   -420    -28
ATOM   1851  CG1 VAL A 168       4.377 -13.625  18.671  1.00 31.65           C  
ANISOU 1851  CG1 VAL A 168     3871   2764   5392    520   -359    -67
ATOM   1852  CG2 VAL A 168       2.117 -13.125  19.682  1.00 37.80           C  
ANISOU 1852  CG2 VAL A 168     4569   3436   6356    791   -345    -79
ATOM   1853  H   VAL A 168       4.102 -12.184  16.303  1.00 34.71           H  
ATOM   1854  HA  VAL A 168       2.161 -10.999  17.935  1.00 33.30           H  
ATOM   1855  HB  VAL A 168       2.532 -13.419  17.620  1.00 30.27           H  
ATOM   1856 HG11 VAL A 168       4.238 -14.686  18.873  1.00 31.65           H  
ATOM   1857 HG12 VAL A 168       5.008 -13.546  17.787  1.00 31.65           H  
ATOM   1858 HG13 VAL A 168       4.931 -13.217  19.516  1.00 31.65           H  
ATOM   1859 HG21 VAL A 168       1.962 -14.184  19.888  1.00 37.80           H  
ATOM   1860 HG22 VAL A 168       2.552 -12.691  20.579  1.00 37.80           H  
ATOM   1861 HG23 VAL A 168       1.136 -12.673  19.533  1.00 37.80           H  
ATOM   1862  N   ALA A 169       5.191 -10.469  19.030  1.00 32.03           N  
ANISOU 1862  N   ALA A 169     4229   2510   5430    417   -384   -198
ATOM   1863  CA  ALA A 169       6.036  -9.716  19.946  1.00 38.29           C  
ANISOU 1863  CA  ALA A 169     5065   3292   6192    368   -328   -347
ATOM   1864  C   ALA A 169       6.623  -8.463  19.268  1.00 35.80           C  
ANISOU 1864  C   ALA A 169     4941   2771   5892    237   -324   -370
ATOM   1865  O   ALA A 169       7.719  -8.044  19.630  1.00 39.06           O  
ANISOU 1865  O   ALA A 169     5387   3180   6274    113   -268   -516
ATOM   1866  CB  ALA A 169       7.109 -10.666  20.501  1.00 41.07           C  
ANISOU 1866  CB  ALA A 169     5313   3858   6435    287   -284   -445
ATOM   1867  H   ALA A 169       5.660 -10.853  18.221  1.00 32.03           H  
ATOM   1868  HA  ALA A 169       5.445  -9.357  20.786  1.00 38.29           H  
ATOM   1869  HB1 ALA A 169       7.625 -10.203  21.338  1.00 41.07           H  
ATOM   1870  HB2 ALA A 169       6.665 -11.589  20.876  1.00 41.07           H  
ATOM   1871  HB3 ALA A 169       7.848 -10.934  19.745  1.00 41.07           H  
ATOM   1872  N   THR A 170       5.883  -7.880  18.307  1.00 41.91           N  
ANISOU 1872  N   THR A 170     5845   3372   6708    268   -374   -238
ATOM   1873  CA  THR A 170       6.248  -6.653  17.598  1.00 43.45           C  
ANISOU 1873  CA  THR A 170     6271   3332   6906    161   -346   -222
ATOM   1874  C   THR A 170       4.999  -5.767  17.455  1.00 42.39           C  
ANISOU 1874  C   THR A 170     6269   2994   6844    352   -387   -148
ATOM   1875  O   THR A 170       3.977  -6.224  16.943  1.00 51.46           O  
ANISOU 1875  O   THR A 170     7347   4184   8022    527   -476    -44
ATOM   1876  CB  THR A 170       6.786  -6.958  16.170  1.00 45.29           C  
ANISOU 1876  CB  THR A 170     6587   3549   7073     28   -360   -110
ATOM   1877  OG1 THR A 170       7.995  -7.682  16.264  1.00 44.24           O  
ANISOU 1877  OG1 THR A 170     6320   3619   6872   -134   -321   -187
ATOM   1878  CG2 THR A 170       7.048  -5.730  15.276  1.00 52.75           C  
ANISOU 1878  CG2 THR A 170     7809   4222   8010    -80   -294    -78
ATOM   1879  H   THR A 170       4.999  -8.292  18.039  1.00 41.91           H  
ATOM   1880  HA  THR A 170       7.005  -6.100  18.159  1.00 43.45           H  
ATOM   1881  HB  THR A 170       6.076  -7.603  15.655  1.00 45.29           H  
ATOM   1882  HG1 THR A 170       7.819  -8.495  16.747  1.00 44.24           H  
ATOM   1883 HG21 THR A 170       7.508  -6.025  14.335  1.00 52.75           H  
ATOM   1884 HG22 THR A 170       6.129  -5.207  15.016  1.00 52.75           H  
ATOM   1885 HG23 THR A 170       7.716  -5.018  15.763  1.00 52.75           H  
ATOM   1886  N   GLU A 171       5.124  -4.496  17.868  0.80 40.26           N  
ANISOU 1886  N   GLU A 171     6183   2508   6607    321   -320   -216
ATOM   1887  CA  GLU A 171       4.129  -3.453  17.615  0.80 42.55           C  
ANISOU 1887  CA  GLU A 171     6650   2567   6949    509   -350   -136
ATOM   1888  C   GLU A 171       4.266  -2.946  16.166  0.80 49.29           C  
ANISOU 1888  C   GLU A 171     7751   3229   7749    474   -357     17
ATOM   1889  O   GLU A 171       5.384  -2.675  15.726  0.80 42.04           O  
ANISOU 1889  O   GLU A 171     6959   2234   6782    246   -264      1
ATOM   1890  CB  GLU A 171       4.301  -2.329  18.665  0.80 49.79           C  
ANISOU 1890  CB  GLU A 171     7684   3312   7923    507   -260   -278
ATOM   1891  CG  GLU A 171       5.654  -1.575  18.616  0.80 61.88           C  
ANISOU 1891  CG  GLU A 171     9374   4699   9437    234   -127   -394
ATOM   1892  CD  GLU A 171       5.889  -0.531  19.717  0.80 58.61           C  
ANISOU 1892  CD  GLU A 171     8958   4235   9077    193    -44   -613
ATOM   1893  OE1 GLU A 171       4.962  -0.260  20.512  0.80 49.43           O  
ANISOU 1893  OE1 GLU A 171     7797   3019   7967    405    -73   -631
ATOM   1894  OE2 GLU A 171       7.026  -0.010  19.734  0.80 48.17           O1-
ANISOU 1894  OE2 GLU A 171     7618   2943   7742    -50     47   -786
ATOM   1895  H   GLU A 171       5.987  -4.190  18.291  1.00 40.26           H  
ATOM   1896  HA  GLU A 171       3.132  -3.879  17.747  1.00 42.55           H  
ATOM   1897  HB3 GLU A 171       4.165  -2.763  19.657  1.00 49.79           H  
ATOM   1898  HB2 GLU A 171       3.486  -1.613  18.544  1.00 49.79           H  
ATOM   1899  HG3 GLU A 171       5.740  -1.042  17.669  1.00 61.88           H  
ATOM   1900  HG2 GLU A 171       6.475  -2.292  18.654  1.00 61.88           H  
ATOM   1901  N   ASN A 172       3.127  -2.828  15.459  1.00 49.26           N  
ANISOU 1901  N   ASN A 172     7806   3167   7744    710   -465    157
ATOM   1902  CA  ASN A 172       2.998  -2.317  14.081  1.00 51.23           C  
ANISOU 1902  CA  ASN A 172     8320   3232   7914    749   -486    318
ATOM   1903  C   ASN A 172       3.886  -3.078  13.072  1.00 49.71           C  
ANISOU 1903  C   ASN A 172     8105   3155   7627    553   -480    376
ATOM   1904  O   ASN A 172       4.636  -2.450  12.323  1.00 44.65           O  
ANISOU 1904  O   ASN A 172     7708   2342   6916    406   -384    433
ATOM   1905  CB  ASN A 172       3.253  -0.784  14.039  1.00 50.62           C  
ANISOU 1905  CB  ASN A 172     8532   2867   7832    687   -330    311
ATOM   1906  CG  ASN A 172       2.257   0.019  14.878  1.00 58.33           C  
ANISOU 1906  CG  ASN A 172     9527   3767   8870    924   -333    303
ATOM   1907  OD1 ASN A 172       1.059   0.001  14.606  1.00 66.15           O  
ANISOU 1907  OD1 ASN A 172    10548   4649   9938    872   -237    172
ATOM   1908  ND2 ASN A 172       2.747   0.735  15.893  1.00 59.88           N  
ANISOU 1908  ND2 ASN A 172     9692   4033   9028   1186   -447    428
ATOM   1909  H   ASN A 172       2.256  -3.078  15.904  1.00 49.26           H  
ATOM   1910  HA  ASN A 172       1.964  -2.504  13.788  1.00 51.23           H  
ATOM   1911  HB3 ASN A 172       3.155  -0.420  13.015  1.00 50.62           H  
ATOM   1912  HB2 ASN A 172       4.275  -0.552  14.346  1.00 50.62           H  
ATOM   1913 HD22 ASN A 172       2.124   1.283  16.468  1.00 59.88           H  
ATOM   1914 HD21 ASN A 172       3.735   0.734  16.095  1.00 59.88           H  
ATOM   1915  N   TRP A 173       3.800  -4.422  13.085  1.00 40.06           N  
ANISOU 1915  N   TRP A 173     6600   2218   6404    550   -567    362
ATOM   1916  CA  TRP A 173       4.619  -5.308  12.251  1.00 40.61           C  
ANISOU 1916  CA  TRP A 173     6629   2416   6386    373   -562    403
ATOM   1917  C   TRP A 173       4.460  -5.073  10.736  1.00 42.20           C  
ANISOU 1917  C   TRP A 173     7061   2495   6479    443   -614    570
ATOM   1918  O   TRP A 173       5.459  -5.138  10.021  1.00 39.24           O  
ANISOU 1918  O   TRP A 173     6827   2068   6015    259   -532    614
ATOM   1919  CB  TRP A 173       4.364  -6.785  12.625  1.00 35.15           C  
ANISOU 1919  CB  TRP A 173     5619   2020   5716    396   -643    368
ATOM   1920  CG  TRP A 173       5.210  -7.771  11.872  1.00 34.01           C  
ANISOU 1920  CG  TRP A 173     5433   2007   5482    213   -626    393
ATOM   1921  CD1 TRP A 173       6.441  -8.185  12.248  1.00 36.27           C  
ANISOU 1921  CD1 TRP A 173     5641   2396   5745     -4   -526    297
ATOM   1922  CD2 TRP A 173       4.980  -8.349  10.548  1.00 37.14           C  
ANISOU 1922  CD2 TRP A 173     5863   2455   5792    245   -716    509
ATOM   1923  NE1 TRP A 173       6.993  -8.952  11.247  1.00 35.81           N  
ANISOU 1923  NE1 TRP A 173     5568   2441   5598   -111   -538    353
ATOM   1924  CE2 TRP A 173       6.150  -9.073  10.166  1.00 35.98           C  
ANISOU 1924  CE2 TRP A 173     5663   2428   5578     33   -652    484
ATOM   1925  CE3 TRP A 173       3.917  -8.313   9.613  1.00 39.73           C  
ANISOU 1925  CE3 TRP A 173     6253   2758   6086    448   -853    617
ATOM   1926  CZ2 TRP A 173       6.272  -9.707   8.920  1.00 35.81           C  
ANISOU 1926  CZ2 TRP A 173     5662   2486   5460      7   -709    569
ATOM   1927  CZ3 TRP A 173       4.024  -8.952   8.361  1.00 38.83           C  
ANISOU 1927  CZ3 TRP A 173     6152   2734   5866    426   -922    692
ATOM   1928  CH2 TRP A 173       5.202  -9.642   8.014  1.00 34.65           C  
ANISOU 1928  CH2 TRP A 173     5583   2307   5274    201   -844    671
ATOM   1929  H   TRP A 173       3.165  -4.873  13.728  1.00 40.06           H  
ATOM   1930  HA  TRP A 173       5.660  -5.087  12.494  1.00 40.61           H  
ATOM   1931  HB3 TRP A 173       3.317  -7.037  12.449  1.00 35.15           H  
ATOM   1932  HB2 TRP A 173       4.537  -6.932  13.692  1.00 35.15           H  
ATOM   1933  HD1 TRP A 173       6.925  -7.917  13.174  1.00 36.27           H  
ATOM   1934  HE1 TRP A 173       7.934  -9.330  11.292  1.00 35.81           H  
ATOM   1935  HE3 TRP A 173       3.011  -7.779   9.860  1.00 39.73           H  
ATOM   1936  HZ2 TRP A 173       7.178 -10.231   8.656  1.00 35.81           H  
ATOM   1937  HZ3 TRP A 173       3.201  -8.906   7.663  1.00 38.83           H  
ATOM   1938  HH2 TRP A 173       5.293 -10.122   7.054  1.00 34.65           H  
ATOM   1939  N   GLU A 174       3.225  -4.795  10.282  1.00 45.95           N  
ANISOU 1939  N   GLU A 174     7573   2937   6948    721   -750    659
ATOM   1940  CA  GLU A 174       2.883  -4.529   8.883  1.00 47.76           C  
ANISOU 1940  CA  GLU A 174     8011   3092   7045    842   -829    815
ATOM   1941  C   GLU A 174       3.567  -3.281   8.309  1.00 47.22           C  
ANISOU 1941  C   GLU A 174     8281   2773   6887    741   -654    889
ATOM   1942  O   GLU A 174       3.914  -3.286   7.130  1.00 44.63           O  
ANISOU 1942  O   GLU A 174     8110   2422   6426    673   -621    991
ATOM   1943  CB  GLU A 174       1.354  -4.413   8.688  1.00 50.99           C  
ANISOU 1943  CB  GLU A 174     8346   3573   7457   1176   -989    854
ATOM   1944  CG  GLU A 174       0.566  -5.726   8.897  1.00 53.55           C  
ANISOU 1944  CG  GLU A 174     8320   4170   7855   1261  -1154    788
ATOM   1945  CD  GLU A 174       0.258  -6.138  10.344  1.00 60.56           C  
ANISOU 1945  CD  GLU A 174     8941   5161   8907   1235  -1108    647
ATOM   1946  OE1 GLU A 174       0.429  -5.318  11.276  1.00 55.14           O  
ANISOU 1946  OE1 GLU A 174     8349   4326   8275   1176   -988    596
ATOM   1947  OE2 GLU A 174      -0.155  -7.307  10.499  1.00 49.54           O1-
ANISOU 1947  OE2 GLU A 174     7249   3992   7583   1273  -1181    581
ATOM   1948  H   GLU A 174       2.445  -4.785  10.929  1.00 45.95           H  
ATOM   1949  HA  GLU A 174       3.229  -5.384   8.305  1.00 47.76           H  
ATOM   1950  HB3 GLU A 174       1.154  -4.074   7.670  1.00 50.99           H  
ATOM   1951  HB2 GLU A 174       0.954  -3.621   9.323  1.00 50.99           H  
ATOM   1952  HG3 GLU A 174       1.087  -6.542   8.394  1.00 53.55           H  
ATOM   1953  HG2 GLU A 174      -0.394  -5.631   8.389  1.00 53.55           H  
ATOM   1954  N   GLN A 175       3.755  -2.249   9.147  1.00 47.21           N  
ANISOU 1954  N   GLN A 175     8372   2602   6962    717   -523    827
ATOM   1955  CA  GLN A 175       4.400  -1.000   8.758  1.00 48.46           C  
ANISOU 1955  CA  GLN A 175     8810   2535   7068    601   -338    876
ATOM   1956  C   GLN A 175       5.936  -1.129   8.779  1.00 51.56           C  
ANISOU 1956  C   GLN A 175     9229   2898   7464    240   -170    796
ATOM   1957  O   GLN A 175       6.591  -0.565   7.903  1.00 54.54           O  
ANISOU 1957  O   GLN A 175     9796   3179   7748    115    -47    869
ATOM   1958  CB  GLN A 175       3.905   0.124   9.699  1.00 51.95           C  
ANISOU 1958  CB  GLN A 175     9329   2805   7605    687   -263    819
ATOM   1959  CG  GLN A 175       4.216   1.557   9.218  1.00 62.84           C  
ANISOU 1959  CG  GLN A 175    11016   3942   8918    663   -115    901
ATOM   1960  CD  GLN A 175       3.502   1.911   7.908  1.00 78.66           C  
ANISOU 1960  CD  GLN A 175    13172   5938  10776    950   -218   1083
ATOM   1961  OE1 GLN A 175       2.296   1.711   7.778  1.00 82.19           O  
ANISOU 1961  OE1 GLN A 175    13500   6504  11226   1232   -389   1109
ATOM   1962  NE2 GLN A 175       4.239   2.451   6.935  1.00 88.74           N  
ANISOU 1962  NE2 GLN A 175    14707   7093  11919    883   -111   1195
ATOM   1963  H   GLN A 175       3.454  -2.323  10.109  1.00 47.21           H  
ATOM   1964  HA  GLN A 175       4.097  -0.769   7.735  1.00 48.46           H  
ATOM   1965  HB3 GLN A 175       4.331  -0.018  10.694  1.00 51.95           H  
ATOM   1966  HB2 GLN A 175       2.826   0.031   9.835  1.00 51.95           H  
ATOM   1967  HG3 GLN A 175       5.292   1.698   9.112  1.00 62.84           H  
ATOM   1968  HG2 GLN A 175       3.889   2.269   9.976  1.00 62.84           H  
ATOM   1969 HE22 GLN A 175       3.808   2.702   6.058  1.00 88.74           H  
ATOM   1970 HE21 GLN A 175       5.228   2.603   7.065  1.00 88.74           H  
ATOM   1971  N   LYS A 176       6.471  -1.868   9.768  1.00 50.21           N  
ANISOU 1971  N   LYS A 176     8860   2828   7391     74   -162    635
ATOM   1972  CA  LYS A 176       7.904  -2.076   9.976  1.00 50.81           C  
ANISOU 1972  CA  LYS A 176     8915   2915   7474   -268     -1    517
ATOM   1973  C   LYS A 176       8.540  -3.051   8.971  1.00 50.37           C  
ANISOU 1973  C   LYS A 176     8826   3002   7308   -382    -27    591
ATOM   1974  O   LYS A 176       9.601  -2.737   8.433  1.00 57.50           O  
ANISOU 1974  O   LYS A 176     9822   3871   8155   -595    126    592
ATOM   1975  CB  LYS A 176       8.151  -2.564  11.418  1.00 50.67           C  
ANISOU 1975  CB  LYS A 176     8664   3020   7569   -380      2    303
ATOM   1976  CG  LYS A 176       7.940  -1.485  12.491  1.00 78.29           C  
ANISOU 1976  CG  LYS A 176    12214   6359  11172   -289     37    203
ATOM   1977  CD  LYS A 176       8.224  -2.017  13.904  1.00 77.37           C  
ANISOU 1977  CD  LYS A 176    11819   6444  11132   -420     61    -31
ATOM   1978  CE  LYS A 176       8.070  -0.935  14.986  1.00 74.38           C  
ANISOU 1978  CE  LYS A 176    11484   5926  10850   -321     89   -146
ATOM   1979  NZ  LYS A 176       8.356  -1.464  16.331  1.00 66.78           N1+
ANISOU 1979  NZ  LYS A 176    10210   5234   9928   -330     47   -338
ATOM   1980  H   LYS A 176       5.858  -2.296  10.449  1.00 50.21           H  
ATOM   1981  HA  LYS A 176       8.402  -1.111   9.854  1.00 50.81           H  
ATOM   1982  HB3 LYS A 176       9.183  -2.909  11.504  1.00 50.67           H  
ATOM   1983  HB2 LYS A 176       7.523  -3.431  11.631  1.00 50.67           H  
ATOM   1984  HG3 LYS A 176       6.921  -1.101  12.442  1.00 78.29           H  
ATOM   1985  HG2 LYS A 176       8.595  -0.637  12.284  1.00 78.29           H  
ATOM   1986  HD3 LYS A 176       9.233  -2.432  13.935  1.00 77.37           H  
ATOM   1987  HD2 LYS A 176       7.548  -2.849  14.109  1.00 77.37           H  
ATOM   1988  HE3 LYS A 176       7.057  -0.532  14.976  1.00 74.38           H  
ATOM   1989  HE2 LYS A 176       8.749  -0.105  14.787  1.00 74.38           H  
ATOM   1990  HZ1 LYS A 176       7.704  -2.208  16.538  1.00 66.78           H  
ATOM   1991  HZ2 LYS A 176       9.300  -1.821  16.368  1.00 66.78           H  
ATOM   1992  HZ3 LYS A 176       8.247  -0.730  17.018  1.00 66.78           H  
ATOM   1993  N   TYR A 177       7.908  -4.220   8.777  1.00 44.96           N  
ANISOU 1993  N   TYR A 177     7930   2553   6600   -238   -213    632
ATOM   1994  CA  TYR A 177       8.476  -5.355   8.045  1.00 51.00           C  
ANISOU 1994  CA  TYR A 177     8581   3524   7274   -344   -244    667
ATOM   1995  C   TYR A 177       7.582  -5.791   6.880  1.00 51.47           C  
ANISOU 1995  C   TYR A 177     8691   3638   7226   -123   -408    832
ATOM   1996  O   TYR A 177       8.122  -6.071   5.811  1.00 62.24           O  
ANISOU 1996  O   TYR A 177    10137   5041   8470   -206   -390    909
ATOM   1997  CB  TYR A 177       8.705  -6.537   9.011  1.00 47.09           C  
ANISOU 1997  CB  TYR A 177     7714   3336   6843   -419   -292    521
ATOM   1998  CG  TYR A 177       9.622  -6.223  10.179  1.00 44.17           C  
ANISOU 1998  CG  TYR A 177     7247   2981   6553   -614   -160    330
ATOM   1999  CD1 TYR A 177      11.016  -6.140   9.983  1.00 45.32           C  
ANISOU 1999  CD1 TYR A 177     7422   3132   6668   -891     -7    242
ATOM   2000  CD2 TYR A 177       9.080  -5.979  11.459  1.00 44.14           C  
ANISOU 2000  CD2 TYR A 177     7112   3007   6652   -516   -190    219
ATOM   2001  CE1 TYR A 177      11.862  -5.802  11.057  1.00 47.31           C  
ANISOU 2001  CE1 TYR A 177     7556   3431   6990  -1063     97     31
ATOM   2002  CE2 TYR A 177       9.927  -5.642  12.531  1.00 41.56           C  
ANISOU 2002  CE2 TYR A 177     6692   2719   6380   -676    -87     23
ATOM   2003  CZ  TYR A 177      11.315  -5.545  12.330  1.00 48.72           C  
ANISOU 2003  CZ  TYR A 177     7610   3644   7255   -948     48    -80
ATOM   2004  OH  TYR A 177      12.121  -5.187  13.369  1.00 49.69           O  
ANISOU 2004  OH  TYR A 177     7613   3838   7430  -1101    135   -309
ATOM   2005  H   TYR A 177       7.035  -4.396   9.258  1.00 44.96           H  
ATOM   2006  HA  TYR A 177       9.443  -5.084   7.616  1.00 51.00           H  
ATOM   2007  HB3 TYR A 177       9.124  -7.388   8.472  1.00 47.09           H  
ATOM   2008  HB2 TYR A 177       7.747  -6.877   9.406  1.00 47.09           H  
ATOM   2009  HD1 TYR A 177      11.438  -6.323   9.005  1.00 45.32           H  
ATOM   2010  HD2 TYR A 177       8.013  -6.024  11.615  1.00 44.14           H  
ATOM   2011  HE1 TYR A 177      12.927  -5.729  10.895  1.00 47.31           H  
ATOM   2012  HE2 TYR A 177       9.512  -5.438  13.506  1.00 41.56           H  
ATOM   2013  HH  TYR A 177      13.048  -5.133  13.127  1.00 49.69           H  
ATOM   2014  N   GLY A 178       6.253  -5.838   7.097  1.00 60.02           N  
ANISOU 2014  N   GLY A 178     9716   4742   8346    158   -570    870
ATOM   2015  CA  GLY A 178       5.259  -6.353   6.148  1.00 65.17           C  
ANISOU 2015  CA  GLY A 178    10381   5482   8898    377   -745    988
ATOM   2016  C   GLY A 178       5.175  -5.558   4.833  1.00 63.76           C  
ANISOU 2016  C   GLY A 178    10579   5100   8548    436   -708   1154
ATOM   2017  O   GLY A 178       4.791  -6.127   3.813  1.00 63.10           O  
ANISOU 2017  O   GLY A 178    10520   5125   8331    518   -812   1238
ATOM   2018  H   GLY A 178       5.904  -5.575   8.009  1.00 60.02           H  
ATOM   2019  HA3 GLY A 178       4.278  -6.331   6.618  1.00 65.17           H  
ATOM   2020  HA2 GLY A 178       5.464  -7.401   5.938  1.00 65.17           H  
ATOM   2021  N   ALA A 179       5.560  -4.270   4.853  1.00 61.97           N  
ANISOU 2021  N   ALA A 179    10566   4661   8317    384   -522   1172
ATOM   2022  CA  ALA A 179       5.590  -3.364   3.703  1.00 53.14           C  
ANISOU 2022  CA  ALA A 179     9733   3419   7040    464   -444   1312
ATOM   2023  C   ALA A 179       6.648  -3.729   2.644  1.00 54.59           C  
ANISOU 2023  C   ALA A 179    10002   3657   7082    292   -377   1373
ATOM   2024  O   ALA A 179       6.453  -3.396   1.475  1.00 65.41           O  
ANISOU 2024  O   ALA A 179    11526   5049   8280    449   -438   1499
ATOM   2025  CB  ALA A 179       5.814  -1.934   4.219  1.00 55.91           C  
ANISOU 2025  CB  ALA A 179    10273   3525   7444    372   -230   1294
ATOM   2026  H   ALA A 179       5.833  -3.862   5.736  1.00 61.97           H  
ATOM   2027  HA  ALA A 179       4.611  -3.404   3.221  1.00 53.14           H  
ATOM   2028  HB1 ALA A 179       5.820  -1.213   3.401  1.00 55.91           H  
ATOM   2029  HB2 ALA A 179       5.023  -1.637   4.908  1.00 55.91           H  
ATOM   2030  HB3 ALA A 179       6.763  -1.843   4.750  1.00 55.91           H  
ATOM   2031  N   SER A 180       7.726  -4.410   3.068  1.00 56.44           N  
ANISOU 2031  N   SER A 180    10135   3932   7378    -23   -249   1273
ATOM   2032  CA  SER A 180       8.818  -4.887   2.215  1.00 63.64           C  
ANISOU 2032  CA  SER A 180    11101   4909   8170   -217   -156   1306
ATOM   2033  C   SER A 180       8.898  -6.426   2.159  1.00 57.92           C  
ANISOU 2033  C   SER A 180    10153   4413   7441   -269   -310   1268
ATOM   2034  O   SER A 180       9.740  -6.941   1.423  1.00 57.22           O  
ANISOU 2034  O   SER A 180    10083   4409   7250   -421   -250   1289
ATOM   2035  CB  SER A 180      10.137  -4.248   2.706  1.00 66.72           C  
ANISOU 2035  CB  SER A 180    11512   5212   8628   -548    114   1199
ATOM   2036  OG  SER A 180      10.605  -4.813   3.918  1.00 76.17           O  
ANISOU 2036  OG  SER A 180    12458   6495   9987   -713    121   1021
ATOM   2037  H   SER A 180       7.793  -4.655   4.046  1.00 56.44           H  
ATOM   2038  HA  SER A 180       8.655  -4.552   1.190  1.00 63.64           H  
ATOM   2039  HB3 SER A 180      10.021  -3.171   2.833  1.00 66.72           H  
ATOM   2040  HB2 SER A 180      10.916  -4.386   1.955  1.00 66.72           H  
ATOM   2041  HG  SER A 180      10.009  -4.561   4.628  1.00 76.17           H  
ATOM   2042  N   TRP A 181       8.050  -7.126   2.936  1.00 52.92           N  
ANISOU 2042  N   TRP A 181     9226   3954   6926   -140   -483   1181
ATOM   2043  CA  TRP A 181       8.058  -8.580   3.090  1.00 46.64           C  
ANISOU 2043  CA  TRP A 181     8088   3468   6167   -193   -585   1086
ATOM   2044  C   TRP A 181       7.675  -9.299   1.793  1.00 44.65           C  
ANISOU 2044  C   TRP A 181     7869   3341   5756    -95   -708   1177
ATOM   2045  O   TRP A 181       6.672  -8.953   1.167  1.00 48.63           O  
ANISOU 2045  O   TRP A 181     8536   3786   6157    147   -834   1287
ATOM   2046  CB  TRP A 181       7.099  -8.975   4.230  1.00 40.02           C  
ANISOU 2046  CB  TRP A 181     6976   2750   5480    -37   -725    996
ATOM   2047  CG  TRP A 181       7.137 -10.401   4.703  1.00 41.20           C  
ANISOU 2047  CG  TRP A 181     6784   3168   5701   -107   -777    882
ATOM   2048  CD1 TRP A 181       7.861 -10.827   5.761  1.00 46.26           C  
ANISOU 2048  CD1 TRP A 181     7228   3904   6445   -258   -686    753
ATOM   2049  CD2 TRP A 181       6.485 -11.596   4.159  1.00 39.42           C  
ANISOU 2049  CD2 TRP A 181     6386   3144   5447    -11   -925    881
ATOM   2050  NE1 TRP A 181       7.665 -12.177   5.941  1.00 36.99           N  
ANISOU 2050  NE1 TRP A 181     5798   2957   5300   -252   -753    694
ATOM   2051  CE2 TRP A 181       6.834 -12.710   4.982  1.00 35.49           C  
ANISOU 2051  CE2 TRP A 181     5613   2827   5043   -120   -892    764
ATOM   2052  CE3 TRP A 181       5.626 -11.861   3.064  1.00 46.38           C  
ANISOU 2052  CE3 TRP A 181     7322   4074   6226    162  -1082    955
ATOM   2053  CZ2 TRP A 181       6.357 -14.010   4.741  1.00 39.64           C  
ANISOU 2053  CZ2 TRP A 181     5934   3546   5580    -84   -985    724
ATOM   2054  CZ3 TRP A 181       5.146 -13.162   2.807  1.00 46.19           C  
ANISOU 2054  CZ3 TRP A 181     7063   4269   6218    186  -1191    891
ATOM   2055  CH2 TRP A 181       5.507 -14.236   3.644  1.00 44.80           C  
ANISOU 2055  CH2 TRP A 181     6631   4238   6154     52  -1130    779
ATOM   2056  H   TRP A 181       7.375  -6.630   3.499  1.00 52.92           H  
ATOM   2057  HA  TRP A 181       9.071  -8.865   3.382  1.00 46.64           H  
ATOM   2058  HB3 TRP A 181       6.070  -8.734   3.958  1.00 40.02           H  
ATOM   2059  HB2 TRP A 181       7.329  -8.369   5.103  1.00 40.02           H  
ATOM   2060  HD1 TRP A 181       8.477 -10.189   6.378  1.00 46.26           H  
ATOM   2061  HE1 TRP A 181       8.109 -12.699   6.691  1.00 36.99           H  
ATOM   2062  HE3 TRP A 181       5.326 -11.052   2.416  1.00 46.38           H  
ATOM   2063  HZ2 TRP A 181       6.643 -14.826   5.389  1.00 39.64           H  
ATOM   2064  HZ3 TRP A 181       4.499 -13.339   1.961  1.00 46.19           H  
ATOM   2065  HH2 TRP A 181       5.136 -15.230   3.443  1.00 44.80           H  
ATOM   2066  N   THR A 182       8.459 -10.332   1.472  1.00 42.09           N  
ANISOU 2066  N   THR A 182     7391   3201   5400   -269   -673   1120
ATOM   2067  CA  THR A 182       8.149 -11.328   0.456  1.00 42.79           C  
ANISOU 2067  CA  THR A 182     7417   3468   5372   -182   -812   1154
ATOM   2068  C   THR A 182       8.551 -12.698   1.025  1.00 47.92           C  
ANISOU 2068  C   THR A 182     7732   4361   6115   -304   -828   1018
ATOM   2069  O   THR A 182       9.502 -12.782   1.806  1.00 43.02           O  
ANISOU 2069  O   THR A 182     7012   3770   5562   -503   -686    933
ATOM   2070  CB  THR A 182       8.884 -11.063  -0.891  1.00 52.70           C  
ANISOU 2070  CB  THR A 182     8944   4659   6422   -255   -723   1266
ATOM   2071  OG1 THR A 182      10.239 -11.471  -0.916  1.00 51.55           O  
ANISOU 2071  OG1 THR A 182     8734   4564   6289   -544   -537   1195
ATOM   2072  CG2 THR A 182       8.768  -9.621  -1.409  1.00 59.98           C  
ANISOU 2072  CG2 THR A 182    10257   5293   7241   -164   -639   1413
ATOM   2073  H   THR A 182       9.260 -10.550   2.048  1.00 42.09           H  
ATOM   2074  HA  THR A 182       7.072 -11.346   0.274  1.00 42.79           H  
ATOM   2075  HB  THR A 182       8.387 -11.682  -1.636  1.00 52.70           H  
ATOM   2076  HG1 THR A 182      10.603 -11.257  -1.778  1.00 51.55           H  
ATOM   2077 HG21 THR A 182       9.252  -9.510  -2.378  1.00 59.98           H  
ATOM   2078 HG22 THR A 182       7.724  -9.332  -1.528  1.00 59.98           H  
ATOM   2079 HG23 THR A 182       9.235  -8.906  -0.731  1.00 59.98           H  
ATOM   2080  N   ALA A 183       7.810 -13.745   0.630  1.00 47.41           N  
ANISOU 2080  N   ALA A 183     7497   4469   6048   -176   -996    988
ATOM   2081  CA  ALA A 183       8.036 -15.124   1.070  1.00 43.73           C  
ANISOU 2081  CA  ALA A 183     6755   4205   5653   -280   -992    875
ATOM   2082  C   ALA A 183       9.394 -15.690   0.624  1.00 41.96           C  
ANISOU 2082  C   ALA A 183     6579   4033   5333   -491   -852    869
ATOM   2083  O   ALA A 183       9.998 -16.453   1.375  1.00 39.61           O  
ANISOU 2083  O   ALA A 183     6107   3839   5104   -622   -763    775
ATOM   2084  CB  ALA A 183       6.887 -15.997   0.559  1.00 38.72           C  
ANISOU 2084  CB  ALA A 183     5976   3723   5014   -134  -1174    839
ATOM   2085  H   ALA A 183       7.052 -13.606  -0.021  1.00 47.41           H  
ATOM   2086  HA  ALA A 183       8.014 -15.135   2.161  1.00 43.73           H  
ATOM   2087  HB1 ALA A 183       6.992 -17.030   0.891  1.00 38.72           H  
ATOM   2088  HB2 ALA A 183       5.934 -15.623   0.929  1.00 38.72           H  
ATOM   2089  HB3 ALA A 183       6.840 -15.993  -0.529  1.00 38.72           H  
ATOM   2090  N   GLU A 184       9.860 -15.261  -0.560  1.00 47.27           N  
ANISOU 2090  N   GLU A 184     7492   4636   5831   -509   -823    970
ATOM   2091  CA  GLU A 184      11.179 -15.536  -1.118  1.00 50.25           C  
ANISOU 2091  CA  GLU A 184     7919   5064   6111   -710   -675    962
ATOM   2092  C   GLU A 184      12.308 -15.067  -0.190  1.00 44.38           C  
ANISOU 2092  C   GLU A 184     7139   4268   5456   -911   -485    891
ATOM   2093  O   GLU A 184      13.121 -15.893   0.211  1.00 43.07           O  
ANISOU 2093  O   GLU A 184     6801   4248   5316  -1050   -405    789
ATOM   2094  CB  GLU A 184      11.323 -14.878  -2.506  1.00 51.04           C  
ANISOU 2094  CB  GLU A 184     8330   5059   6003   -685   -647   1098
ATOM   2095  CG  GLU A 184      10.357 -15.390  -3.598  1.00 46.28           C  
ANISOU 2095  CG  GLU A 184     7755   4553   5276   -481   -849   1142
ATOM   2096  CD  GLU A 184       9.115 -14.522  -3.859  1.00 57.72           C  
ANISOU 2096  CD  GLU A 184     9317   5900   6714   -224  -1007   1215
ATOM   2097  OE1 GLU A 184       8.499 -14.028  -2.890  1.00 56.09           O  
ANISOU 2097  OE1 GLU A 184     9042   5608   6663   -181  -1011   1189
ATOM   2098  OE2 GLU A 184       8.781 -14.367  -5.052  1.00 57.41           O1-
ANISOU 2098  OE2 GLU A 184     9436   5878   6498    -46  -1132   1292
ATOM   2099  H   GLU A 184       9.278 -14.655  -1.126  1.00 47.27           H  
ATOM   2100  HA  GLU A 184      11.267 -16.617  -1.237  1.00 50.25           H  
ATOM   2101  HB3 GLU A 184      12.342 -15.046  -2.857  1.00 51.04           H  
ATOM   2102  HB2 GLU A 184      11.237 -13.793  -2.416  1.00 51.04           H  
ATOM   2103  HG3 GLU A 184      10.033 -16.406  -3.380  1.00 46.28           H  
ATOM   2104  HG2 GLU A 184      10.925 -15.461  -4.526  1.00 46.28           H  
ATOM   2105  N   LYS A 185      12.314 -13.769   0.161  1.00 44.03           N  
ANISOU 2105  N   LYS A 185     7250   4023   5458   -916   -414    926
ATOM   2106  CA  LYS A 185      13.317 -13.161   1.036  1.00 44.62           C  
ANISOU 2106  CA  LYS A 185     7291   4045   5616  -1121   -231    829
ATOM   2107  C   LYS A 185      13.254 -13.663   2.487  1.00 45.08           C  
ANISOU 2107  C   LYS A 185     7060   4238   5831  -1108   -272    688
ATOM   2108  O   LYS A 185      14.305 -13.878   3.084  1.00 39.63           O  
ANISOU 2108  O   LYS A 185     6219   3660   5177  -1262   -167    560
ATOM   2109  CB  LYS A 185      13.177 -11.628   1.014  1.00 42.48           C  
ANISOU 2109  CB  LYS A 185     7296   3492   5352  -1136   -128    900
ATOM   2110  CG  LYS A 185      13.559 -10.987  -0.329  1.00 49.54           C  
ANISOU 2110  CG  LYS A 185     8519   4222   6080  -1204      0   1032
ATOM   2111  CD  LYS A 185      13.692  -9.457  -0.269  1.00 64.59           C  
ANISOU 2111  CD  LYS A 185    10718   5815   8009  -1244    152   1091
ATOM   2112  CE  LYS A 185      12.380  -8.728   0.067  1.00 75.99           C  
ANISOU 2112  CE  LYS A 185    12269   7125   9481   -961     -8   1183
ATOM   2113  NZ  LYS A 185      12.578  -7.272   0.168  1.00 85.52           N1+
ANISOU 2113  NZ  LYS A 185    13690   8069  10735   -975    151   1201
ATOM   2114  H   LYS A 185      11.591 -13.153  -0.188  1.00 44.03           H  
ATOM   2115  HA  LYS A 185      14.302 -13.422   0.641  1.00 44.62           H  
ATOM   2116  HB3 LYS A 185      13.847 -11.219   1.770  1.00 42.48           H  
ATOM   2117  HB2 LYS A 185      12.166 -11.341   1.307  1.00 42.48           H  
ATOM   2118  HG3 LYS A 185      12.851 -11.269  -1.107  1.00 49.54           H  
ATOM   2119  HG2 LYS A 185      14.514 -11.398  -0.642  1.00 49.54           H  
ATOM   2120  HD3 LYS A 185      14.068  -9.107  -1.232  1.00 64.59           H  
ATOM   2121  HD2 LYS A 185      14.461  -9.200   0.462  1.00 64.59           H  
ATOM   2122  HE3 LYS A 185      11.970  -9.074   1.016  1.00 75.99           H  
ATOM   2123  HE2 LYS A 185      11.633  -8.929  -0.700  1.00 75.99           H  
ATOM   2124  HZ1 LYS A 185      11.695  -6.839   0.405  1.00 85.52           H  
ATOM   2125  HZ2 LYS A 185      13.251  -7.075   0.894  1.00 85.52           H  
ATOM   2126  HZ3 LYS A 185      12.911  -6.910  -0.714  1.00 85.52           H  
ATOM   2127  N   ALA A 186      12.034 -13.823   3.025  1.00 42.86           N  
ANISOU 2127  N   ALA A 186     6693   3957   5633   -912   -419    701
ATOM   2128  CA  ALA A 186      11.791 -14.193   4.417  1.00 44.77           C  
ANISOU 2128  CA  ALA A 186     6698   4300   6011   -882   -436    582
ATOM   2129  C   ALA A 186      12.178 -15.642   4.754  1.00 42.00           C  
ANISOU 2129  C   ALA A 186     6123   4181   5653   -912   -443    504
ATOM   2130  O   ALA A 186      12.776 -15.860   5.810  1.00 38.63           O  
ANISOU 2130  O   ALA A 186     5548   3862   5268   -982   -369    388
ATOM   2131  CB  ALA A 186      10.326 -13.901   4.759  1.00 40.02           C  
ANISOU 2131  CB  ALA A 186     6065   3641   5501   -668   -571    618
ATOM   2132  H   ALA A 186      11.214 -13.617   2.469  1.00 42.86           H  
ATOM   2133  HA  ALA A 186      12.406 -13.543   5.042  1.00 44.77           H  
ATOM   2134  HB1 ALA A 186      10.107 -14.158   5.793  1.00 40.02           H  
ATOM   2135  HB2 ALA A 186      10.105 -12.840   4.633  1.00 40.02           H  
ATOM   2136  HB3 ALA A 186       9.642 -14.459   4.119  1.00 40.02           H  
ATOM   2137  N   ILE A 187      11.868 -16.596   3.854  1.00 32.34           N  
ANISOU 2137  N   ILE A 187     4879   3040   4369   -847   -531    556
ATOM   2138  CA  ILE A 187      12.286 -17.996   3.992  1.00 28.87           C  
ANISOU 2138  CA  ILE A 187     4260   2792   3919   -870   -521    488
ATOM   2139  C   ILE A 187      13.795 -18.148   3.717  1.00 34.62           C  
ANISOU 2139  C   ILE A 187     4991   3603   4560  -1045   -389    433
ATOM   2140  O   ILE A 187      14.458 -18.853   4.475  1.00 29.20           O  
ANISOU 2140  O   ILE A 187     4143   3065   3888  -1073   -333    333
ATOM   2141  CB  ILE A 187      11.503 -18.978   3.061  1.00 34.97           C  
ANISOU 2141  CB  ILE A 187     5022   3618   4646   -782   -636    536
ATOM   2142  CG1 ILE A 187       9.983 -18.969   3.356  1.00 36.97           C  
ANISOU 2142  CG1 ILE A 187     5226   3821   4999   -613   -767    554
ATOM   2143  CG2 ILE A 187      12.019 -20.438   3.135  1.00 31.81           C  
ANISOU 2143  CG2 ILE A 187     4463   3386   4238   -810   -600    463
ATOM   2144  CD1 ILE A 187       9.130 -19.574   2.228  1.00 42.28           C  
ANISOU 2144  CD1 ILE A 187     5905   4540   5618   -528   -901    580
ATOM   2145  H   ILE A 187      11.367 -16.354   3.009  1.00 32.34           H  
ATOM   2146  HA  ILE A 187      12.105 -18.304   5.024  1.00 28.87           H  
ATOM   2147  HB  ILE A 187      11.638 -18.632   2.035  1.00 34.97           H  
ATOM   2148 HG13 ILE A 187       9.632 -17.952   3.525  1.00 36.97           H  
ATOM   2149 HG12 ILE A 187       9.786 -19.503   4.286  1.00 36.97           H  
ATOM   2150 HG21 ILE A 187      11.417 -21.115   2.529  1.00 31.81           H  
ATOM   2151 HG22 ILE A 187      13.045 -20.554   2.792  1.00 31.81           H  
ATOM   2152 HG23 ILE A 187      11.995 -20.797   4.163  1.00 31.81           H  
ATOM   2153 HD11 ILE A 187       8.097 -19.232   2.300  1.00 42.28           H  
ATOM   2154 HD12 ILE A 187       9.501 -19.286   1.244  1.00 42.28           H  
ATOM   2155 HD13 ILE A 187       9.120 -20.663   2.274  1.00 42.28           H  
ATOM   2156  N   ALA A 188      14.308 -17.467   2.674  1.00 37.66           N  
ANISOU 2156  N   ALA A 188     5564   3898   4846  -1153   -327    494
ATOM   2157  CA  ALA A 188      15.720 -17.490   2.278  1.00 38.34           C  
ANISOU 2157  CA  ALA A 188     5644   4073   4852  -1332   -188    433
ATOM   2158  C   ALA A 188      16.687 -16.948   3.339  1.00 38.33           C  
ANISOU 2158  C   ALA A 188     5535   4106   4922  -1449    -74    294
ATOM   2159  O   ALA A 188      17.797 -17.463   3.437  1.00 35.64           O  
ANISOU 2159  O   ALA A 188     5050   3940   4552  -1538      4    178
ATOM   2160  CB  ALA A 188      15.919 -16.713   0.972  1.00 39.26           C  
ANISOU 2160  CB  ALA A 188     6013   4057   4845  -1422   -121    538
ATOM   2161  H   ALA A 188      13.700 -16.898   2.100  1.00 37.66           H  
ATOM   2162  HA  ALA A 188      15.980 -18.531   2.086  1.00 38.34           H  
ATOM   2163  HB1 ALA A 188      16.973 -16.674   0.696  1.00 39.26           H  
ATOM   2164  HB2 ALA A 188      15.387 -17.183   0.145  1.00 39.26           H  
ATOM   2165  HB3 ALA A 188      15.574 -15.683   1.065  1.00 39.26           H  
ATOM   2166  N   GLN A 189      16.253 -15.938   4.112  1.00 33.02           N  
ANISOU 2166  N   GLN A 189     4926   3283   4338  -1441    -66    288
ATOM   2167  CA  GLN A 189      17.034 -15.317   5.181  1.00 38.19           C  
ANISOU 2167  CA  GLN A 189     5473   3975   5064  -1551     31    129
ATOM   2168  C   GLN A 189      17.245 -16.262   6.376  1.00 45.36           C  
ANISOU 2168  C   GLN A 189     6123   5112   6001  -1453    -18      8
ATOM   2169  O   GLN A 189      18.369 -16.368   6.861  1.00 37.54           O  
ANISOU 2169  O   GLN A 189     4983   4289   4989  -1543     57   -146
ATOM   2170  CB  GLN A 189      16.363 -13.983   5.579  1.00 34.78           C  
ANISOU 2170  CB  GLN A 189     5166   3325   4724  -1525     31    148
ATOM   2171  CG  GLN A 189      17.057 -13.150   6.679  1.00 53.81           C  
ANISOU 2171  CG  GLN A 189     7474   5758   7213  -1642    126    -38
ATOM   2172  CD  GLN A 189      18.389 -12.512   6.261  1.00 51.20           C  
ANISOU 2172  CD  GLN A 189     7212   5382   6859  -1910    312   -131
ATOM   2173  OE1 GLN A 189      19.000 -12.874   5.259  1.00 57.31           O  
ANISOU 2173  OE1 GLN A 189     8081   6152   7544  -2007    382    -60
ATOM   2174  NE2 GLN A 189      18.853 -11.540   7.044  1.00 48.81           N  
ANISOU 2174  NE2 GLN A 189     6859   5045   6640  -2038    406   -303
ATOM   2175  H   GLN A 189      15.336 -15.545   3.946  1.00 33.02           H  
ATOM   2176  HA  GLN A 189      18.018 -15.107   4.761  1.00 38.19           H  
ATOM   2177  HB3 GLN A 189      15.338 -14.184   5.897  1.00 34.78           H  
ATOM   2178  HB2 GLN A 189      16.273 -13.355   4.692  1.00 34.78           H  
ATOM   2179  HG3 GLN A 189      17.205 -13.734   7.588  1.00 53.81           H  
ATOM   2180  HG2 GLN A 189      16.377 -12.342   6.950  1.00 53.81           H  
ATOM   2181 HE22 GLN A 189      19.713 -11.067   6.816  1.00 48.81           H  
ATOM   2182 HE21 GLN A 189      18.338 -11.256   7.869  1.00 48.81           H  
ATOM   2183  N   LEU A 190      16.181 -16.975   6.782  1.00 40.45           N  
ANISOU 2183  N   LEU A 190     5447   4501   5423  -1257   -136     69
ATOM   2184  CA  LEU A 190      16.238 -18.044   7.783  1.00 31.51           C  
ANISOU 2184  CA  LEU A 190     4115   3555   4303  -1139   -160    -18
ATOM   2185  C   LEU A 190      17.054 -19.254   7.297  1.00 33.38           C  
ANISOU 2185  C   LEU A 190     4259   3982   4441  -1160   -128    -54
ATOM   2186  O   LEU A 190      17.822 -19.806   8.082  1.00 32.36           O  
ANISOU 2186  O   LEU A 190     3978   4039   4280  -1126    -93   -177
ATOM   2187  CB  LEU A 190      14.800 -18.456   8.169  1.00 35.46           C  
ANISOU 2187  CB  LEU A 190     4599   4000   4874   -949   -258     66
ATOM   2188  CG  LEU A 190      14.110 -17.447   9.113  1.00 39.52           C  
ANISOU 2188  CG  LEU A 190     5124   4402   5489   -872   -283     51
ATOM   2189  CD1 LEU A 190      12.591 -17.664   9.144  1.00 33.79           C  
ANISOU 2189  CD1 LEU A 190     4392   3609   4840   -708   -369    142
ATOM   2190  CD2 LEU A 190      14.706 -17.474  10.534  1.00 32.41           C  
ANISOU 2190  CD2 LEU A 190     4084   3640   4590   -840   -234    -97
ATOM   2191  H   LEU A 190      15.288 -16.834   6.331  1.00 40.45           H  
ATOM   2192  HA  LEU A 190      16.743 -17.654   8.668  1.00 31.51           H  
ATOM   2193  HB3 LEU A 190      14.795 -19.436   8.648  1.00 35.46           H  
ATOM   2194  HB2 LEU A 190      14.214 -18.579   7.257  1.00 35.46           H  
ATOM   2195  HG  LEU A 190      14.263 -16.447   8.703  1.00 39.52           H  
ATOM   2196 HD11 LEU A 190      12.080 -16.785   9.538  1.00 33.79           H  
ATOM   2197 HD12 LEU A 190      12.192 -17.850   8.146  1.00 33.79           H  
ATOM   2198 HD13 LEU A 190      12.328 -18.514   9.772  1.00 33.79           H  
ATOM   2199 HD21 LEU A 190      13.934 -17.529  11.303  1.00 32.41           H  
ATOM   2200 HD22 LEU A 190      15.375 -18.322  10.687  1.00 32.41           H  
ATOM   2201 HD23 LEU A 190      15.284 -16.572  10.723  1.00 32.41           H  
ATOM   2202  N   ASN A 191      16.892 -19.618   6.013  1.00 32.30           N  
ANISOU 2202  N   ASN A 191     4218   3811   4245  -1194   -144     46
ATOM   2203  CA  ASN A 191      17.567 -20.728   5.341  1.00 34.43           C  
ANISOU 2203  CA  ASN A 191     4419   4244   4418  -1207   -112     18
ATOM   2204  C   ASN A 191      19.092 -20.539   5.287  1.00 38.49           C  
ANISOU 2204  C   ASN A 191     4874   4881   4869  -1368      2   -106
ATOM   2205  O   ASN A 191      19.804 -21.385   5.815  1.00 35.12           O  
ANISOU 2205  O   ASN A 191     4287   4658   4400  -1328     35   -225
ATOM   2206  CB  ASN A 191      16.942 -20.913   3.935  1.00 33.28           C  
ANISOU 2206  CB  ASN A 191     4404   4020   4219  -1211   -162    145
ATOM   2207  CG  ASN A 191      17.376 -22.175   3.180  1.00 35.78           C  
ANISOU 2207  CG  ASN A 191     4676   4488   4432  -1232   -122    118
ATOM   2208  OD1 ASN A 191      18.551 -22.362   2.871  1.00 40.05           O  
ANISOU 2208  OD1 ASN A 191     5168   5143   4905  -1340    -26     34
ATOM   2209  ND2 ASN A 191      16.413 -23.032   2.839  1.00 35.00           N  
ANISOU 2209  ND2 ASN A 191     4584   4389   4324  -1134   -191    173
ATOM   2210  H   ASN A 191      16.224 -19.110   5.448  1.00 32.30           H  
ATOM   2211  HA  ASN A 191      17.384 -21.638   5.915  1.00 34.43           H  
ATOM   2212  HB3 ASN A 191      17.156 -20.053   3.304  1.00 33.28           H  
ATOM   2213  HB2 ASN A 191      15.857 -20.950   4.036  1.00 33.28           H  
ATOM   2214 HD22 ASN A 191      16.658 -23.878   2.338  1.00 35.00           H  
ATOM   2215 HD21 ASN A 191      15.450 -22.851   3.081  1.00 35.00           H  
ATOM   2216  N   SER A 192      19.548 -19.466   4.622  1.00 38.67           N  
ANISOU 2216  N   SER A 192     5027   4782   4882  -1545     75    -87
ATOM   2217  CA  SER A 192      20.945 -19.255   4.242  1.00 46.92           C  
ANISOU 2217  CA  SER A 192     6026   5934   5867  -1734    211   -201
ATOM   2218  C   SER A 192      21.849 -18.702   5.356  1.00 41.51           C  
ANISOU 2218  C   SER A 192     5164   5373   5236  -1800    271   -407
ATOM   2219  O   SER A 192      23.039 -19.020   5.351  1.00 34.93           O  
ANISOU 2219  O   SER A 192     4165   4753   4352  -1869    342   -563
ATOM   2220  CB  SER A 192      20.981 -18.373   2.979  1.00 43.50           C  
ANISOU 2220  CB  SER A 192     5823   5302   5402  -1906    303   -104
ATOM   2221  OG  SER A 192      20.605 -17.034   3.238  1.00 38.27           O  
ANISOU 2221  OG  SER A 192     5265   4448   4829  -1980    343   -109
ATOM   2222  H   SER A 192      18.884 -18.803   4.242  1.00 38.67           H  
ATOM   2223  HA  SER A 192      21.352 -20.227   3.957  1.00 46.92           H  
ATOM   2224  HB3 SER A 192      20.315 -18.785   2.224  1.00 43.50           H  
ATOM   2225  HB2 SER A 192      21.982 -18.373   2.547  1.00 43.50           H  
ATOM   2226  HG  SER A 192      19.646 -16.994   3.314  1.00 38.27           H  
ATOM   2227  N   LYS A 193      21.292 -17.891   6.271  1.00 35.84           N  
ANISOU 2227  N   LYS A 193     4466   4540   4613  -1773    239   -428
ATOM   2228  CA  LYS A 193      22.063 -17.206   7.312  1.00 36.98           C  
ANISOU 2228  CA  LYS A 193     4449   4796   4806  -1844    289   -646
ATOM   2229  C   LYS A 193      21.997 -17.929   8.667  1.00 34.53           C  
ANISOU 2229  C   LYS A 193     3941   4698   4480  -1622    192   -741
ATOM   2230  O   LYS A 193      22.871 -17.690   9.497  1.00 39.48           O  
ANISOU 2230  O   LYS A 193     4373   5544   5084  -1640    219   -956
ATOM   2231  CB  LYS A 193      21.568 -15.745   7.403  1.00 46.34           C  
ANISOU 2231  CB  LYS A 193     5776   5736   6097  -1937    322   -639
ATOM   2232  CG  LYS A 193      22.459 -14.795   8.223  1.00 61.07           C  
ANISOU 2232  CG  LYS A 193     7504   7678   8023  -2091    410   -893
ATOM   2233  CD  LYS A 193      22.082 -13.325   7.987  1.00 60.49           C  
ANISOU 2233  CD  LYS A 193     7637   7299   8048  -2250    502   -870
ATOM   2234  CE  LYS A 193      22.986 -12.344   8.750  1.00 62.70           C  
ANISOU 2234  CE  LYS A 193     7786   7648   8389  -2408    608  -1132
ATOM   2235  NZ  LYS A 193      22.698 -10.943   8.398  1.00 61.29           N1+
ANISOU 2235  NZ  LYS A 193     7826   7165   8297  -2504    706  -1091
ATOM   2236  H   LYS A 193      20.310 -17.661   6.211  1.00 35.84           H  
ATOM   2237  HA  LYS A 193      23.116 -17.171   7.026  1.00 36.98           H  
ATOM   2238  HB3 LYS A 193      20.557 -15.707   7.802  1.00 46.34           H  
ATOM   2239  HB2 LYS A 193      21.509 -15.350   6.387  1.00 46.34           H  
ATOM   2240  HG3 LYS A 193      23.505 -14.951   7.955  1.00 61.07           H  
ATOM   2241  HG2 LYS A 193      22.371 -15.027   9.285  1.00 61.07           H  
ATOM   2242  HD3 LYS A 193      21.043 -13.177   8.282  1.00 60.49           H  
ATOM   2243  HD2 LYS A 193      22.126 -13.113   6.917  1.00 60.49           H  
ATOM   2244  HE3 LYS A 193      24.033 -12.543   8.519  1.00 62.70           H  
ATOM   2245  HE2 LYS A 193      22.856 -12.470   9.826  1.00 62.70           H  
ATOM   2246  HZ1 LYS A 193      21.744 -10.723   8.662  1.00 61.29           H  
ATOM   2247  HZ2 LYS A 193      23.324 -10.326   8.896  1.00 61.29           H  
ATOM   2248  HZ3 LYS A 193      22.810 -10.808   7.404  1.00 61.29           H  
ATOM   2249  N   TYR A 194      20.983 -18.786   8.883  1.00 31.37           N  
ANISOU 2249  N   TYR A 194     3588   4248   4084  -1407     88   -596
ATOM   2250  CA  TYR A 194      20.730 -19.425  10.179  1.00 37.55           C  
ANISOU 2250  CA  TYR A 194     4237   5180   4851  -1182     22   -659
ATOM   2251  C   TYR A 194      20.493 -20.942  10.092  1.00 36.62           C  
ANISOU 2251  C   TYR A 194     4097   5155   4661   -994    -15   -566
ATOM   2252  O   TYR A 194      20.366 -21.572  11.142  1.00 38.62           O  
ANISOU 2252  O   TYR A 194     4276   5513   4884   -786    -45   -594
ATOM   2253  CB  TYR A 194      19.568 -18.694  10.886  1.00 31.28           C  
ANISOU 2253  CB  TYR A 194     3517   4215   4154  -1093    -32   -602
ATOM   2254  CG  TYR A 194      19.854 -17.236  11.201  1.00 32.85           C  
ANISOU 2254  CG  TYR A 194     3748   4306   4428  -1260     13   -710
ATOM   2255  CD1 TYR A 194      20.809 -16.913  12.186  1.00 32.11           C  
ANISOU 2255  CD1 TYR A 194     3492   4389   4320  -1309     46   -947
ATOM   2256  CD2 TYR A 194      19.189 -16.201  10.508  1.00 42.55           C  
ANISOU 2256  CD2 TYR A 194     5172   5260   5738  -1359     26   -588
ATOM   2257  CE1 TYR A 194      21.072 -15.568  12.501  1.00 35.26           C  
ANISOU 2257  CE1 TYR A 194     3920   4675   4800  -1484    104  -1070
ATOM   2258  CE2 TYR A 194      19.474 -14.853  10.807  1.00 43.11           C  
ANISOU 2258  CE2 TYR A 194     5301   5199   5880  -1513     92   -686
ATOM   2259  CZ  TYR A 194      20.409 -14.539  11.813  1.00 43.89           C  
ANISOU 2259  CZ  TYR A 194     5235   5460   5982  -1591    138   -932
ATOM   2260  OH  TYR A 194      20.689 -13.243  12.129  1.00 41.49           O  
ANISOU 2260  OH  TYR A 194     4988   5014   5763  -1766    219  -1054
ATOM   2261  H   TYR A 194      20.292 -18.938   8.162  1.00 31.37           H  
ATOM   2262  HA  TYR A 194      21.611 -19.327  10.814  1.00 37.55           H  
ATOM   2263  HB3 TYR A 194      19.341 -19.191  11.829  1.00 31.28           H  
ATOM   2264  HB2 TYR A 194      18.656 -18.761  10.293  1.00 31.28           H  
ATOM   2265  HD1 TYR A 194      21.330 -17.699  12.713  1.00 32.11           H  
ATOM   2266  HD2 TYR A 194      18.467 -16.434   9.739  1.00 42.55           H  
ATOM   2267  HE1 TYR A 194      21.777 -15.317  13.275  1.00 35.26           H  
ATOM   2268  HE2 TYR A 194      18.968 -14.067  10.267  1.00 43.11           H  
ATOM   2269  HH  TYR A 194      20.265 -12.611  11.534  1.00 41.49           H  
ATOM   2270  N   GLY A 195      20.450 -21.515   8.874  1.00 38.73           N  
ANISOU 2270  N   GLY A 195     4444   5381   4892  -1054      0   -461
ATOM   2271  CA  GLY A 195      20.268 -22.952   8.643  1.00 42.42           C  
ANISOU 2271  CA  GLY A 195     4902   5917   5299   -897    -18   -389
ATOM   2272  C   GLY A 195      18.841 -23.452   8.941  1.00 48.14           C  
ANISOU 2272  C   GLY A 195     5692   6507   6091   -737    -70   -264
ATOM   2273  O   GLY A 195      18.631 -24.664   8.959  1.00 40.14           O  
ANISOU 2273  O   GLY A 195     4664   5547   5041   -586    -59   -232
ATOM   2274  H   GLY A 195      20.561 -20.939   8.052  1.00 38.73           H  
ATOM   2275  HA3 GLY A 195      20.982 -23.514   9.247  1.00 42.42           H  
ATOM   2276  HA2 GLY A 195      20.502 -23.173   7.603  1.00 42.42           H  
ATOM   2277  N   LYS A 196      17.879 -22.547   9.192  1.00 34.77           N  
ANISOU 2277  N   LYS A 196     4076   4634   4501   -767   -113   -200
ATOM   2278  CA  LYS A 196      16.510 -22.859   9.591  1.00 29.83           C  
ANISOU 2278  CA  LYS A 196     3488   3886   3959   -631   -153   -103
ATOM   2279  C   LYS A 196      15.596 -22.999   8.366  1.00 30.65           C  
ANISOU 2279  C   LYS A 196     3699   3841   4106   -694   -205     19
ATOM   2280  O   LYS A 196      15.381 -22.032   7.637  1.00 33.32           O  
ANISOU 2280  O   LYS A 196     4129   4064   4467   -803   -239     60
ATOM   2281  CB  LYS A 196      16.027 -21.789  10.594  1.00 29.28           C  
ANISOU 2281  CB  LYS A 196     3413   3743   3971   -589   -173   -132
ATOM   2282  CG  LYS A 196      14.562 -21.928  11.055  1.00 34.98           C  
ANISOU 2282  CG  LYS A 196     4159   4339   4792   -460   -201    -44
ATOM   2283  CD  LYS A 196      14.149 -23.310  11.595  1.00 46.18           C  
ANISOU 2283  CD  LYS A 196     5534   5828   6184   -300   -147    -26
ATOM   2284  CE  LYS A 196      15.046 -23.831  12.730  1.00 47.04           C  
ANISOU 2284  CE  LYS A 196     5573   6088   6211   -158    -94   -119
ATOM   2285  NZ  LYS A 196      14.521 -25.081  13.301  1.00 38.47           N1+
ANISOU 2285  NZ  LYS A 196     4500   4990   5128     30    -20    -66
ATOM   2286  H   LYS A 196      18.101 -21.563   9.117  1.00 34.77           H  
ATOM   2287  HA  LYS A 196      16.524 -23.814  10.119  1.00 29.83           H  
ATOM   2288  HB3 LYS A 196      16.156 -20.796  10.161  1.00 29.28           H  
ATOM   2289  HB2 LYS A 196      16.679 -21.808  11.469  1.00 29.28           H  
ATOM   2290  HG3 LYS A 196      13.900 -21.641  10.238  1.00 34.98           H  
ATOM   2291  HG2 LYS A 196      14.378 -21.197  11.835  1.00 34.98           H  
ATOM   2292  HD3 LYS A 196      14.116 -24.033  10.780  1.00 46.18           H  
ATOM   2293  HD2 LYS A 196      13.122 -23.232  11.951  1.00 46.18           H  
ATOM   2294  HE3 LYS A 196      15.115 -23.096  13.529  1.00 47.04           H  
ATOM   2295  HE2 LYS A 196      16.062 -24.013  12.383  1.00 47.04           H  
ATOM   2296  HZ1 LYS A 196      14.507 -25.808  12.602  1.00 38.47           H  
ATOM   2297  HZ2 LYS A 196      15.115 -25.351  14.077  1.00 38.47           H  
ATOM   2298  HZ3 LYS A 196      13.589 -24.911  13.654  1.00 38.47           H  
ATOM   2299  N   LYS A 197      15.077 -24.220   8.182  1.00 29.95           N  
ANISOU 2299  N   LYS A 197     3607   3753   4022   -615   -206     68
ATOM   2300  CA  LYS A 197      14.282 -24.633   7.032  1.00 34.37           C  
ANISOU 2300  CA  LYS A 197     4239   4216   4604   -661   -266    147
ATOM   2301  C   LYS A 197      12.799 -24.625   7.436  1.00 32.09           C  
ANISOU 2301  C   LYS A 197     3935   3811   4445   -570   -312    189
ATOM   2302  O   LYS A 197      12.375 -25.483   8.213  1.00 33.31           O  
ANISOU 2302  O   LYS A 197     4032   3977   4649   -469   -255    176
ATOM   2303  CB  LYS A 197      14.770 -26.034   6.589  1.00 43.88           C  
ANISOU 2303  CB  LYS A 197     5437   5501   5734   -659   -229    140
ATOM   2304  CG  LYS A 197      16.302 -26.164   6.412  1.00 62.18           C  
ANISOU 2304  CG  LYS A 197     7706   7984   7934   -664   -150     66
ATOM   2305  CD  LYS A 197      16.912 -25.209   5.365  1.00 54.75           C  
ANISOU 2305  CD  LYS A 197     6804   7086   6913   -824   -147     46
ATOM   2306  CE  LYS A 197      18.453 -25.190   5.332  1.00 50.69           C  
ANISOU 2306  CE  LYS A 197     6206   6766   6289   -828    -67    -53
ATOM   2307  NZ  LYS A 197      19.033 -26.474   4.908  1.00 58.58           N1+
ANISOU 2307  NZ  LYS A 197     7193   7834   7232   -722    -34    -51
ATOM   2308  H   LYS A 197      15.297 -24.951   8.842  1.00 29.95           H  
ATOM   2309  HA  LYS A 197      14.416 -23.940   6.199  1.00 34.37           H  
ATOM   2310  HB3 LYS A 197      14.266 -26.313   5.665  1.00 43.88           H  
ATOM   2311  HB2 LYS A 197      14.470 -26.779   7.327  1.00 43.88           H  
ATOM   2312  HG3 LYS A 197      16.532 -27.194   6.144  1.00 62.18           H  
ATOM   2313  HG2 LYS A 197      16.798 -26.011   7.371  1.00 62.18           H  
ATOM   2314  HD3 LYS A 197      16.578 -24.190   5.558  1.00 54.75           H  
ATOM   2315  HD2 LYS A 197      16.523 -25.465   4.379  1.00 54.75           H  
ATOM   2316  HE3 LYS A 197      18.854 -24.926   6.310  1.00 50.69           H  
ATOM   2317  HE2 LYS A 197      18.797 -24.423   4.640  1.00 50.69           H  
ATOM   2318  HZ1 LYS A 197      20.041 -26.395   4.886  1.00 58.58           H  
ATOM   2319  HZ2 LYS A 197      18.762 -27.199   5.557  1.00 58.58           H  
ATOM   2320  HZ3 LYS A 197      18.692 -26.702   3.985  1.00 58.58           H  
ATOM   2321  N   VAL A 198      12.056 -23.628   6.928  1.00 29.77           N  
ANISOU 2321  N   VAL A 198     3701   3405   4204   -599   -400    237
ATOM   2322  CA  VAL A 198      10.649 -23.372   7.246  1.00 32.41           C  
ANISOU 2322  CA  VAL A 198     4000   3648   4666   -512   -456    258
ATOM   2323  C   VAL A 198       9.847 -23.139   5.956  1.00 31.05           C  
ANISOU 2323  C   VAL A 198     3877   3427   4492   -533   -570    298
ATOM   2324  O   VAL A 198      10.326 -22.446   5.060  1.00 33.50           O  
ANISOU 2324  O   VAL A 198     4301   3722   4707   -600   -618    340
ATOM   2325  CB  VAL A 198      10.484 -22.124   8.163  1.00 32.45           C  
ANISOU 2325  CB  VAL A 198     4015   3578   4738   -468   -469    260
ATOM   2326  CG1 VAL A 198      10.954 -22.422   9.594  1.00 32.51           C  
ANISOU 2326  CG1 VAL A 198     3956   3655   4742   -412   -369    200
ATOM   2327  CG2 VAL A 198      11.142 -20.830   7.635  1.00 41.07           C  
ANISOU 2327  CG2 VAL A 198     5231   4604   5768   -558   -508    290
ATOM   2328  H   VAL A 198      12.480 -22.966   6.294  1.00 29.77           H  
ATOM   2329  HA  VAL A 198      10.219 -24.239   7.752  1.00 32.41           H  
ATOM   2330  HB  VAL A 198       9.417 -21.909   8.244  1.00 32.45           H  
ATOM   2331 HG11 VAL A 198      10.872 -21.538  10.226  1.00 32.51           H  
ATOM   2332 HG12 VAL A 198      10.357 -23.213  10.048  1.00 32.51           H  
ATOM   2333 HG13 VAL A 198      11.993 -22.743   9.612  1.00 32.51           H  
ATOM   2334 HG21 VAL A 198      11.007 -20.018   8.346  1.00 41.07           H  
ATOM   2335 HG22 VAL A 198      12.216 -20.952   7.487  1.00 41.07           H  
ATOM   2336 HG23 VAL A 198      10.709 -20.495   6.693  1.00 41.07           H  
ATOM   2337  N   LEU A 199       8.647 -23.744   5.893  1.00 28.61           N  
ANISOU 2337  N   LEU A 199     3483   3102   4286   -473   -605    274
ATOM   2338  CA  LEU A 199       7.692 -23.775   4.771  1.00 32.10           C  
ANISOU 2338  CA  LEU A 199     3927   3532   4737   -463   -734    272
ATOM   2339  C   LEU A 199       8.192 -24.527   3.519  1.00 34.70           C  
ANISOU 2339  C   LEU A 199     4303   3930   4950   -536   -750    262
ATOM   2340  O   LEU A 199       7.434 -25.322   2.972  1.00 32.72           O  
ANISOU 2340  O   LEU A 199     3978   3711   4743   -537   -775    198
ATOM   2341  CB  LEU A 199       7.169 -22.366   4.395  1.00 34.79           C  
ANISOU 2341  CB  LEU A 199     4370   3800   5047   -419   -852    334
ATOM   2342  CG  LEU A 199       6.342 -21.658   5.492  1.00 41.82           C  
ANISOU 2342  CG  LEU A 199     5215   4614   6059   -326   -859    335
ATOM   2343  CD1 LEU A 199       5.974 -20.230   5.054  1.00 37.48           C  
ANISOU 2343  CD1 LEU A 199     4799   3976   5464   -262   -973    403
ATOM   2344  CD2 LEU A 199       5.083 -22.447   5.906  1.00 47.42           C  
ANISOU 2344  CD2 LEU A 199     5749   5345   6925   -258   -863    260
ATOM   2345  H   LEU A 199       8.354 -24.283   6.695  1.00 28.61           H  
ATOM   2346  HA  LEU A 199       6.849 -24.359   5.140  1.00 32.10           H  
ATOM   2347  HB3 LEU A 199       6.546 -22.442   3.501  1.00 34.79           H  
ATOM   2348  HB2 LEU A 199       8.007 -21.731   4.107  1.00 34.79           H  
ATOM   2349  HG  LEU A 199       6.980 -21.559   6.372  1.00 41.82           H  
ATOM   2350 HD11 LEU A 199       5.812 -19.592   5.922  1.00 37.48           H  
ATOM   2351 HD12 LEU A 199       6.758 -19.772   4.451  1.00 37.48           H  
ATOM   2352 HD13 LEU A 199       5.058 -20.216   4.462  1.00 37.48           H  
ATOM   2353 HD21 LEU A 199       4.212 -21.801   6.020  1.00 47.42           H  
ATOM   2354 HD22 LEU A 199       4.820 -23.209   5.172  1.00 47.42           H  
ATOM   2355 HD23 LEU A 199       5.235 -22.948   6.862  1.00 47.42           H  
ATOM   2356  N   ILE A 200       9.434 -24.270   3.084  1.00 27.03           N  
ANISOU 2356  N   ILE A 200     3451   2981   3837   -607   -726    309
ATOM   2357  CA  ILE A 200      10.101 -24.920   1.961  1.00 34.23           C  
ANISOU 2357  CA  ILE A 200     4421   3963   4621   -675   -727    303
ATOM   2358  C   ILE A 200      11.561 -25.165   2.390  1.00 34.68           C  
ANISOU 2358  C   ILE A 200     4491   4084   4601   -744   -591    296
ATOM   2359  O   ILE A 200      12.271 -24.207   2.704  1.00 37.30           O  
ANISOU 2359  O   ILE A 200     4878   4401   4893   -787   -551    324
ATOM   2360  CB  ILE A 200      10.091 -24.029   0.676  1.00 35.92           C  
ANISOU 2360  CB  ILE A 200     4786   4154   4708   -683   -836    367
ATOM   2361  CG1 ILE A 200       8.658 -23.686   0.191  1.00 37.50           C  
ANISOU 2361  CG1 ILE A 200     4961   4321   4966   -573   -996    360
ATOM   2362  CG2 ILE A 200      10.894 -24.647  -0.490  1.00 35.48           C  
ANISOU 2362  CG2 ILE A 200     4792   4179   4508   -750   -823    355
ATOM   2363  CD1 ILE A 200       8.599 -22.530  -0.820  1.00 45.40           C  
ANISOU 2363  CD1 ILE A 200     6149   5274   5828   -523  -1101    450
ATOM   2364  H   ILE A 200       9.993 -23.592   3.588  1.00 27.03           H  
ATOM   2365  HA  ILE A 200       9.629 -25.880   1.741  1.00 34.23           H  
ATOM   2366  HB  ILE A 200      10.573 -23.083   0.931  1.00 35.92           H  
ATOM   2367 HG13 ILE A 200       8.025 -23.396   1.026  1.00 37.50           H  
ATOM   2368 HG12 ILE A 200       8.193 -24.575  -0.237  1.00 37.50           H  
ATOM   2369 HG21 ILE A 200      10.845 -24.009  -1.369  1.00 35.48           H  
ATOM   2370 HG22 ILE A 200      11.952 -24.769  -0.258  1.00 35.48           H  
ATOM   2371 HG23 ILE A 200      10.496 -25.623  -0.767  1.00 35.48           H  
ATOM   2372 HD11 ILE A 200       7.651 -21.997  -0.745  1.00 45.40           H  
ATOM   2373 HD12 ILE A 200       9.395 -21.805  -0.651  1.00 45.40           H  
ATOM   2374 HD13 ILE A 200       8.688 -22.890  -1.843  1.00 45.40           H  
ATOM   2375  N   ASN A 201      11.979 -26.442   2.387  1.00 32.67           N  
ANISOU 2375  N   ASN A 201     4183   3902   4328   -750   -518    244
ATOM   2376  CA  ASN A 201      13.340 -26.871   2.708  1.00 30.24           C  
ANISOU 2376  CA  ASN A 201     3865   3684   3939   -778   -399    219
ATOM   2377  C   ASN A 201      14.157 -26.966   1.411  1.00 34.55           C  
ANISOU 2377  C   ASN A 201     4494   4296   4336   -866   -397    225
ATOM   2378  O   ASN A 201      14.190 -28.026   0.787  1.00 36.61           O  
ANISOU 2378  O   ASN A 201     4763   4589   4558   -866   -404    196
ATOM   2379  CB  ASN A 201      13.263 -28.204   3.498  1.00 34.73           C  
ANISOU 2379  CB  ASN A 201     4354   4283   4560   -699   -302    169
ATOM   2380  CG  ASN A 201      14.610 -28.850   3.859  1.00 36.98           C  
ANISOU 2380  CG  ASN A 201     4624   4687   4742   -681   -194    135
ATOM   2381  OD1 ASN A 201      15.644 -28.187   3.918  1.00 37.14           O  
ANISOU 2381  OD1 ASN A 201     4652   4778   4683   -740   -186    128
ATOM   2382  ND2 ASN A 201      14.595 -30.161   4.110  1.00 54.51           N  
ANISOU 2382  ND2 ASN A 201     6820   6928   6962   -594   -102    104
ATOM   2383  H   ASN A 201      11.345 -27.175   2.096  1.00 32.67           H  
ATOM   2384  HA  ASN A 201      13.800 -26.128   3.363  1.00 30.24           H  
ATOM   2385  HB3 ASN A 201      12.679 -28.936   2.943  1.00 34.73           H  
ATOM   2386  HB2 ASN A 201      12.728 -28.026   4.428  1.00 34.73           H  
ATOM   2387 HD22 ASN A 201      15.452 -30.644   4.335  1.00 54.51           H  
ATOM   2388 HD21 ASN A 201      13.735 -30.688   4.043  1.00 54.51           H  
ATOM   2389  N   LEU A 202      14.822 -25.855   1.057  1.00 37.96           N  
ANISOU 2389  N   LEU A 202     4994   4741   4687   -948   -374    253
ATOM   2390  CA  LEU A 202      15.861 -25.832   0.029  1.00 41.34           C  
ANISOU 2390  CA  LEU A 202     5504   5236   4967  -1044   -332    257
ATOM   2391  C   LEU A 202      17.223 -26.087   0.698  1.00 36.47           C  
ANISOU 2391  C   LEU A 202     4804   4746   4306  -1083   -206    185
ATOM   2392  O   LEU A 202      17.508 -25.493   1.739  1.00 32.96           O  
ANISOU 2392  O   LEU A 202     4307   4309   3907  -1100   -166    156
ATOM   2393  CB  LEU A 202      15.785 -24.503  -0.759  1.00 40.22           C  
ANISOU 2393  CB  LEU A 202     5519   5003   4760  -1118   -366    338
ATOM   2394  CG  LEU A 202      16.693 -24.427  -2.017  1.00 40.13           C  
ANISOU 2394  CG  LEU A 202     5630   5034   4581  -1215   -313    363
ATOM   2395  CD1 LEU A 202      16.112 -23.491  -3.099  1.00 44.12           C  
ANISOU 2395  CD1 LEU A 202     6338   5416   5011  -1220   -377    471
ATOM   2396  CD2 LEU A 202      18.166 -24.079  -1.698  1.00 40.16           C  
ANISOU 2396  CD2 LEU A 202     5596   5124   4540  -1339   -156    306
ATOM   2397  H   LEU A 202      14.716 -25.014   1.605  1.00 37.96           H  
ATOM   2398  HA  LEU A 202      15.657 -26.631  -0.677  1.00 41.34           H  
ATOM   2399  HB3 LEU A 202      15.961 -23.648  -0.106  1.00 40.22           H  
ATOM   2400  HB2 LEU A 202      14.747 -24.408  -1.080  1.00 40.22           H  
ATOM   2401  HG  LEU A 202      16.684 -25.422  -2.462  1.00 40.13           H  
ATOM   2402 HD11 LEU A 202      16.162 -23.961  -4.082  1.00 44.12           H  
ATOM   2403 HD12 LEU A 202      15.067 -23.243  -2.924  1.00 44.12           H  
ATOM   2404 HD13 LEU A 202      16.648 -22.546  -3.167  1.00 44.12           H  
ATOM   2405 HD21 LEU A 202      18.540 -23.238  -2.283  1.00 40.16           H  
ATOM   2406 HD22 LEU A 202      18.309 -23.820  -0.649  1.00 40.16           H  
ATOM   2407 HD23 LEU A 202      18.819 -24.925  -1.912  1.00 40.16           H  
ATOM   2408  N   PHE A 203      18.041 -26.960   0.092  1.00 35.71           N  
ANISOU 2408  N   PHE A 203     4686   4762   4119  -1086   -149    140
ATOM   2409  CA  PHE A 203      19.370 -27.309   0.594  1.00 36.54           C  
ANISOU 2409  CA  PHE A 203     4693   5023   4167  -1097    -40     52
ATOM   2410  C   PHE A 203      20.239 -27.845  -0.547  1.00 38.95           C  
ANISOU 2410  C   PHE A 203     5035   5428   4335  -1164     20     27
ATOM   2411  O   PHE A 203      19.722 -28.496  -1.452  1.00 34.44           O  
ANISOU 2411  O   PHE A 203     4559   4814   3714  -1166    -24     69
ATOM   2412  CB  PHE A 203      19.254 -28.315   1.769  1.00 35.01           C  
ANISOU 2412  CB  PHE A 203     4386   4894   4021   -937    -13     -2
ATOM   2413  CG  PHE A 203      18.772 -29.725   1.457  1.00 32.18           C  
ANISOU 2413  CG  PHE A 203     4057   4508   3661   -846    -14      7
ATOM   2414  CD1 PHE A 203      17.390 -30.001   1.381  1.00 39.78           C  
ANISOU 2414  CD1 PHE A 203     5054   5329   4731   -807    -78     52
ATOM   2415  CD2 PHE A 203      19.693 -30.742   1.120  1.00 37.10           C  
ANISOU 2415  CD2 PHE A 203     4664   5247   4184   -802     61    -48
ATOM   2416  CE1 PHE A 203      16.953 -31.279   1.063  1.00 37.27           C  
ANISOU 2416  CE1 PHE A 203     4758   4972   4431   -752    -57     33
ATOM   2417  CE2 PHE A 203      19.236 -32.012   0.793  1.00 36.12           C  
ANISOU 2417  CE2 PHE A 203     4585   5072   4067   -728     78    -51
ATOM   2418  CZ  PHE A 203      17.873 -32.282   0.778  1.00 37.14           C  
ANISOU 2418  CZ  PHE A 203     4750   5046   4314   -714     25    -15
ATOM   2419  H   PHE A 203      17.749 -27.423  -0.760  1.00 35.71           H  
ATOM   2420  HA  PHE A 203      19.844 -26.396   0.964  1.00 36.54           H  
ATOM   2421  HB3 PHE A 203      18.590 -27.908   2.529  1.00 35.01           H  
ATOM   2422  HB2 PHE A 203      20.227 -28.402   2.252  1.00 35.01           H  
ATOM   2423  HD1 PHE A 203      16.668 -29.224   1.583  1.00 39.78           H  
ATOM   2424  HD2 PHE A 203      20.754 -30.540   1.123  1.00 37.10           H  
ATOM   2425  HE1 PHE A 203      15.896 -31.493   1.026  1.00 37.27           H  
ATOM   2426  HE2 PHE A 203      19.941 -32.791   0.543  1.00 36.12           H  
ATOM   2427  HZ  PHE A 203      17.524 -33.270   0.521  1.00 37.14           H  
ATOM   2428  N   VAL A 204      21.554 -27.601  -0.451  1.00 33.09           N  
ANISOU 2428  N   VAL A 204     4206   4835   3532  -1219    120    -59
ATOM   2429  CA  VAL A 204      22.556 -28.205  -1.327  1.00 33.62           C  
ANISOU 2429  CA  VAL A 204     4269   5033   3471  -1264    202   -110
ATOM   2430  C   VAL A 204      23.049 -29.507  -0.670  1.00 32.80           C  
ANISOU 2430  C   VAL A 204     4058   5059   3345  -1096    229   -186
ATOM   2431  O   VAL A 204      23.549 -29.473   0.454  1.00 30.40           O  
ANISOU 2431  O   VAL A 204     3629   4847   3076   -996    246   -255
ATOM   2432  CB  VAL A 204      23.747 -27.237  -1.578  1.00 35.69           C  
ANISOU 2432  CB  VAL A 204     4480   5397   3686  -1428    315   -183
ATOM   2433  CG1 VAL A 204      24.984 -27.885  -2.236  1.00 40.96           C  
ANISOU 2433  CG1 VAL A 204     5097   6238   4227  -1454    416   -263
ATOM   2434  CG2 VAL A 204      23.290 -26.040  -2.430  1.00 39.57           C  
ANISOU 2434  CG2 VAL A 204     5138   5721   4177  -1589    323    -86
ATOM   2435  H   VAL A 204      21.911 -27.069   0.330  1.00 33.09           H  
ATOM   2436  HA  VAL A 204      22.112 -28.443  -2.296  1.00 33.62           H  
ATOM   2437  HB  VAL A 204      24.066 -26.837  -0.615  1.00 35.69           H  
ATOM   2438 HG11 VAL A 204      25.743 -27.132  -2.445  1.00 40.96           H  
ATOM   2439 HG12 VAL A 204      25.459 -28.629  -1.597  1.00 40.96           H  
ATOM   2440 HG13 VAL A 204      24.723 -28.365  -3.179  1.00 40.96           H  
ATOM   2441 HG21 VAL A 204      24.086 -25.304  -2.542  1.00 39.57           H  
ATOM   2442 HG22 VAL A 204      22.993 -26.359  -3.430  1.00 39.57           H  
ATOM   2443 HG23 VAL A 204      22.438 -25.527  -1.984  1.00 39.57           H  
ATOM   2444  N   GLY A 205      22.872 -30.623  -1.388  1.00 32.58           N  
ANISOU 2444  N   GLY A 205     4095   5034   3251  -1049    234   -175
ATOM   2445  CA  GLY A 205      23.286 -31.956  -0.957  1.00 30.10           C  
ANISOU 2445  CA  GLY A 205     3721   4816   2900   -882    282   -239
ATOM   2446  C   GLY A 205      23.985 -32.654  -2.125  1.00 37.48           C  
ANISOU 2446  C   GLY A 205     4703   5829   3709   -903    338   -272
ATOM   2447  O   GLY A 205      24.061 -32.118  -3.231  1.00 34.24           O  
ANISOU 2447  O   GLY A 205     4374   5401   3233  -1048    339   -243
ATOM   2448  H   GLY A 205      22.481 -30.554  -2.318  1.00 32.58           H  
ATOM   2449  HA3 GLY A 205      22.403 -32.526  -0.666  1.00 30.10           H  
ATOM   2450  HA2 GLY A 205      23.961 -31.924  -0.100  1.00 30.10           H  
ATOM   2451  N   THR A 206      24.481 -33.877  -1.875  1.00 29.21           N  
ANISOU 2451  N   THR A 206     3622   4860   2617   -739    393   -331
ATOM   2452  CA  THR A 206      25.036 -34.762  -2.903  1.00 34.76           C  
ANISOU 2452  CA  THR A 206     4375   5628   3203   -730    451   -372
ATOM   2453  C   THR A 206      23.914 -35.270  -3.827  1.00 30.85           C  
ANISOU 2453  C   THR A 206     4034   4961   2726   -782    390   -314
ATOM   2454  O   THR A 206      22.876 -35.711  -3.333  1.00 29.85           O  
ANISOU 2454  O   THR A 206     3952   4677   2712   -743    330   -271
ATOM   2455  CB  THR A 206      25.743 -35.990  -2.268  1.00 37.15           C  
ANISOU 2455  CB  THR A 206     4625   6033   3457   -506    526   -444
ATOM   2456  OG1 THR A 206      26.863 -35.534  -1.533  1.00 39.47           O  
ANISOU 2456  OG1 THR A 206     4751   6526   3719   -436    559   -524
ATOM   2457  CG2 THR A 206      26.239 -37.065  -3.257  1.00 36.38           C  
ANISOU 2457  CG2 THR A 206     4581   6004   3237   -481    594   -497
ATOM   2458  H   THR A 206      24.371 -34.280  -0.956  1.00 29.21           H  
ATOM   2459  HA  THR A 206      25.769 -34.203  -3.488  1.00 34.76           H  
ATOM   2460  HB  THR A 206      25.069 -36.468  -1.554  1.00 37.15           H  
ATOM   2461  HG1 THR A 206      26.559 -34.926  -0.857  1.00 39.47           H  
ATOM   2462 HG21 THR A 206      26.876 -37.797  -2.760  1.00 36.38           H  
ATOM   2463 HG22 THR A 206      25.412 -37.618  -3.702  1.00 36.38           H  
ATOM   2464 HG23 THR A 206      26.815 -36.620  -4.069  1.00 36.38           H  
ATOM   2465  N   ASP A 207      24.156 -35.197  -5.145  1.00 31.70           N  
ANISOU 2465  N   ASP A 207     4214   5113   2718   -873    408   -328
ATOM   2466  CA  ASP A 207      23.267 -35.712  -6.185  1.00 35.45           C  
ANISOU 2466  CA  ASP A 207     4824   5466   3179   -905    342   -309
ATOM   2467  C   ASP A 207      23.243 -37.250  -6.115  1.00 31.22           C  
ANISOU 2467  C   ASP A 207     4313   4892   2658   -765    393   -375
ATOM   2468  O   ASP A 207      24.300 -37.871  -6.225  1.00 33.40           O  
ANISOU 2468  O   ASP A 207     4575   5282   2832   -689    491   -440
ATOM   2469  CB  ASP A 207      23.709 -35.172  -7.571  1.00 37.04           C  
ANISOU 2469  CB  ASP A 207     5111   5738   3223  -1024    356   -306
ATOM   2470  CG  ASP A 207      22.859 -35.535  -8.802  1.00 37.59           C  
ANISOU 2470  CG  ASP A 207     5320   5701   3263  -1058    249   -290
ATOM   2471  OD1 ASP A 207      21.706 -35.995  -8.649  1.00 33.97           O  
ANISOU 2471  OD1 ASP A 207     4868   5133   2905   -994    191   -323
ATOM   2472  OD2 ASP A 207      23.345 -35.234  -9.914  1.00 36.28           O1-
ANISOU 2472  OD2 ASP A 207     5256   5563   2965  -1147    230   -255
ATOM   2473  H   ASP A 207      25.046 -34.841  -5.468  1.00 31.70           H  
ATOM   2474  HA  ASP A 207      22.263 -35.337  -5.975  1.00 35.45           H  
ATOM   2475  HB3 ASP A 207      24.741 -35.466  -7.758  1.00 37.04           H  
ATOM   2476  HB2 ASP A 207      23.752 -34.084  -7.514  1.00 37.04           H  
ATOM   2477  N   ASP A 208      22.046 -37.827  -5.908  1.00 30.51           N  
ANISOU 2477  N   ASP A 208     4261   4633   2697   -732    344   -365
ATOM   2478  CA  ASP A 208      21.840 -39.272  -5.753  1.00 33.33           C  
ANISOU 2478  CA  ASP A 208     4670   4906   3086   -620    422   -429
ATOM   2479  C   ASP A 208      22.293 -40.089  -6.972  1.00 34.00           C  
ANISOU 2479  C   ASP A 208     4838   5042   3040   -636    457   -505
ATOM   2480  O   ASP A 208      22.895 -41.138  -6.770  1.00 32.83           O  
ANISOU 2480  O   ASP A 208     4725   4892   2856   -514    568   -565
ATOM   2481  CB  ASP A 208      20.387 -39.669  -5.389  1.00 39.51           C  
ANISOU 2481  CB  ASP A 208     5484   5490   4037   -646    371   -430
ATOM   2482  CG  ASP A 208      19.781 -39.039  -4.124  1.00 42.49           C  
ANISOU 2482  CG  ASP A 208     5791   5804   4547   -601    366   -362
ATOM   2483  OD1 ASP A 208      20.549 -38.595  -3.242  1.00 35.62           O  
ANISOU 2483  OD1 ASP A 208     4870   5019   3645   -487    437   -335
ATOM   2484  OD2 ASP A 208      18.542 -39.144  -3.993  1.00 38.24           O1-
ANISOU 2484  OD2 ASP A 208     5243   5147   4141   -668    288   -349
ATOM   2485  H   ASP A 208      21.228 -37.246  -5.790  1.00 30.51           H  
ATOM   2486  HA  ASP A 208      22.481 -39.583  -4.924  1.00 33.33           H  
ATOM   2487  HB3 ASP A 208      20.327 -40.748  -5.256  1.00 39.51           H  
ATOM   2488  HB2 ASP A 208      19.738 -39.422  -6.229  1.00 39.51           H  
ATOM   2489  N   LYS A 209      22.021 -39.594  -8.192  1.00 33.71           N  
ANISOU 2489  N   LYS A 209     4847   5045   2915   -766    369   -503
ATOM   2490  CA  LYS A 209      22.368 -40.263  -9.452  1.00 42.54           C  
ANISOU 2490  CA  LYS A 209     6054   6212   3896   -784    391   -580
ATOM   2491  C   LYS A 209      23.744 -39.863 -10.020  1.00 39.77           C  
ANISOU 2491  C   LYS A 209     5691   6053   3369   -800    466   -577
ATOM   2492  O   LYS A 209      24.104 -40.357 -11.089  1.00 40.00           O  
ANISOU 2492  O   LYS A 209     5796   6139   3261   -813    495   -637
ATOM   2493  CB  LYS A 209      21.225 -40.062 -10.475  1.00 45.51           C  
ANISOU 2493  CB  LYS A 209     6508   6524   4258   -889    247   -599
ATOM   2494  CG  LYS A 209      19.941 -40.784 -10.036  1.00 41.81           C  
ANISOU 2494  CG  LYS A 209     6034   5884   3966   -884    197   -663
ATOM   2495  CD  LYS A 209      18.866 -40.924 -11.119  1.00 40.00           C  
ANISOU 2495  CD  LYS A 209     5863   5629   3706   -960     61   -753
ATOM   2496  CE  LYS A 209      17.646 -41.697 -10.585  1.00 41.57           C  
ANISOU 2496  CE  LYS A 209     6019   5663   4111   -974     46   -853
ATOM   2497  NZ  LYS A 209      16.586 -41.832 -11.598  1.00 49.59           N1+
ANISOU 2497  NZ  LYS A 209     7059   6668   5114  -1042    -78  -1003
ATOM   2498  H   LYS A 209      21.552 -38.703  -8.272  1.00 33.71           H  
ATOM   2499  HA  LYS A 209      22.445 -41.336  -9.268  1.00 42.54           H  
ATOM   2500  HB3 LYS A 209      21.527 -40.476 -11.438  1.00 45.51           H  
ATOM   2501  HB2 LYS A 209      21.035 -39.002 -10.644  1.00 45.51           H  
ATOM   2502  HG3 LYS A 209      19.519 -40.290  -9.160  1.00 41.81           H  
ATOM   2503  HG2 LYS A 209      20.215 -41.786  -9.724  1.00 41.81           H  
ATOM   2504  HD3 LYS A 209      19.291 -41.452 -11.975  1.00 40.00           H  
ATOM   2505  HD2 LYS A 209      18.577 -39.938 -11.481  1.00 40.00           H  
ATOM   2506  HE3 LYS A 209      17.232 -41.196  -9.711  1.00 41.57           H  
ATOM   2507  HE2 LYS A 209      17.942 -42.696 -10.263  1.00 41.57           H  
ATOM   2508  HZ1 LYS A 209      16.945 -42.333 -12.398  1.00 49.59           H  
ATOM   2509  HZ2 LYS A 209      15.810 -42.344 -11.203  1.00 49.59           H  
ATOM   2510  HZ3 LYS A 209      16.273 -40.915 -11.885  1.00 49.59           H  
ATOM   2511  N   ASN A 210      24.502 -39.013  -9.307  1.00 38.04           N  
ANISOU 2511  N   ASN A 210     5366   5936   3150   -806    508   -527
ATOM   2512  CA  ASN A 210      25.864 -38.633  -9.675  1.00 37.67           C  
ANISOU 2512  CA  ASN A 210     5266   6086   2960   -823    615   -560
ATOM   2513  C   ASN A 210      26.618 -38.269  -8.387  1.00 34.40           C  
ANISOU 2513  C   ASN A 210     4688   5776   2608   -759    671   -564
ATOM   2514  O   ASN A 210      26.681 -37.097  -8.019  1.00 34.62           O  
ANISOU 2514  O   ASN A 210     4651   5835   2670   -866    652   -518
ATOM   2515  CB  ASN A 210      25.854 -37.499 -10.733  1.00 44.31           C  
ANISOU 2515  CB  ASN A 210     6180   6968   3688   -992    596   -508
ATOM   2516  CG  ASN A 210      27.101 -37.508 -11.621  1.00 65.71           C  
ANISOU 2516  CG  ASN A 210     8860   9865   6240  -1023    737   -565
ATOM   2517  OD1 ASN A 210      28.222 -37.457 -11.123  1.00 60.61           O  
ANISOU 2517  OD1 ASN A 210     8064   9364   5600   -964    836   -628
ATOM   2518  ND2 ASN A 210      26.915 -37.547 -12.942  1.00 65.14           N  
ANISOU 2518  ND2 ASN A 210     8926   9808   6018  -1102    747   -556
ATOM   2519  H   ASN A 210      24.161 -38.650  -8.427  1.00 38.04           H  
ATOM   2520  HA  ASN A 210      26.411 -39.490 -10.076  1.00 37.67           H  
ATOM   2521  HB3 ASN A 210      25.723 -36.514 -10.286  1.00 44.31           H  
ATOM   2522  HB2 ASN A 210      24.995 -37.632 -11.392  1.00 44.31           H  
ATOM   2523 HD22 ASN A 210      27.711 -37.559 -13.563  1.00 65.14           H  
ATOM   2524 HD21 ASN A 210      25.983 -37.590 -13.326  1.00 65.14           H  
ATOM   2525  N   SER A 211      27.141 -39.304  -7.710  1.00 41.73           N  
ANISOU 2525  N   SER A 211     5557   6761   3536   -570    744   -631
ATOM   2526  CA  SER A 211      27.751 -39.263  -6.376  1.00 37.91           C  
ANISOU 2526  CA  SER A 211     4931   6366   3109   -442    769   -647
ATOM   2527  C   SER A 211      28.926 -38.288  -6.181  1.00 35.20           C  
ANISOU 2527  C   SER A 211     4414   6259   2699   -506    823   -708
ATOM   2528  O   SER A 211      29.161 -37.875  -5.047  1.00 37.15           O  
ANISOU 2528  O   SER A 211     4520   6603   2991   -420    821   -741
ATOM   2529  CB  SER A 211      28.164 -40.696  -5.992  1.00 39.46           C  
ANISOU 2529  CB  SER A 211     5144   6568   3280   -185    843   -701
ATOM   2530  OG  SER A 211      29.282 -41.158  -6.725  1.00 41.98           O  
ANISOU 2530  OG  SER A 211     5458   7035   3457   -125    932   -790
ATOM   2531  H   SER A 211      27.062 -40.233  -8.108  1.00 41.73           H  
ATOM   2532  HA  SER A 211      26.961 -38.950  -5.692  1.00 37.91           H  
ATOM   2533  HB3 SER A 211      27.331 -41.387  -6.115  1.00 39.46           H  
ATOM   2534  HB2 SER A 211      28.445 -40.721  -4.943  1.00 39.46           H  
ATOM   2535  HG  SER A 211      29.423 -42.084  -6.499  1.00 41.98           H  
ATOM   2536  N   VAL A 212      29.642 -37.950  -7.265  1.00 36.22           N  
ANISOU 2536  N   VAL A 212     4548   6490   2724   -655    881   -739
ATOM   2537  CA  VAL A 212      30.769 -37.018  -7.244  1.00 36.54           C  
ANISOU 2537  CA  VAL A 212     4416   6740   2728   -761    959   -815
ATOM   2538  C   VAL A 212      30.344 -35.539  -7.355  1.00 39.63           C  
ANISOU 2538  C   VAL A 212     4828   7038   3192   -988    924   -736
ATOM   2539  O   VAL A 212      31.189 -34.680  -7.119  1.00 39.72           O  
ANISOU 2539  O   VAL A 212     4689   7185   3216  -1099    992   -805
ATOM   2540  CB  VAL A 212      31.795 -37.331  -8.369  1.00 49.11           C  
ANISOU 2540  CB  VAL A 212     5994   8462   4205   -806   1066   -885
ATOM   2541  CG1 VAL A 212      32.431 -38.718  -8.171  1.00 57.89           C  
ANISOU 2541  CG1 VAL A 212     7118   9594   5282   -557   1080   -938
ATOM   2542  CG2 VAL A 212      31.248 -37.186  -9.802  1.00 64.62           C  
ANISOU 2542  CG2 VAL A 212     8152  10316   6086  -1005   1078   -800
ATOM   2543  H   VAL A 212      29.396 -38.343  -8.163  1.00 36.22           H  
ATOM   2544  HA  VAL A 212      31.291 -37.125  -6.291  1.00 36.54           H  
ATOM   2545  HB  VAL A 212      32.613 -36.615  -8.274  1.00 49.11           H  
ATOM   2546 HG11 VAL A 212      33.219 -38.898  -8.902  1.00 57.89           H  
ATOM   2547 HG12 VAL A 212      32.874 -38.805  -7.179  1.00 57.89           H  
ATOM   2548 HG13 VAL A 212      31.694 -39.515  -8.275  1.00 57.89           H  
ATOM   2549 HG21 VAL A 212      32.034 -37.358 -10.537  1.00 64.62           H  
ATOM   2550 HG22 VAL A 212      30.466 -37.919  -9.990  1.00 64.62           H  
ATOM   2551 HG23 VAL A 212      30.837 -36.196  -9.995  1.00 64.62           H  
ATOM   2552  N   ASN A 213      29.072 -35.263  -7.689  1.00 40.42           N  
ANISOU 2552  N   ASN A 213     5102   6911   3344  -1053    823   -608
ATOM   2553  CA  ASN A 213      28.508 -33.915  -7.826  1.00 36.75           C  
ANISOU 2553  CA  ASN A 213     4704   6332   2927  -1242    790   -516
ATOM   2554  C   ASN A 213      27.577 -33.591  -6.651  1.00 35.83           C  
ANISOU 2554  C   ASN A 213     4569   6079   2965  -1192    674   -456
ATOM   2555  O   ASN A 213      27.000 -34.492  -6.039  1.00 39.90           O  
ANISOU 2555  O   ASN A 213     5083   6533   3545  -1028    609   -451
ATOM   2556  CB  ASN A 213      27.694 -33.831  -9.141  1.00 41.91           C  
ANISOU 2556  CB  ASN A 213     5580   6849   3493  -1335    751   -418
ATOM   2557  CG  ASN A 213      28.531 -33.885 -10.423  1.00 49.16           C  
ANISOU 2557  CG  ASN A 213     6547   7891   4242  -1397    877   -465
ATOM   2558  OD1 ASN A 213      29.739 -33.662 -10.411  1.00 43.50           O  
ANISOU 2558  OD1 ASN A 213     5699   7345   3484  -1460   1018   -553
ATOM   2559  ND2 ASN A 213      27.872 -34.151 -11.552  1.00 43.86           N  
ANISOU 2559  ND2 ASN A 213     6053   7144   3468  -1379    827   -422
ATOM   2560  H   ASN A 213      28.420 -36.024  -7.830  1.00 40.42           H  
ATOM   2561  HA  ASN A 213      29.315 -33.179  -7.852  1.00 36.75           H  
ATOM   2562  HB3 ASN A 213      27.153 -32.884  -9.178  1.00 41.91           H  
ATOM   2563  HB2 ASN A 213      26.934 -34.614  -9.167  1.00 41.91           H  
ATOM   2564 HD22 ASN A 213      28.366 -34.196 -12.431  1.00 43.86           H  
ATOM   2565 HD21 ASN A 213      26.877 -34.323 -11.533  1.00 43.86           H  
ATOM   2566  N   HIS A 214      27.401 -32.281  -6.427  1.00 38.07           N  
ANISOU 2566  N   HIS A 214     4855   6303   3307  -1337    669   -408
ATOM   2567  CA  HIS A 214      26.329 -31.715  -5.613  1.00 35.48           C  
ANISOU 2567  CA  HIS A 214     4550   5817   3116  -1317    555   -331
ATOM   2568  C   HIS A 214      25.262 -31.086  -6.522  1.00 34.58           C  
ANISOU 2568  C   HIS A 214     4637   5512   2990  -1406    474   -201
ATOM   2569  O   HIS A 214      25.553 -30.709  -7.659  1.00 38.30           O  
ANISOU 2569  O   HIS A 214     5232   5979   3340  -1511    525   -164
ATOM   2570  CB  HIS A 214      26.897 -30.653  -4.655  1.00 38.91           C  
ANISOU 2570  CB  HIS A 214     4846   6311   3629  -1394    597   -383
ATOM   2571  CG  HIS A 214      27.835 -31.168  -3.592  1.00 41.43           C  
ANISOU 2571  CG  HIS A 214     4947   6844   3951  -1271    645   -529
ATOM   2572  ND1 HIS A 214      29.199 -31.287  -3.792  1.00 38.16           N  
ANISOU 2572  ND1 HIS A 214     4388   6651   3459  -1331    768   -666
ATOM   2573  CD2 HIS A 214      27.619 -31.530  -2.280  1.00 37.93           C  
ANISOU 2573  CD2 HIS A 214     4407   6439   3564  -1073    587   -564
ATOM   2574  CE1 HIS A 214      29.733 -31.674  -2.632  1.00 40.55           C  
ANISOU 2574  CE1 HIS A 214     4503   7138   3767  -1158    762   -789
ATOM   2575  NE2 HIS A 214      28.834 -31.851  -1.669  1.00 37.98           N  
ANISOU 2575  NE2 HIS A 214     4220   6698   3512   -992    657   -720
ATOM   2576  H   HIS A 214      27.919 -31.611  -6.979  1.00 38.07           H  
ATOM   2577  HA  HIS A 214      25.851 -32.497  -5.026  1.00 35.48           H  
ATOM   2578  HB3 HIS A 214      26.084 -30.140  -4.142  1.00 38.91           H  
ATOM   2579  HB2 HIS A 214      27.421 -29.889  -5.229  1.00 38.91           H  
ATOM   2580  HD1 HIS A 214      29.704 -31.052  -4.637  1.00 38.16           H  
ATOM   2581  HD2 HIS A 214      26.695 -31.555  -1.724  1.00 37.93           H  
ATOM   2582  HE1 HIS A 214      30.794 -31.797  -2.485  1.00 40.55           H  
ATOM   2583  N   VAL A 215      24.045 -30.970  -5.978  1.00 32.83           N  
ANISOU 2583  N   VAL A 215     4449   5142   2883  -1344    349   -134
ATOM   2584  CA  VAL A 215      22.887 -30.365  -6.629  1.00 37.17           C  
ANISOU 2584  CA  VAL A 215     5167   5531   3426  -1381    241    -26
ATOM   2585  C   VAL A 215      21.977 -29.757  -5.547  1.00 35.31           C  
ANISOU 2585  C   VAL A 215     4900   5171   3348  -1342    144     22
ATOM   2586  O   VAL A 215      21.959 -30.245  -4.414  1.00 32.93           O  
ANISOU 2586  O   VAL A 215     4470   4890   3153  -1252    141    -24
ATOM   2587  CB  VAL A 215      22.112 -31.416  -7.486  1.00 35.71           C  
ANISOU 2587  CB  VAL A 215     5067   5323   3179  -1304    165    -35
ATOM   2588  CG1 VAL A 215      21.384 -32.498  -6.665  1.00 34.35           C  
ANISOU 2588  CG1 VAL A 215     4800   5123   3129  -1172    124    -90
ATOM   2589  CG2 VAL A 215      21.136 -30.778  -8.491  1.00 41.68           C  
ANISOU 2589  CG2 VAL A 215     5987   5962   3888  -1325     40     53
ATOM   2590  H   VAL A 215      23.889 -31.298  -5.033  1.00 32.83           H  
ATOM   2591  HA  VAL A 215      23.224 -29.556  -7.279  1.00 37.17           H  
ATOM   2592  HB  VAL A 215      22.860 -31.935  -8.087  1.00 35.71           H  
ATOM   2593 HG11 VAL A 215      21.035 -33.304  -7.311  1.00 34.35           H  
ATOM   2594 HG12 VAL A 215      22.048 -32.941  -5.924  1.00 34.35           H  
ATOM   2595 HG13 VAL A 215      20.513 -32.101  -6.143  1.00 34.35           H  
ATOM   2596 HG21 VAL A 215      20.696 -31.534  -9.142  1.00 41.68           H  
ATOM   2597 HG22 VAL A 215      20.315 -30.262  -7.998  1.00 41.68           H  
ATOM   2598 HG23 VAL A 215      21.646 -30.056  -9.130  1.00 41.68           H  
ATOM   2599  N   ILE A 216      21.222 -28.708  -5.915  1.00 34.90           N  
ANISOU 2599  N   ILE A 216     4977   4990   3294  -1393     71    119
ATOM   2600  CA  ILE A 216      20.146 -28.164  -5.086  1.00 30.11           C  
ANISOU 2600  CA  ILE A 216     4350   4261   2832  -1346    -27    165
ATOM   2601  C   ILE A 216      18.983 -29.174  -5.009  1.00 30.32           C  
ANISOU 2601  C   ILE A 216     4342   4239   2939  -1224   -146    147
ATOM   2602  O   ILE A 216      18.636 -29.794  -6.013  1.00 31.15           O  
ANISOU 2602  O   ILE A 216     4523   4342   2970  -1202   -212    142
ATOM   2603  CB  ILE A 216      19.632 -26.792  -5.625  1.00 40.43           C  
ANISOU 2603  CB  ILE A 216     5823   5439   4100  -1409    -66    274
ATOM   2604  CG1 ILE A 216      20.697 -25.691  -5.425  1.00 42.49           C  
ANISOU 2604  CG1 ILE A 216     6108   5714   4321  -1559     94    275
ATOM   2605  CG2 ILE A 216      18.290 -26.309  -5.022  1.00 37.37           C  
ANISOU 2605  CG2 ILE A 216     5418   4925   3854  -1330   -189    319
ATOM   2606  CD1 ILE A 216      20.461 -24.425  -6.267  1.00 42.97           C  
ANISOU 2606  CD1 ILE A 216     6379   5615   4332  -1625    103    393
ATOM   2607  H   ILE A 216      21.285 -28.348  -6.856  1.00 34.90           H  
ATOM   2608  HA  ILE A 216      20.539 -28.006  -4.079  1.00 30.11           H  
ATOM   2609  HB  ILE A 216      19.494 -26.906  -6.700  1.00 40.43           H  
ATOM   2610 HG13 ILE A 216      21.683 -26.080  -5.670  1.00 42.49           H  
ATOM   2611 HG12 ILE A 216      20.748 -25.420  -4.369  1.00 42.49           H  
ATOM   2612 HG21 ILE A 216      18.022 -25.312  -5.371  1.00 37.37           H  
ATOM   2613 HG22 ILE A 216      17.454 -26.954  -5.286  1.00 37.37           H  
ATOM   2614 HG23 ILE A 216      18.348 -26.270  -3.934  1.00 37.37           H  
ATOM   2615 HD11 ILE A 216      21.329 -24.195  -6.881  1.00 42.97           H  
ATOM   2616 HD12 ILE A 216      19.613 -24.526  -6.944  1.00 42.97           H  
ATOM   2617 HD13 ILE A 216      20.278 -23.564  -5.625  1.00 42.97           H  
ATOM   2618  N   HIS A 217      18.415 -29.316  -3.809  1.00 32.06           N  
ANISOU 2618  N   HIS A 217     4448   4425   3310  -1151   -162    124
ATOM   2619  CA  HIS A 217      17.230 -30.113  -3.532  1.00 32.64           C  
ANISOU 2619  CA  HIS A 217     4480   4427   3496  -1060   -243    102
ATOM   2620  C   HIS A 217      16.133 -29.189  -2.996  1.00 27.72           C  
ANISOU 2620  C   HIS A 217     3850   3689   2992  -1036   -342    155
ATOM   2621  O   HIS A 217      16.446 -28.216  -2.312  1.00 33.56           O  
ANISOU 2621  O   HIS A 217     4582   4404   3767  -1060   -319    194
ATOM   2622  CB  HIS A 217      17.557 -31.187  -2.477  1.00 31.99           C  
ANISOU 2622  CB  HIS A 217     4288   4376   3490   -972   -153     38
ATOM   2623  CG  HIS A 217      18.526 -32.262  -2.903  1.00 38.32           C  
ANISOU 2623  CG  HIS A 217     5090   5286   4186   -952    -56    -24
ATOM   2624  ND1 HIS A 217      19.888 -32.050  -3.025  1.00 32.25           N  
ANISOU 2624  ND1 HIS A 217     4313   4647   3294  -1002     24    -41
ATOM   2625  CD2 HIS A 217      18.331 -33.589  -3.213  1.00 36.15           C  
ANISOU 2625  CD2 HIS A 217     4819   5002   3913   -885    -11    -82
ATOM   2626  CE1 HIS A 217      20.435 -33.209  -3.402  1.00 39.22           C  
ANISOU 2626  CE1 HIS A 217     5189   5612   4101   -948     99   -104
ATOM   2627  NE2 HIS A 217      19.549 -34.187  -3.543  1.00 37.72           N  
ANISOU 2627  NE2 HIS A 217     5020   5329   3983   -874     81   -125
ATOM   2628  H   HIS A 217      18.781 -28.796  -3.020  1.00 32.06           H  
ATOM   2629  HA  HIS A 217      16.872 -30.591  -4.442  1.00 32.64           H  
ATOM   2630  HB3 HIS A 217      16.640 -31.686  -2.159  1.00 31.99           H  
ATOM   2631  HB2 HIS A 217      17.964 -30.706  -1.587  1.00 31.99           H  
ATOM   2632  HD1 HIS A 217      20.376 -31.178  -2.882  1.00 32.25           H  
ATOM   2633  HD2 HIS A 217      17.410 -34.151  -3.238  1.00 36.15           H  
ATOM   2634  HE1 HIS A 217      21.491 -33.334  -3.588  1.00 39.22           H  
ATOM   2635  N   ILE A 218      14.874 -29.547  -3.282  1.00 34.07           N  
ANISOU 2635  N   ILE A 218     4645   4430   3869   -988   -448    136
ATOM   2636  CA  ILE A 218      13.681 -28.975  -2.655  1.00 29.51           C  
ANISOU 2636  CA  ILE A 218     4025   3760   3429   -940   -539    161
ATOM   2637  C   ILE A 218      12.929 -30.127  -1.971  1.00 30.64           C  
ANISOU 2637  C   ILE A 218     4052   3866   3722   -888   -521     82
ATOM   2638  O   ILE A 218      12.840 -31.218  -2.533  1.00 29.14           O  
ANISOU 2638  O   ILE A 218     3855   3693   3525   -896   -529      5
ATOM   2639  CB  ILE A 218      12.749 -28.275  -3.690  1.00 37.97           C  
ANISOU 2639  CB  ILE A 218     5191   4796   4439   -925   -695    204
ATOM   2640  CG1 ILE A 218      13.400 -26.980  -4.229  1.00 43.90           C  
ANISOU 2640  CG1 ILE A 218     6091   5531   5058   -974   -671    306
ATOM   2641  CG2 ILE A 218      11.331 -27.952  -3.161  1.00 32.37           C  
ANISOU 2641  CG2 ILE A 218     4404   4013   3883   -849   -800    196
ATOM   2642  CD1 ILE A 218      12.793 -26.494  -5.554  1.00 53.24           C  
ANISOU 2642  CD1 ILE A 218     7427   6686   6115   -931   -802    367
ATOM   2643  H   ILE A 218      14.714 -30.371  -3.846  1.00 34.07           H  
ATOM   2644  HA  ILE A 218      13.961 -28.247  -1.892  1.00 29.51           H  
ATOM   2645  HB  ILE A 218      12.630 -28.958  -4.533  1.00 37.97           H  
ATOM   2646 HG13 ILE A 218      14.468 -27.128  -4.384  1.00 43.90           H  
ATOM   2647 HG12 ILE A 218      13.326 -26.190  -3.480  1.00 43.90           H  
ATOM   2648 HG21 ILE A 218      10.750 -27.398  -3.895  1.00 32.37           H  
ATOM   2649 HG22 ILE A 218      10.755 -28.849  -2.934  1.00 32.37           H  
ATOM   2650 HG23 ILE A 218      11.378 -27.344  -2.257  1.00 32.37           H  
ATOM   2651 HD11 ILE A 218      13.400 -25.702  -5.994  1.00 53.24           H  
ATOM   2652 HD12 ILE A 218      12.726 -27.305  -6.278  1.00 53.24           H  
ATOM   2653 HD13 ILE A 218      11.788 -26.101  -5.424  1.00 53.24           H  
ATOM   2654  N   ASP A 219      12.412 -29.862  -0.765  1.00 30.00           N  
ANISOU 2654  N   ASP A 219     3893   3729   3778   -840   -481     92
ATOM   2655  CA  ASP A 219      11.799 -30.866   0.098  1.00 32.32           C  
ANISOU 2655  CA  ASP A 219     4095   3967   4216   -796   -412     28
ATOM   2656  C   ASP A 219      10.795 -30.178   1.045  1.00 29.73           C  
ANISOU 2656  C   ASP A 219     3695   3563   4039   -749   -443     47
ATOM   2657  O   ASP A 219      10.780 -28.950   1.158  1.00 32.06           O  
ANISOU 2657  O   ASP A 219     4013   3849   4320   -740   -509    111
ATOM   2658  CB  ASP A 219      12.910 -31.644   0.866  1.00 29.03           C  
ANISOU 2658  CB  ASP A 219     3678   3580   3772   -753   -244     18
ATOM   2659  CG  ASP A 219      12.520 -32.969   1.542  1.00 35.65           C  
ANISOU 2659  CG  ASP A 219     4486   4340   4720   -718   -135    -48
ATOM   2660  OD1 ASP A 219      11.517 -33.585   1.121  1.00 31.31           O  
ANISOU 2660  OD1 ASP A 219     3887   3720   4289   -755   -183   -107
ATOM   2661  OD2 ASP A 219      13.324 -33.428   2.382  1.00 33.24           O1-
ANISOU 2661  OD2 ASP A 219     4208   4043   4378   -648      8    -48
ATOM   2662  H   ASP A 219      12.527 -28.945  -0.356  1.00 30.00           H  
ATOM   2663  HA  ASP A 219      11.224 -31.547  -0.533  1.00 32.32           H  
ATOM   2664  HB3 ASP A 219      13.369 -30.981   1.601  1.00 29.03           H  
ATOM   2665  HB2 ASP A 219      13.717 -31.881   0.172  1.00 29.03           H  
ATOM   2666  N   GLN A 220       9.980 -30.998   1.724  1.00 29.84           N  
ANISOU 2666  N   GLN A 220     4672   3423   3244    -90   -103     68
ATOM   2667  CA  GLN A 220       9.089 -30.597   2.811  1.00 28.53           C  
ANISOU 2667  CA  GLN A 220     4342   3283   3215    -50   -257    145
ATOM   2668  C   GLN A 220       9.907 -30.260   4.086  1.00 30.86           C  
ANISOU 2668  C   GLN A 220     4407   3630   3688    -60   -132    125
ATOM   2669  O   GLN A 220      10.908 -30.931   4.350  1.00 31.45           O  
ANISOU 2669  O   GLN A 220     4383   3736   3829    -72      0     36
ATOM   2670  CB  GLN A 220       8.064 -31.735   3.032  1.00 28.00           C  
ANISOU 2670  CB  GLN A 220     4183   3238   3219    -10   -469    141
ATOM   2671  CG  GLN A 220       8.639 -33.070   3.562  1.00 27.36           C  
ANISOU 2671  CG  GLN A 220     3971   3187   3239     -9   -431     56
ATOM   2672  CD  GLN A 220       7.625 -34.217   3.543  1.00 27.45           C  
ANISOU 2672  CD  GLN A 220     3965   3190   3274     -3   -626     47
ATOM   2673  OE1 GLN A 220       6.763 -34.295   2.669  1.00 28.34           O  
ANISOU 2673  OE1 GLN A 220     4196   3276   3294     -4   -779     72
ATOM   2674  NE2 GLN A 220       7.744 -35.139   4.501  1.00 29.02           N  
ANISOU 2674  NE2 GLN A 220     4028   3403   3595     -2   -631      6
ATOM   2675  H   GLN A 220      10.074 -31.995   1.578  1.00 29.84           H  
ATOM   2676  HA  GLN A 220       8.551 -29.722   2.451  1.00 28.53           H  
ATOM   2677  HB3 GLN A 220       7.548 -31.905   2.086  1.00 28.00           H  
ATOM   2678  HB2 GLN A 220       7.293 -31.388   3.721  1.00 28.00           H  
ATOM   2679  HG3 GLN A 220       9.012 -32.938   4.578  1.00 27.36           H  
ATOM   2680  HG2 GLN A 220       9.488 -33.382   2.958  1.00 27.36           H  
ATOM   2681 HE22 GLN A 220       7.099 -35.917   4.542  1.00 29.02           H  
ATOM   2682 HE21 GLN A 220       8.469 -35.061   5.199  1.00 29.02           H  
ATOM   2683  N   PRO A 221       9.493 -29.217   4.842  1.00 30.81           N  
ANISOU 2683  N   PRO A 221     4314   3629   3762    -44   -185    196
ATOM   2684  CA  PRO A 221      10.193 -28.783   6.064  1.00 31.55           C  
ANISOU 2684  CA  PRO A 221     4222   3761   4004    -58    -80    177
ATOM   2685  C   PRO A 221       9.955 -29.713   7.266  1.00 28.47           C  
ANISOU 2685  C   PRO A 221     3629   3420   3766    -17   -175    160
ATOM   2686  O   PRO A 221       8.968 -30.452   7.294  1.00 28.43           O  
ANISOU 2686  O   PRO A 221     3606   3423   3775     10   -323    184
ATOM   2687  CB  PRO A 221       9.599 -27.387   6.317  1.00 34.69           C  
ANISOU 2687  CB  PRO A 221     4676   4119   4385    -56   -103    264
ATOM   2688  CG  PRO A 221       8.165 -27.510   5.831  1.00 39.00           C  
ANISOU 2688  CG  PRO A 221     5288   4646   4882      9   -313    323
ATOM   2689  CD  PRO A 221       8.309 -28.392   4.596  1.00 43.00           C  
ANISOU 2689  CD  PRO A 221     5935   5138   5264     -1   -351    286
ATOM   2690  HA  PRO A 221      11.267 -28.708   5.899  1.00 31.55           H  
ATOM   2691  HB3 PRO A 221      10.133 -26.649   5.715  1.00 34.69           H  
ATOM   2692  HB2 PRO A 221       9.660 -27.061   7.357  1.00 34.69           H  
ATOM   2693  HG3 PRO A 221       7.684 -26.556   5.629  1.00 39.00           H  
ATOM   2694  HG2 PRO A 221       7.566 -28.027   6.582  1.00 39.00           H  
ATOM   2695  HD2 PRO A 221       7.413 -28.991   4.439  1.00 43.00           H  
ATOM   2696  HD3 PRO A 221       8.485 -27.777   3.712  1.00 43.00           H  
ATOM   2697  N   ARG A 222      10.848 -29.605   8.264  1.00 24.40           N  
ANISOU 2697  N   ARG A 222     2972   2934   3366    -24    -88    112
ATOM   2698  CA  ARG A 222      10.650 -30.186   9.593  1.00 27.44           C  
ANISOU 2698  CA  ARG A 222     3210   3345   3872      9   -172    110
ATOM   2699  C   ARG A 222       9.539 -29.449  10.361  1.00 30.44           C  
ANISOU 2699  C   ARG A 222     3556   3727   4284     20   -247    192
ATOM   2700  O   ARG A 222       9.367 -28.240  10.189  1.00 30.88           O  
ANISOU 2700  O   ARG A 222     3677   3760   4296     16   -228    241
ATOM   2701  CB  ARG A 222      11.947 -30.106  10.422  1.00 35.17           C  
ANISOU 2701  CB  ARG A 222     4065   4343   4957     12    -92     37
ATOM   2702  CG  ARG A 222      13.200 -30.720   9.784  1.00 47.43           C  
ANISOU 2702  CG  ARG A 222     5597   5903   6523     26    -17    -74
ATOM   2703  CD  ARG A 222      14.358 -30.722  10.796  1.00 63.55           C  
ANISOU 2703  CD  ARG A 222     7480   7965   8700     49     12   -156
ATOM   2704  NE  ARG A 222      15.666 -30.968  10.166  1.00 73.90           N  
ANISOU 2704  NE  ARG A 222     8732   9302  10046     20    172   -265
ATOM   2705  CZ  ARG A 222      16.872 -30.605  10.648  1.00 79.09           C  
ANISOU 2705  CZ  ARG A 222     9244   9986  10821      0    237   -337
ATOM   2706  NH1 ARG A 222      17.965 -30.874   9.923  1.00 82.17           N  
ANISOU 2706  NH1 ARG A 222     9557  10407  11256    -43    405   -455
ATOM   2707  NH2 ARG A 222      17.020 -29.981  11.828  1.00 74.28           N1+
ANISOU 2707  NH2 ARG A 222     8565   9373  10284     14    141   -303
ATOM   2708  H   ARG A 222      11.627 -28.971   8.167  1.00 24.40           H  
ATOM   2709  HA  ARG A 222      10.372 -31.235   9.473  1.00 27.44           H  
ATOM   2710  HB3 ARG A 222      11.777 -30.580  11.390  1.00 35.17           H  
ATOM   2711  HB2 ARG A 222      12.168 -29.059  10.635  1.00 35.17           H  
ATOM   2712  HG3 ARG A 222      13.476 -30.242   8.842  1.00 47.43           H  
ATOM   2713  HG2 ARG A 222      12.950 -31.755   9.545  1.00 47.43           H  
ATOM   2714  HD3 ARG A 222      14.224 -31.583  11.452  1.00 63.55           H  
ATOM   2715  HD2 ARG A 222      14.336 -29.841  11.438  1.00 63.55           H  
ATOM   2716  HE  ARG A 222      15.636 -31.465   9.287  1.00 73.90           H  
ATOM   2717 HH12 ARG A 222      18.880 -30.615  10.263  1.00 82.17           H  
ATOM   2718 HH11 ARG A 222      17.887 -31.349   9.036  1.00 82.17           H  
ATOM   2719 HH22 ARG A 222      17.936 -29.721  12.163  1.00 74.28           H  
ATOM   2720 HH21 ARG A 222      16.211 -29.789  12.400  1.00 74.28           H  
ATOM   2721  N   LEU A 223       8.856 -30.194  11.236  1.00 27.00           N  
ANISOU 2721  N   LEU A 223     3028   3308   3922     34   -324    200
ATOM   2722  CA  LEU A 223       7.800 -29.691  12.111  1.00 28.03           C  
ANISOU 2722  CA  LEU A 223     3103   3450   4098     45   -376    254
ATOM   2723  C   LEU A 223       8.361 -29.377  13.509  1.00 26.54           C  
ANISOU 2723  C   LEU A 223     2835   3266   3983     45   -332    244
ATOM   2724  O   LEU A 223       9.398 -29.922  13.893  1.00 25.87           O  
ANISOU 2724  O   LEU A 223     2728   3176   3927     44   -308    194
ATOM   2725  CB  LEU A 223       6.696 -30.765  12.174  1.00 26.92           C  
ANISOU 2725  CB  LEU A 223     2932   3324   3973     34   -479    264
ATOM   2726  CG  LEU A 223       5.982 -31.007  10.823  1.00 31.73           C  
ANISOU 2726  CG  LEU A 223     3625   3925   4508     32   -559    261
ATOM   2727  CD1 LEU A 223       5.073 -32.246  10.892  1.00 29.55           C  
ANISOU 2727  CD1 LEU A 223     3306   3656   4264     -8   -652    246
ATOM   2728  CD2 LEU A 223       5.230 -29.758  10.319  1.00 33.11           C  
ANISOU 2728  CD2 LEU A 223     3844   4092   4644     71   -611    304
ATOM   2729  H   LEU A 223       9.078 -31.174  11.339  1.00 27.00           H  
ATOM   2730  HA  LEU A 223       7.384 -28.769  11.705  1.00 28.03           H  
ATOM   2731  HB3 LEU A 223       5.955 -30.479  12.918  1.00 26.92           H  
ATOM   2732  HB2 LEU A 223       7.132 -31.698  12.535  1.00 26.92           H  
ATOM   2733  HG  LEU A 223       6.743 -31.246  10.079  1.00 31.73           H  
ATOM   2734 HD11 LEU A 223       5.133 -32.830   9.974  1.00 29.55           H  
ATOM   2735 HD12 LEU A 223       5.352 -32.905  11.714  1.00 29.55           H  
ATOM   2736 HD13 LEU A 223       4.032 -31.977  11.047  1.00 29.55           H  
ATOM   2737 HD21 LEU A 223       4.249 -29.993   9.913  1.00 33.11           H  
ATOM   2738 HD22 LEU A 223       5.077 -29.029  11.113  1.00 33.11           H  
ATOM   2739 HD23 LEU A 223       5.793 -29.264   9.526  1.00 33.11           H  
ATOM   2740  N   GLY A 224       7.664 -28.492  14.242  1.00 25.07           N  
ANISOU 2740  N   GLY A 224     2612   3085   3829     58   -334    282
ATOM   2741  CA  GLY A 224       8.041 -28.064  15.592  1.00 22.86           C  
ANISOU 2741  CA  GLY A 224     2288   2800   3597     57   -298    272
ATOM   2742  C   GLY A 224       7.768 -29.158  16.635  1.00 25.53           C  
ANISOU 2742  C   GLY A 224     2608   3140   3953     37   -331    258
ATOM   2743  O   GLY A 224       8.548 -29.300  17.576  1.00 27.63           O  
ANISOU 2743  O   GLY A 224     2881   3384   4232     39   -325    233
ATOM   2744  H   GLY A 224       6.839 -28.063  13.840  1.00 25.07           H  
ATOM   2745  HA3 GLY A 224       7.474 -27.174  15.852  1.00 22.86           H  
ATOM   2746  HA2 GLY A 224       9.094 -27.786  15.620  1.00 22.86           H  
ATOM   2747  N   LEU A 225       6.710 -29.962  16.431  1.00 27.14           N  
ANISOU 2747  N   LEU A 225     2803   3356   4152     12   -374    272
ATOM   2748  CA  LEU A 225       6.474 -31.225  17.134  1.00 26.36           C  
ANISOU 2748  CA  LEU A 225     2729   3235   4050    -32   -397    265
ATOM   2749  C   LEU A 225       7.260 -32.364  16.440  1.00 28.38           C  
ANISOU 2749  C   LEU A 225     3046   3459   4280    -29   -450    232
ATOM   2750  O   LEU A 225       7.647 -32.196  15.282  1.00 24.26           O  
ANISOU 2750  O   LEU A 225     2532   2947   3739     -5   -456    214
ATOM   2751  CB  LEU A 225       4.959 -31.515  17.146  1.00 28.01           C  
ANISOU 2751  CB  LEU A 225     2885   3472   4285    -86   -398    284
ATOM   2752  CG  LEU A 225       4.145 -30.577  18.062  1.00 26.09           C  
ANISOU 2752  CG  LEU A 225     2574   3259   4082    -78   -329    295
ATOM   2753  CD1 LEU A 225       2.649 -30.586  17.690  1.00 31.02           C  
ANISOU 2753  CD1 LEU A 225     3092   3929   4764   -126   -319    286
ATOM   2754  CD2 LEU A 225       4.359 -30.918  19.548  1.00 31.41           C  
ANISOU 2754  CD2 LEU A 225     3316   3893   4724    -96   -273    293
ATOM   2755  H   LEU A 225       6.103 -29.782  15.643  1.00 27.14           H  
ATOM   2756  HA  LEU A 225       6.832 -31.107  18.156  1.00 26.36           H  
ATOM   2757  HB3 LEU A 225       4.760 -32.544  17.437  1.00 28.01           H  
ATOM   2758  HB2 LEU A 225       4.599 -31.439  16.124  1.00 28.01           H  
ATOM   2759  HG  LEU A 225       4.493 -29.555  17.908  1.00 26.09           H  
ATOM   2760 HD11 LEU A 225       2.351 -29.608  17.314  1.00 31.02           H  
ATOM   2761 HD12 LEU A 225       2.418 -31.309  16.908  1.00 31.02           H  
ATOM   2762 HD13 LEU A 225       2.009 -30.821  18.540  1.00 31.02           H  
ATOM   2763 HD21 LEU A 225       3.571 -30.504  20.176  1.00 31.41           H  
ATOM   2764 HD22 LEU A 225       4.384 -31.995  19.715  1.00 31.41           H  
ATOM   2765 HD23 LEU A 225       5.302 -30.514  19.907  1.00 31.41           H  
ATOM   2766  N   PRO A 226       7.472 -33.505  17.141  1.00 27.23           N  
ANISOU 2766  N   PRO A 226     2968   3260   4120    -50   -485    221
ATOM   2767  CA  PRO A 226       8.327 -34.604  16.641  1.00 24.42           C  
ANISOU 2767  CA  PRO A 226     2677   2855   3746    -16   -542    173
ATOM   2768  C   PRO A 226       7.956 -35.194  15.269  1.00 27.09           C  
ANISOU 2768  C   PRO A 226     3034   3199   4061    -34   -571    161
ATOM   2769  O   PRO A 226       8.846 -35.486  14.473  1.00 27.73           O  
ANISOU 2769  O   PRO A 226     3145   3263   4128     16   -582    107
ATOM   2770  CB  PRO A 226       8.243 -35.669  17.746  1.00 27.84           C  
ANISOU 2770  CB  PRO A 226     3220   3206   4153    -41   -592    180
ATOM   2771  CG  PRO A 226       7.894 -34.895  18.999  1.00 28.31           C  
ANISOU 2771  CG  PRO A 226     3271   3276   4211    -61   -545    214
ATOM   2772  CD  PRO A 226       6.991 -33.790  18.495  1.00 26.91           C  
ANISOU 2772  CD  PRO A 226     2976   3183   4064    -92   -469    243
ATOM   2773  HA  PRO A 226       9.345 -34.215  16.589  1.00 24.42           H  
ATOM   2774  HB3 PRO A 226       9.175 -36.218  17.869  1.00 27.84           H  
ATOM   2775  HB2 PRO A 226       7.457 -36.398  17.538  1.00 27.84           H  
ATOM   2776  HG3 PRO A 226       8.805 -34.464  19.416  1.00 28.31           H  
ATOM   2777  HG2 PRO A 226       7.431 -35.508  19.772  1.00 28.31           H  
ATOM   2778  HD2 PRO A 226       5.967 -34.153  18.438  1.00 26.91           H  
ATOM   2779  HD3 PRO A 226       7.015 -32.950  19.187  1.00 26.91           H  
ATOM   2780  N   SER A 227       6.658 -35.379  15.023  1.00 24.99           N  
ANISOU 2780  N   SER A 227     2747   2954   3792   -104   -586    194
ATOM   2781  CA  SER A 227       6.118 -35.922  13.778  1.00 25.93           C  
ANISOU 2781  CA  SER A 227     2900   3070   3883   -127   -643    176
ATOM   2782  C   SER A 227       4.778 -35.258  13.427  1.00 27.01           C  
ANISOU 2782  C   SER A 227     2951   3263   4047   -175   -666    205
ATOM   2783  O   SER A 227       4.209 -34.526  14.238  1.00 26.03           O  
ANISOU 2783  O   SER A 227     2738   3176   3975   -200   -626    231
ATOM   2784  CB  SER A 227       6.020 -37.464  13.879  1.00 31.32           C  
ANISOU 2784  CB  SER A 227     3687   3669   4542   -173   -701    152
ATOM   2785  OG  SER A 227       4.984 -37.887  14.744  1.00 32.18           O  
ANISOU 2785  OG  SER A 227     3784   3767   4677   -281   -699    185
ATOM   2786  H   SER A 227       5.974 -35.124  15.720  1.00 24.99           H  
ATOM   2787  HA  SER A 227       6.803 -35.675  12.965  1.00 25.93           H  
ATOM   2788  HB3 SER A 227       6.959 -37.895  14.221  1.00 31.32           H  
ATOM   2789  HB2 SER A 227       5.830 -37.892  12.895  1.00 31.32           H  
ATOM   2790  HG  SER A 227       4.601 -38.694  14.383  1.00 32.18           H  
ATOM   2791  N   ARG A 228       4.295 -35.559  12.210  1.00 26.74           N  
ANISOU 2791  N   ARG A 228     2948   3233   3979   -181   -741    186
ATOM   2792  CA  ARG A 228       2.994 -35.138  11.684  1.00 26.54           C  
ANISOU 2792  CA  ARG A 228     2833   3259   3990   -205   -808    196
ATOM   2793  C   ARG A 228       1.792 -35.722  12.460  1.00 27.63           C  
ANISOU 2793  C   ARG A 228     2871   3412   4214   -311   -812    190
ATOM   2794  O   ARG A 228       0.724 -35.112  12.452  1.00 25.84           O  
ANISOU 2794  O   ARG A 228     2503   3248   4067   -320   -829    187
ATOM   2795  CB  ARG A 228       2.943 -35.479  10.179  1.00 35.49           C  
ANISOU 2795  CB  ARG A 228     4054   4377   5053   -194   -917    170
ATOM   2796  CG  ARG A 228       2.886 -36.989   9.858  1.00 44.96           C  
ANISOU 2796  CG  ARG A 228     5336   5520   6228   -268   -977    127
ATOM   2797  CD  ARG A 228       3.048 -37.331   8.365  1.00 41.22           C  
ANISOU 2797  CD  ARG A 228     5003   5013   5645   -236  -1058     92
ATOM   2798  NE  ARG A 228       1.969 -36.802   7.511  1.00 33.24           N  
ANISOU 2798  NE  ARG A 228     3970   4042   4618   -214  -1172    100
ATOM   2799  CZ  ARG A 228       0.681 -37.189   7.442  1.00 37.31           C  
ANISOU 2799  CZ  ARG A 228     4405   4578   5194   -274  -1311     76
ATOM   2800  NH1 ARG A 228       0.179 -38.176   8.199  1.00 35.43           N  
ANISOU 2800  NH1 ARG A 228     4104   4324   5033   -389  -1324     46
ATOM   2801  NH2 ARG A 228      -0.130 -36.560   6.583  1.00 36.15           N1+
ANISOU 2801  NH2 ARG A 228     4245   4459   5032   -222  -1444     76
ATOM   2802  H   ARG A 228       4.834 -36.162  11.605  1.00 26.74           H  
ATOM   2803  HA  ARG A 228       2.948 -34.054  11.773  1.00 26.54           H  
ATOM   2804  HB3 ARG A 228       3.806 -35.033   9.682  1.00 35.49           H  
ATOM   2805  HB2 ARG A 228       2.069 -34.993   9.746  1.00 35.49           H  
ATOM   2806  HG3 ARG A 228       1.923 -37.364  10.203  1.00 44.96           H  
ATOM   2807  HG2 ARG A 228       3.625 -37.550  10.431  1.00 44.96           H  
ATOM   2808  HD3 ARG A 228       3.187 -38.403   8.227  1.00 41.22           H  
ATOM   2809  HD2 ARG A 228       3.964 -36.866   7.999  1.00 41.22           H  
ATOM   2810  HE  ARG A 228       2.251 -36.036   6.912  1.00 33.24           H  
ATOM   2811 HH12 ARG A 228      -0.796 -38.432   8.137  1.00 35.43           H  
ATOM   2812 HH11 ARG A 228       0.773 -38.654   8.862  1.00 35.43           H  
ATOM   2813 HH22 ARG A 228      -1.108 -36.801   6.523  1.00 36.15           H  
ATOM   2814 HH21 ARG A 228       0.230 -35.825   5.988  1.00 36.15           H  
ATOM   2815  N   ASP A 229       2.003 -36.872  13.126  1.00 28.30           N  
ANISOU 2815  N   ASP A 229     3032   3434   4288   -392   -790    181
ATOM   2816  CA  ASP A 229       1.036 -37.591  13.964  1.00 29.87           C  
ANISOU 2816  CA  ASP A 229     3165   3633   4553   -530   -761    173
ATOM   2817  C   ASP A 229       0.657 -36.831  15.248  1.00 27.51           C  
ANISOU 2817  C   ASP A 229     2751   3386   4314   -538   -644    195
ATOM   2818  O   ASP A 229      -0.446 -37.035  15.751  1.00 27.33           O  
ANISOU 2818  O   ASP A 229     2597   3411   4378   -636   -602    172
ATOM   2819  CB  ASP A 229       1.493 -39.028  14.329  1.00 33.80           C  
ANISOU 2819  CB  ASP A 229     3829   4018   4996   -611   -752    172
ATOM   2820  CG  ASP A 229       2.110 -39.819  13.164  1.00 37.76           C  
ANISOU 2820  CG  ASP A 229     4472   4451   5426   -567   -850    142
ATOM   2821  OD1 ASP A 229       3.339 -39.690  12.970  1.00 34.29           O  
ANISOU 2821  OD1 ASP A 229     4106   3991   4932   -444   -844    139
ATOM   2822  OD2 ASP A 229       1.322 -40.398  12.386  1.00 37.40           O1-
ANISOU 2822  OD2 ASP A 229     4456   4371   5382   -659   -927    108
ATOM   2823  H   ASP A 229       2.912 -37.309  13.061  1.00 28.30           H  
ATOM   2824  HA  ASP A 229       0.121 -37.683  13.374  1.00 29.87           H  
ATOM   2825  HB3 ASP A 229       0.637 -39.593  14.706  1.00 33.80           H  
ATOM   2826  HB2 ASP A 229       2.221 -38.996  15.142  1.00 33.80           H  
ATOM   2827  N   TYR A 230       1.546 -35.951  15.744  1.00 28.06           N  
ANISOU 2827  N   TYR A 230     2865   3451   4346   -443   -584    226
ATOM   2828  CA  TYR A 230       1.278 -35.084  16.894  1.00 28.80           C  
ANISOU 2828  CA  TYR A 230     2889   3578   4475   -449   -470    241
ATOM   2829  C   TYR A 230       0.179 -34.042  16.639  1.00 29.00           C  
ANISOU 2829  C   TYR A 230     2721   3698   4599   -421   -464    219
ATOM   2830  O   TYR A 230      -0.538 -33.715  17.580  1.00 27.15           O  
ANISOU 2830  O   TYR A 230     2391   3501   4423   -461   -358    205
ATOM   2831  CB  TYR A 230       2.576 -34.408  17.375  1.00 25.37           C  
ANISOU 2831  CB  TYR A 230     2534   3119   3986   -344   -438    266
ATOM   2832  CG  TYR A 230       3.417 -35.256  18.312  1.00 23.36           C  
ANISOU 2832  CG  TYR A 230     2440   2774   3661   -369   -423    277
ATOM   2833  CD1 TYR A 230       4.145 -36.363  17.830  1.00 24.18           C  
ANISOU 2833  CD1 TYR A 230     2663   2806   3717   -356   -505    264
ATOM   2834  CD2 TYR A 230       3.467 -34.935  19.683  1.00 24.72           C  
ANISOU 2834  CD2 TYR A 230     2666   2922   3805   -394   -341    294
ATOM   2835  CE1 TYR A 230       4.912 -37.147  18.716  1.00 24.72           C  
ANISOU 2835  CE1 TYR A 230     2891   2776   3725   -352   -525    268
ATOM   2836  CE2 TYR A 230       4.239 -35.710  20.568  1.00 24.27           C  
ANISOU 2836  CE2 TYR A 230     2790   2765   3668   -403   -362    306
ATOM   2837  CZ  TYR A 230       4.960 -36.818  20.086  1.00 29.47           C  
ANISOU 2837  CZ  TYR A 230     3557   3348   4293   -374   -465    293
ATOM   2838  OH  TYR A 230       5.708 -37.564  20.947  1.00 29.91           O  
ANISOU 2838  OH  TYR A 230     3804   3287   4272   -357   -520    298
ATOM   2839  H   TYR A 230       2.438 -35.829  15.284  1.00 28.06           H  
ATOM   2840  HA  TYR A 230       0.919 -35.724  17.698  1.00 28.80           H  
ATOM   2841  HB3 TYR A 230       2.327 -33.502  17.928  1.00 25.37           H  
ATOM   2842  HB2 TYR A 230       3.175 -34.069  16.532  1.00 25.37           H  
ATOM   2843  HD1 TYR A 230       4.111 -36.614  16.782  1.00 24.18           H  
ATOM   2844  HD2 TYR A 230       2.911 -34.089  20.057  1.00 24.72           H  
ATOM   2845  HE1 TYR A 230       5.465 -37.996  18.342  1.00 24.72           H  
ATOM   2846  HE2 TYR A 230       4.275 -35.454  21.617  1.00 24.27           H  
ATOM   2847  HH  TYR A 230       5.679 -37.249  21.853  1.00 29.91           H  
ATOM   2848  N   TYR A 231       0.037 -33.572  15.388  1.00 27.38           N  
ANISOU 2848  N   TYR A 231     2469   3524   4409   -342   -578    209
ATOM   2849  CA  TYR A 231      -0.926 -32.544  14.975  1.00 27.64           C  
ANISOU 2849  CA  TYR A 231     2340   3629   4534   -272   -612    186
ATOM   2850  C   TYR A 231      -2.403 -32.995  14.959  1.00 32.65           C  
ANISOU 2850  C   TYR A 231     2788   4324   5294   -365   -636    122
ATOM   2851  O   TYR A 231      -3.269 -32.161  14.693  1.00 31.62           O  
ANISOU 2851  O   TYR A 231     2488   4258   5269   -295   -682     81
ATOM   2852  CB  TYR A 231      -0.462 -31.922  13.643  1.00 25.18           C  
ANISOU 2852  CB  TYR A 231     2094   3305   4166   -154   -741    203
ATOM   2853  CG  TYR A 231       0.831 -31.140  13.792  1.00 27.24           C  
ANISOU 2853  CG  TYR A 231     2487   3524   4340    -79   -673    250
ATOM   2854  CD1 TYR A 231       2.068 -31.802  13.669  1.00 26.29           C  
ANISOU 2854  CD1 TYR A 231     2507   3352   4131   -100   -646    263
ATOM   2855  CD2 TYR A 231       0.805 -29.768  14.118  1.00 30.90           C  
ANISOU 2855  CD2 TYR A 231     2920   3996   4825     10   -632    266
ATOM   2856  CE1 TYR A 231       3.269 -31.105  13.884  1.00 24.26           C  
ANISOU 2856  CE1 TYR A 231     2329   3067   3823    -46   -581    284
ATOM   2857  CE2 TYR A 231       2.007 -29.069  14.340  1.00 28.64           C  
ANISOU 2857  CE2 TYR A 231     2744   3667   4471     52   -566    298
ATOM   2858  CZ  TYR A 231       3.240 -29.743  14.240  1.00 29.32           C  
ANISOU 2858  CZ  TYR A 231     2940   3717   4484     18   -539    303
ATOM   2859  OH  TYR A 231       4.403 -29.088  14.513  1.00 27.54           O  
ANISOU 2859  OH  TYR A 231     2784   3460   4218     48   -473    314
ATOM   2860  H   TYR A 231       0.640 -33.926  14.659  1.00 27.38           H  
ATOM   2861  HA  TYR A 231      -0.879 -31.752  15.725  1.00 27.64           H  
ATOM   2862  HB3 TYR A 231      -1.216 -31.244  13.248  1.00 25.18           H  
ATOM   2863  HB2 TYR A 231      -0.338 -32.692  12.882  1.00 25.18           H  
ATOM   2864  HD1 TYR A 231       2.097 -32.855  13.440  1.00 26.29           H  
ATOM   2865  HD2 TYR A 231      -0.136 -29.251  14.225  1.00 30.90           H  
ATOM   2866  HE1 TYR A 231       4.208 -31.633  13.808  1.00 24.26           H  
ATOM   2867  HE2 TYR A 231       1.979 -28.023  14.610  1.00 28.64           H  
ATOM   2868  HH  TYR A 231       4.282 -28.140  14.626  1.00 27.54           H  
ATOM   2869  N   GLU A 232      -2.675 -34.263  15.321  1.00 27.96           N  
ANISOU 2869  N   GLU A 232     2217   3705   4703   -521   -606    104
ATOM   2870  CA  GLU A 232      -3.994 -34.760  15.723  1.00 29.47           C  
ANISOU 2870  CA  GLU A 232     2210   3957   5032   -652   -563     32
ATOM   2871  C   GLU A 232      -4.499 -34.065  17.005  1.00 33.73           C  
ANISOU 2871  C   GLU A 232     2640   4541   5634   -671   -371     14
ATOM   2872  O   GLU A 232      -5.660 -33.664  17.053  1.00 35.99           O  
ANISOU 2872  O   GLU A 232     2685   4915   6073   -697   -330    -66
ATOM   2873  CB  GLU A 232      -3.928 -36.285  15.953  1.00 40.92           C  
ANISOU 2873  CB  GLU A 232     3755   5343   6451   -844   -541     24
ATOM   2874  CG  GLU A 232      -3.526 -37.105  14.704  1.00 52.03           C  
ANISOU 2874  CG  GLU A 232     5319   6681   7770   -832   -706     38
ATOM   2875  CD  GLU A 232      -3.303 -38.607  14.964  1.00 68.19           C  
ANISOU 2875  CD  GLU A 232     7536   8622   9750   -998   -663     47
ATOM   2876  OE1 GLU A 232      -3.783 -39.124  15.999  1.00 55.77           O  
ANISOU 2876  OE1 GLU A 232     5896   7050   8243  -1178   -552     16
ATOM   2877  OE2 GLU A 232      -2.643 -39.229  14.103  1.00 43.14           O1-
ANISOU 2877  OE2 GLU A 232     4575   5360   6459   -950   -731     80
ATOM   2878  H   GLU A 232      -1.904 -34.894  15.492  1.00 27.96           H  
ATOM   2879  HA  GLU A 232      -4.700 -34.554  14.917  1.00 29.47           H  
ATOM   2880  HB3 GLU A 232      -4.899 -36.632  16.313  1.00 40.92           H  
ATOM   2881  HB2 GLU A 232      -3.219 -36.493  16.756  1.00 40.92           H  
ATOM   2882  HG3 GLU A 232      -2.618 -36.694  14.262  1.00 52.03           H  
ATOM   2883  HG2 GLU A 232      -4.302 -37.005  13.944  1.00 52.03           H  
ATOM   2884  N   CYS A 233      -3.593 -33.909  17.991  1.00 29.52           N  
ANISOU 2884  N   CYS A 233     2281   3948   4986   -656   -254     75
ATOM   2885  CA  CYS A 233      -3.768 -33.199  19.265  1.00 29.72           C  
ANISOU 2885  CA  CYS A 233     2267   3998   5026   -646    -79     66
ATOM   2886  C   CYS A 233      -4.863 -33.774  20.184  1.00 33.84           C  
ANISOU 2886  C   CYS A 233     2677   4556   5626   -831     98      4
ATOM   2887  O   CYS A 233      -5.459 -33.034  20.968  1.00 38.81           O  
ANISOU 2887  O   CYS A 233     3176   5244   6325   -822    246    -47
ATOM   2888  CB  CYS A 233      -3.930 -31.684  19.023  1.00 33.72           C  
ANISOU 2888  CB  CYS A 233     2628   4569   5614   -467   -121     40
ATOM   2889  SG  CYS A 233      -2.540 -30.899  18.172  1.00 36.46           S  
ANISOU 2889  SG  CYS A 233     3164   4852   5838   -293   -249    121
ATOM   2890  H   CYS A 233      -2.654 -34.247  17.825  1.00 29.52           H  
ATOM   2891  HA  CYS A 233      -2.840 -33.355  19.813  1.00 29.72           H  
ATOM   2892  HB3 CYS A 233      -4.049 -31.158  19.970  1.00 33.72           H  
ATOM   2893  HB2 CYS A 233      -4.835 -31.483  18.448  1.00 33.72           H  
ATOM   2894  N   THR A 234      -5.080 -35.092  20.089  1.00 31.59           N  
ANISOU 2894  N   THR A 234     2456   4225   5321  -1008    103      2
ATOM   2895  CA  THR A 234      -6.021 -35.855  20.903  1.00 36.43           C  
ANISOU 2895  CA  THR A 234     3011   4847   5982  -1230    298    -51
ATOM   2896  C   THR A 234      -5.276 -37.030  21.560  1.00 38.58           C  
ANISOU 2896  C   THR A 234     3610   4974   6076  -1373    367     24
ATOM   2897  O   THR A 234      -4.303 -37.539  20.997  1.00 32.83           O  
ANISOU 2897  O   THR A 234     3099   4150   5224  -1296    226     96
ATOM   2898  CB  THR A 234      -7.165 -36.436  20.027  1.00 38.78           C  
ANISOU 2898  CB  THR A 234     3060   5220   6456  -1350    237   -145
ATOM   2899  OG1 THR A 234      -6.684 -37.301  19.011  1.00 37.67           O  
ANISOU 2899  OG1 THR A 234     3063   5002   6250  -1379     52   -106
ATOM   2900  CG2 THR A 234      -8.033 -35.352  19.372  1.00 40.28           C  
ANISOU 2900  CG2 THR A 234     2935   5542   6828  -1181    127   -228
ATOM   2901  H   THR A 234      -4.558 -35.632  19.414  1.00 31.59           H  
ATOM   2902  HA  THR A 234      -6.451 -35.233  21.691  1.00 36.43           H  
ATOM   2903  HB  THR A 234      -7.820 -37.035  20.663  1.00 38.78           H  
ATOM   2904  HG1 THR A 234      -6.208 -38.029  19.417  1.00 37.67           H  
ATOM   2905 HG21 THR A 234      -8.862 -35.795  18.818  1.00 40.28           H  
ATOM   2906 HG22 THR A 234      -8.457 -34.684  20.122  1.00 40.28           H  
ATOM   2907 HG23 THR A 234      -7.461 -34.743  18.673  1.00 40.28           H  
ATOM   2908  N   GLY A 235      -5.772 -37.443  22.740  1.00 36.15           N  
ANISOU 2908  N   GLY A 235     3341   4642   5751  -1579    588      0
ATOM   2909  CA  GLY A 235      -5.253 -38.570  23.514  1.00 35.68           C  
ANISOU 2909  CA  GLY A 235     3622   4422   5514  -1736    652     69
ATOM   2910  C   GLY A 235      -3.821 -38.288  23.983  1.00 33.76           C  
ANISOU 2910  C   GLY A 235     3681   4065   5080  -1582    565    166
ATOM   2911  O   GLY A 235      -3.570 -37.295  24.666  1.00 34.54           O  
ANISOU 2911  O   GLY A 235     3808   4186   5130  -1480    638    178
ATOM   2912  H   GLY A 235      -6.568 -36.961  23.131  1.00 36.15           H  
ATOM   2913  HA3 GLY A 235      -5.301 -39.482  22.916  1.00 35.68           H  
ATOM   2914  HA2 GLY A 235      -5.889 -38.724  24.386  1.00 35.68           H  
ATOM   2915  N   ILE A 236      -2.899 -39.184  23.600  1.00 32.96           N  
ANISOU 2915  N   ILE A 236     3798   3843   4883  -1558    398    222
ATOM   2916  CA  ILE A 236      -1.460 -39.138  23.879  1.00 32.88           C  
ANISOU 2916  CA  ILE A 236     4059   3720   4715  -1414    296    294
ATOM   2917  C   ILE A 236      -0.713 -37.900  23.326  1.00 33.41           C  
ANISOU 2917  C   ILE A 236     3996   3874   4825  -1172    184    293
ATOM   2918  O   ILE A 236       0.360 -37.584  23.841  1.00 31.77           O  
ANISOU 2918  O   ILE A 236     3958   3600   4516  -1051    118    332
ATOM   2919  CB  ILE A 236      -0.762 -40.415  23.323  1.00 33.19           C  
ANISOU 2919  CB  ILE A 236     4330   3611   4669  -1425    136    329
ATOM   2920  CG1 ILE A 236      -0.904 -40.582  21.786  1.00 32.82           C  
ANISOU 2920  CG1 ILE A 236     4100   3635   4735  -1338    -26    292
ATOM   2921  CG2 ILE A 236      -1.244 -41.669  24.078  1.00 41.34           C  
ANISOU 2921  CG2 ILE A 236     5551   4523   5635  -1680    247    340
ATOM   2922  CD1 ILE A 236      -0.185 -41.811  21.221  1.00 37.10           C  
ANISOU 2922  CD1 ILE A 236     4857   4036   5203  -1322   -183    309
ATOM   2923  H   ILE A 236      -3.195 -39.970  23.039  1.00 32.96           H  
ATOM   2924  HA  ILE A 236      -1.343 -39.118  24.964  1.00 32.88           H  
ATOM   2925  HB  ILE A 236       0.304 -40.324  23.536  1.00 33.19           H  
ATOM   2926 HG13 ILE A 236      -0.516 -39.706  21.269  1.00 32.82           H  
ATOM   2927 HG12 ILE A 236      -1.958 -40.644  21.514  1.00 32.82           H  
ATOM   2928 HG21 ILE A 236      -0.658 -42.549  23.812  1.00 41.34           H  
ATOM   2929 HG22 ILE A 236      -1.147 -41.539  25.157  1.00 41.34           H  
ATOM   2930 HG23 ILE A 236      -2.289 -41.892  23.863  1.00 41.34           H  
ATOM   2931 HD11 ILE A 236       0.092 -41.660  20.178  1.00 37.10           H  
ATOM   2932 HD12 ILE A 236       0.725 -42.029  21.777  1.00 37.10           H  
ATOM   2933 HD13 ILE A 236      -0.825 -42.693  21.266  1.00 37.10           H  
ATOM   2934  N   TYR A 237      -1.285 -37.224  22.314  1.00 30.25           N  
ANISOU 2934  N   TYR A 237     3312   3610   4573  -1104    150    246
ATOM   2935  CA  TYR A 237      -0.700 -36.048  21.664  1.00 27.43           C  
ANISOU 2935  CA  TYR A 237     2852   3320   4249   -897     57    249
ATOM   2936  C   TYR A 237      -1.256 -34.716  22.195  1.00 31.09           C  
ANISOU 2936  C   TYR A 237     3169   3873   4771   -844    179    220
ATOM   2937  O   TYR A 237      -0.712 -33.674  21.828  1.00 29.70           O  
ANISOU 2937  O   TYR A 237     2950   3729   4605   -685    120    228
ATOM   2938  CB  TYR A 237      -0.950 -36.138  20.146  1.00 27.01           C  
ANISOU 2938  CB  TYR A 237     2642   3329   4289   -831    -90    222
ATOM   2939  CG  TYR A 237      -0.422 -37.389  19.466  1.00 26.90           C  
ANISOU 2939  CG  TYR A 237     2778   3226   4217   -865   -211    237
ATOM   2940  CD1 TYR A 237       0.945 -37.731  19.560  1.00 30.97           C  
ANISOU 2940  CD1 TYR A 237     3491   3650   4628   -772   -287    272
ATOM   2941  CD2 TYR A 237      -1.294 -38.202  18.713  1.00 28.66           C  
ANISOU 2941  CD2 TYR A 237     2938   3454   4499   -987   -255    200
ATOM   2942  CE1 TYR A 237       1.439 -38.867  18.890  1.00 27.75           C  
ANISOU 2942  CE1 TYR A 237     3220   3152   4170   -782   -394    271
ATOM   2943  CE2 TYR A 237      -0.801 -39.339  18.048  1.00 31.28           C  
ANISOU 2943  CE2 TYR A 237     3429   3688   4769  -1014   -365    207
ATOM   2944  CZ  TYR A 237       0.566 -39.668  18.131  1.00 29.03           C  
ANISOU 2944  CZ  TYR A 237     3347   3309   4376   -903   -429    242
ATOM   2945  OH  TYR A 237       1.036 -40.765  17.475  1.00 32.91           O  
ANISOU 2945  OH  TYR A 237     3998   3696   4810   -908   -536    234
ATOM   2946  H   TYR A 237      -2.167 -37.546  21.940  1.00 30.25           H  
ATOM   2947  HA  TYR A 237       0.378 -36.027  21.832  1.00 27.43           H  
ATOM   2948  HB3 TYR A 237      -0.486 -35.284  19.654  1.00 27.01           H  
ATOM   2949  HB2 TYR A 237      -2.020 -36.052  19.945  1.00 27.01           H  
ATOM   2950  HD1 TYR A 237       1.622 -37.117  20.132  1.00 30.97           H  
ATOM   2951  HD2 TYR A 237      -2.342 -37.953  18.630  1.00 28.66           H  
ATOM   2952  HE1 TYR A 237       2.488 -39.116  18.956  1.00 27.75           H  
ATOM   2953  HE2 TYR A 237      -1.474 -39.950  17.464  1.00 31.28           H  
ATOM   2954  HH  TYR A 237       0.348 -41.181  16.950  1.00 32.91           H  
ATOM   2955  N   LYS A 238      -2.323 -34.748  23.016  1.00 33.94           N  
ANISOU 2955  N   LYS A 238     3459   4266   5169   -980    361    180
ATOM   2956  CA  LYS A 238      -3.015 -33.555  23.509  1.00 33.24           C  
ANISOU 2956  CA  LYS A 238     3191   4273   5164   -918    482    128
ATOM   2957  C   LYS A 238      -2.138 -32.653  24.395  1.00 31.78           C  
ANISOU 2957  C   LYS A 238     3172   4039   4864   -809    512    164
ATOM   2958  O   LYS A 238      -2.165 -31.438  24.203  1.00 29.50           O  
ANISOU 2958  O   LYS A 238     2778   3802   4628   -660    484    147
ATOM   2959  CB  LYS A 238      -4.326 -33.960  24.217  1.00 35.03           C  
ANISOU 2959  CB  LYS A 238     3309   4544   5455  -1105    706     59
ATOM   2960  CG  LYS A 238      -5.184 -32.764  24.677  1.00 37.10           C  
ANISOU 2960  CG  LYS A 238     3335   4918   5842  -1030    835    -26
ATOM   2961  CD  LYS A 238      -6.481 -33.183  25.377  1.00 42.85           C  
ANISOU 2961  CD  LYS A 238     3941   5698   6642  -1229   1093   -115
ATOM   2962  CE  LYS A 238      -7.287 -31.964  25.857  1.00 64.29           C  
ANISOU 2962  CE  LYS A 238     6351   8542   9533  -1126   1199   -230
ATOM   2963  NZ  LYS A 238      -8.500 -32.361  26.593  1.00 74.38           N1+
ANISOU 2963  NZ  LYS A 238     7566   9859  10836  -1308   1521   -322
ATOM   2964  H   LYS A 238      -2.709 -35.640  23.296  1.00 33.94           H  
ATOM   2965  HA  LYS A 238      -3.285 -32.965  22.632  1.00 33.24           H  
ATOM   2966  HB3 LYS A 238      -4.098 -34.594  25.076  1.00 35.03           H  
ATOM   2967  HB2 LYS A 238      -4.920 -34.572  23.539  1.00 35.03           H  
ATOM   2968  HG3 LYS A 238      -5.420 -32.139  23.814  1.00 37.10           H  
ATOM   2969  HG2 LYS A 238      -4.618 -32.134  25.364  1.00 37.10           H  
ATOM   2970  HD3 LYS A 238      -6.238 -33.829  26.223  1.00 42.85           H  
ATOM   2971  HD2 LYS A 238      -7.082 -33.783  24.692  1.00 42.85           H  
ATOM   2972  HE3 LYS A 238      -7.577 -31.345  25.007  1.00 64.29           H  
ATOM   2973  HE2 LYS A 238      -6.676 -31.342  26.512  1.00 64.29           H  
ATOM   2974  HZ1 LYS A 238      -8.239 -32.904  27.404  1.00 74.38           H  
ATOM   2975  HZ2 LYS A 238      -8.999 -31.535  26.890  1.00 74.38           H  
ATOM   2976  HZ3 LYS A 238      -9.094 -32.916  25.994  1.00 74.38           H  
ATOM   2977  N   GLU A 239      -1.375 -33.257  25.324  1.00 34.97           N  
ANISOU 2977  N   GLU A 239     3855   4330   5103   -881    551    213
ATOM   2978  CA  GLU A 239      -0.493 -32.542  26.255  1.00 37.02           C  
ANISOU 2978  CA  GLU A 239     4278   4537   5250   -784    556    236
ATOM   2979  C   GLU A 239       0.683 -31.882  25.508  1.00 33.70           C  
ANISOU 2979  C   GLU A 239     3824   4124   4856   -602    369    257
ATOM   2980  O   GLU A 239       1.043 -30.758  25.845  1.00 32.74           O  
ANISOU 2980  O   GLU A 239     3677   4022   4740   -496    378    244
ATOM   2981  CB  GLU A 239      -0.011 -33.517  27.361  1.00 42.85           C  
ANISOU 2981  CB  GLU A 239     5351   5133   5797   -876    570    286
ATOM   2982  CG  GLU A 239       0.068 -32.908  28.781  1.00 67.90           C  
ANISOU 2982  CG  GLU A 239     8693   8263   8842   -883    701    279
ATOM   2983  CD  GLU A 239       1.064 -31.752  28.946  1.00 67.77           C  
ANISOU 2983  CD  GLU A 239     8631   8273   8844   -702    613    266
ATOM   2984  OE1 GLU A 239       2.282 -32.033  28.903  1.00 79.17           O  
ANISOU 2984  OE1 GLU A 239    10189   9655  10238   -605    428    299
ATOM   2985  OE2 GLU A 239       0.593 -30.607  29.127  1.00 66.21           O1-
ANISOU 2985  OE2 GLU A 239     8279   8156   8721   -659    730    214
ATOM   2986  H   GLU A 239      -1.400 -34.263  25.414  1.00 34.97           H  
ATOM   2987  HA  GLU A 239      -1.091 -31.755  26.718  1.00 37.02           H  
ATOM   2988  HB3 GLU A 239       0.968 -33.926  27.102  1.00 42.85           H  
ATOM   2989  HB2 GLU A 239      -0.670 -34.386  27.405  1.00 42.85           H  
ATOM   2990  HG3 GLU A 239       0.343 -33.693  29.488  1.00 67.90           H  
ATOM   2991  HG2 GLU A 239      -0.928 -32.581  29.086  1.00 67.90           H  
ATOM   2992  N   ALA A 240       1.217 -32.560  24.476  1.00 30.19           N  
ANISOU 2992  N   ALA A 240     3384   3659   4428   -576    215    283
ATOM   2993  CA  ALA A 240       2.269 -32.041  23.604  1.00 31.12           C  
ANISOU 2993  CA  ALA A 240     3471   3784   4568   -428     71    293
ATOM   2994  C   ALA A 240       1.841 -30.823  22.774  1.00 28.14           C  
ANISOU 2994  C   ALA A 240     2885   3501   4305   -340     74    267
ATOM   2995  O   ALA A 240       2.629 -29.886  22.673  1.00 27.40           O  
ANISOU 2995  O   ALA A 240     2791   3407   4211   -236     43    268
ATOM   2996  CB  ALA A 240       2.795 -33.173  22.716  1.00 27.50           C  
ANISOU 2996  CB  ALA A 240     3057   3287   4102   -426    -65    309
ATOM   2997  H   ALA A 240       0.859 -33.475  24.247  1.00 30.19           H  
ATOM   2998  HA  ALA A 240       3.092 -31.702  24.231  1.00 31.12           H  
ATOM   2999  HB1 ALA A 240       3.538 -32.804  22.009  1.00 27.50           H  
ATOM   3000  HB2 ALA A 240       3.270 -33.948  23.317  1.00 27.50           H  
ATOM   3001  HB3 ALA A 240       1.992 -33.639  22.146  1.00 27.50           H  
ATOM   3002  N   CYS A 241       0.604 -30.826  22.246  1.00 26.45           N  
ANISOU 3002  N   CYS A 241     2501   3358   4191   -379     98    238
ATOM   3003  CA  CYS A 241       0.021 -29.687  21.531  1.00 29.68           C  
ANISOU 3003  CA  CYS A 241     2732   3839   4705   -273     68    210
ATOM   3004  C   CYS A 241      -0.308 -28.501  22.447  1.00 28.27           C  
ANISOU 3004  C   CYS A 241     2523   3676   4544   -216    182    180
ATOM   3005  O   CYS A 241      -0.077 -27.361  22.045  1.00 31.28           O  
ANISOU 3005  O   CYS A 241     2890   4054   4943    -93    137    183
ATOM   3006  CB  CYS A 241      -1.250 -30.119  20.788  1.00 31.60           C  
ANISOU 3006  CB  CYS A 241     2787   4153   5065   -321     44    167
ATOM   3007  SG  CYS A 241      -0.952 -31.235  19.404  1.00 31.98           S  
ANISOU 3007  SG  CYS A 241     2871   4183   5098   -348   -129    191
ATOM   3008  H   CYS A 241       0.016 -31.641  22.355  1.00 26.45           H  
ATOM   3009  HA  CYS A 241       0.748 -29.345  20.791  1.00 29.68           H  
ATOM   3010  HB3 CYS A 241      -1.757 -29.240  20.389  1.00 31.60           H  
ATOM   3011  HB2 CYS A 241      -1.957 -30.595  21.469  1.00 31.60           H  
ATOM   3012  N   THR A 242      -0.827 -28.793  23.653  1.00 30.04           N  
ANISOU 3012  N   THR A 242     2758   3905   4751   -311    343    148
ATOM   3013  CA  THR A 242      -1.154 -27.801  24.679  1.00 33.38           C  
ANISOU 3013  CA  THR A 242     3177   4333   5171   -260    472    108
ATOM   3014  C   THR A 242       0.112 -27.079  25.171  1.00 31.48           C  
ANISOU 3014  C   THR A 242     3124   4015   4822   -183    419    148
ATOM   3015  O   THR A 242       0.160 -25.854  25.102  1.00 29.36           O  
ANISOU 3015  O   THR A 242     2830   3744   4581    -72    418    128
ATOM   3016  CB  THR A 242      -1.878 -28.443  25.895  1.00 33.94           C  
ANISOU 3016  CB  THR A 242     3286   4407   5202   -406    679     70
ATOM   3017  OG1 THR A 242      -3.107 -28.993  25.461  1.00 34.32           O  
ANISOU 3017  OG1 THR A 242     3115   4539   5386   -492    743     12
ATOM   3018  CG2 THR A 242      -2.180 -27.491  27.068  1.00 39.52           C  
ANISOU 3018  CG2 THR A 242     4022   5111   5884   -353    830     19
ATOM   3019  H   THR A 242      -0.986 -29.760  23.904  1.00 30.04           H  
ATOM   3020  HA  THR A 242      -1.817 -27.059  24.231  1.00 33.38           H  
ATOM   3021  HB  THR A 242      -1.282 -29.273  26.277  1.00 33.94           H  
ATOM   3022  HG1 THR A 242      -2.917 -29.743  24.888  1.00 34.32           H  
ATOM   3023 HG21 THR A 242      -2.799 -27.982  27.820  1.00 39.52           H  
ATOM   3024 HG22 THR A 242      -1.270 -27.168  27.572  1.00 39.52           H  
ATOM   3025 HG23 THR A 242      -2.710 -26.600  26.730  1.00 39.52           H  
ATOM   3026  N   ALA A 243       1.129 -27.858  25.577  1.00 31.15           N  
ANISOU 3026  N   ALA A 243     3270   3901   4664   -238    360    195
ATOM   3027  CA  ALA A 243       2.434 -27.376  26.020  1.00 27.53           C  
ANISOU 3027  CA  ALA A 243     2966   3375   4121   -175    291    214
ATOM   3028  C   ALA A 243       3.249 -26.656  24.932  1.00 25.62           C  
ANISOU 3028  C   ALA A 243     2649   3143   3943    -68    171    225
ATOM   3029  O   ALA A 243       4.058 -25.802  25.285  1.00 28.01           O  
ANISOU 3029  O   ALA A 243     3003   3412   4228     -6    155    216
ATOM   3030  CB  ALA A 243       3.233 -28.554  26.591  1.00 25.55           C  
ANISOU 3030  CB  ALA A 243     2908   3044   3755   -236    217    248
ATOM   3031  H   ALA A 243       1.008 -28.863  25.599  1.00 31.15           H  
ATOM   3032  HA  ALA A 243       2.260 -26.664  26.829  1.00 27.53           H  
ATOM   3033  HB1 ALA A 243       4.179 -28.206  27.000  1.00 25.55           H  
ATOM   3034  HB2 ALA A 243       2.692 -29.046  27.400  1.00 25.55           H  
ATOM   3035  HB3 ALA A 243       3.451 -29.304  25.829  1.00 25.55           H  
ATOM   3036  N   TYR A 244       3.019 -26.986  23.647  1.00 26.31           N  
ANISOU 3036  N   TYR A 244     2636   3267   4092    -60     92    242
ATOM   3037  CA  TYR A 244       3.646 -26.329  22.499  1.00 25.05           C  
ANISOU 3037  CA  TYR A 244     2440   3108   3969     21      0    257
ATOM   3038  C   TYR A 244       3.079 -24.920  22.244  1.00 27.95           C  
ANISOU 3038  C   TYR A 244     2747   3482   4389    109     31    239
ATOM   3039  O   TYR A 244       3.865 -24.005  22.006  1.00 26.18           O  
ANISOU 3039  O   TYR A 244     2584   3213   4150    159      5    245
ATOM   3040  CB  TYR A 244       3.560 -27.252  21.262  1.00 24.93           C  
ANISOU 3040  CB  TYR A 244     2356   3128   3990      7    -79    273
ATOM   3041  CG  TYR A 244       4.179 -26.743  19.970  1.00 26.09           C  
ANISOU 3041  CG  TYR A 244     2511   3264   4137     64   -163    291
ATOM   3042  CD1 TYR A 244       5.463 -26.160  19.976  1.00 23.62           C  
ANISOU 3042  CD1 TYR A 244     2280   2909   3785     76   -179    294
ATOM   3043  CD2 TYR A 244       3.483 -26.882  18.750  1.00 26.89           C  
ANISOU 3043  CD2 TYR A 244     2547   3396   4276     96   -228    298
ATOM   3044  CE1 TYR A 244       6.033 -25.692  18.780  1.00 25.43           C  
ANISOU 3044  CE1 TYR A 244     2528   3126   4006    101   -216    304
ATOM   3045  CE2 TYR A 244       4.056 -26.415  17.551  1.00 27.21           C  
ANISOU 3045  CE2 TYR A 244     2642   3412   4284    134   -289    319
ATOM   3046  CZ  TYR A 244       5.325 -25.801  17.570  1.00 24.54           C  
ANISOU 3046  CZ  TYR A 244     2391   3033   3901    128   -264    323
ATOM   3047  OH  TYR A 244       5.866 -25.286  16.431  1.00 26.31           O  
ANISOU 3047  OH  TYR A 244     2681   3232   4085    141   -288    338
ATOM   3048  H   TYR A 244       2.356 -27.719  23.436  1.00 26.31           H  
ATOM   3049  HA  TYR A 244       4.702 -26.204  22.745  1.00 25.05           H  
ATOM   3050  HB3 TYR A 244       2.516 -27.505  21.072  1.00 24.93           H  
ATOM   3051  HB2 TYR A 244       4.063 -28.192  21.484  1.00 24.93           H  
ATOM   3052  HD1 TYR A 244       6.018 -26.056  20.896  1.00 23.62           H  
ATOM   3053  HD2 TYR A 244       2.507 -27.342  18.730  1.00 26.89           H  
ATOM   3054  HE1 TYR A 244       7.008 -25.233  18.801  1.00 25.43           H  
ATOM   3055  HE2 TYR A 244       3.505 -26.511  16.627  1.00 27.21           H  
ATOM   3056  HH  TYR A 244       5.317 -25.433  15.649  1.00 26.31           H  
ATOM   3057  N   VAL A 245       1.748 -24.760  22.351  1.00 27.59           N  
ANISOU 3057  N   VAL A 245     2580   3487   4416    129     86    207
ATOM   3058  CA  VAL A 245       1.063 -23.467  22.243  1.00 27.52           C  
ANISOU 3058  CA  VAL A 245     2512   3475   4472    243     96    178
ATOM   3059  C   VAL A 245       1.260 -22.584  23.495  1.00 31.32           C  
ANISOU 3059  C   VAL A 245     3085   3908   4907    261    196    149
ATOM   3060  O   VAL A 245       1.356 -21.367  23.353  1.00 33.90           O  
ANISOU 3060  O   VAL A 245     3462   4181   5239    348    175    144
ATOM   3061  CB  VAL A 245      -0.452 -23.652  21.941  1.00 34.21           C  
ANISOU 3061  CB  VAL A 245     3164   4397   5438    274    111    127
ATOM   3062  CG1 VAL A 245      -1.323 -22.385  22.092  1.00 41.81           C  
ANISOU 3062  CG1 VAL A 245     4060   5347   6478    420    116     78
ATOM   3063  CG2 VAL A 245      -0.644 -24.218  20.524  1.00 37.00           C  
ANISOU 3063  CG2 VAL A 245     3453   4782   5825    267    -27    153
ATOM   3064  H   VAL A 245       1.162 -25.559  22.554  1.00 27.59           H  
ATOM   3065  HA  VAL A 245       1.505 -22.928  21.404  1.00 27.52           H  
ATOM   3066  HB  VAL A 245      -0.846 -24.393  22.639  1.00 34.21           H  
ATOM   3067 HG11 VAL A 245      -2.344 -22.575  21.765  1.00 41.81           H  
ATOM   3068 HG12 VAL A 245      -1.391 -22.056  23.129  1.00 41.81           H  
ATOM   3069 HG13 VAL A 245      -0.933 -21.559  21.495  1.00 41.81           H  
ATOM   3070 HG21 VAL A 245      -1.699 -24.393  20.308  1.00 37.00           H  
ATOM   3071 HG22 VAL A 245      -0.263 -23.523  19.776  1.00 37.00           H  
ATOM   3072 HG23 VAL A 245      -0.123 -25.166  20.389  1.00 37.00           H  
ATOM   3073  N   ASP A 246       1.375 -23.196  24.686  1.00 30.34           N  
ANISOU 3073  N   ASP A 246     3017   3788   4724    175    302    129
ATOM   3074  CA  ASP A 246       1.751 -22.502  25.924  1.00 32.30           C  
ANISOU 3074  CA  ASP A 246     3395   3979   4897    184    384     99
ATOM   3075  C   ASP A 246       3.217 -22.035  25.908  1.00 27.44           C  
ANISOU 3075  C   ASP A 246     2919   3288   4220    196    282    130
ATOM   3076  O   ASP A 246       3.499 -20.981  26.471  1.00 29.03           O  
ANISOU 3076  O   ASP A 246     3202   3432   4398    244    299    103
ATOM   3077  CB  ASP A 246       1.466 -23.321  27.208  1.00 36.83           C  
ANISOU 3077  CB  ASP A 246     4062   4552   5379     72    501     84
ATOM   3078  CG  ASP A 246      -0.000 -23.725  27.457  1.00 42.86           C  
ANISOU 3078  CG  ASP A 246     4689   5387   6209     40    667     24
ATOM   3079  OD1 ASP A 246      -0.915 -23.111  26.861  1.00 36.45           O  
ANISOU 3079  OD1 ASP A 246     3692   4626   5530    134    677    -22
ATOM   3080  OD2 ASP A 246      -0.190 -24.586  28.343  1.00 38.66           O1-
ANISOU 3080  OD2 ASP A 246     4239   4853   5598    -81    788     16
ATOM   3081  H   ASP A 246       1.229 -24.194  24.757  1.00 30.34           H  
ATOM   3082  HA  ASP A 246       1.148 -21.594  25.980  1.00 32.30           H  
ATOM   3083  HB3 ASP A 246       1.797 -22.758  28.082  1.00 36.83           H  
ATOM   3084  HB2 ASP A 246       2.059 -24.236  27.181  1.00 36.83           H  
ATOM   3085  N   PHE A 247       4.107 -22.792  25.240  1.00 29.16           N  
ANISOU 3085  N   PHE A 247     3156   3505   4417    150    180    173
ATOM   3086  CA  PHE A 247       5.510 -22.438  25.013  1.00 25.33           C  
ANISOU 3086  CA  PHE A 247     2752   2966   3905    149     90    182
ATOM   3087  C   PHE A 247       5.681 -21.275  24.013  1.00 31.41           C  
ANISOU 3087  C   PHE A 247     3496   3710   4730    213     64    189
ATOM   3088  O   PHE A 247       6.517 -20.406  24.260  1.00 31.74           O  
ANISOU 3088  O   PHE A 247     3618   3687   4756    221     58    170
ATOM   3089  CB  PHE A 247       6.305 -23.715  24.654  1.00 28.88           C  
ANISOU 3089  CB  PHE A 247     3195   3433   4344     99      6    208
ATOM   3090  CG  PHE A 247       7.765 -23.576  24.255  1.00 27.06           C  
ANISOU 3090  CG  PHE A 247     3003   3166   4113     91    -79    193
ATOM   3091  CD1 PHE A 247       8.634 -22.712  24.956  1.00 29.00           C  
ANISOU 3091  CD1 PHE A 247     3317   3357   4344     95    -90    157
ATOM   3092  CD2 PHE A 247       8.310 -24.443  23.284  1.00 25.69           C  
ANISOU 3092  CD2 PHE A 247     2784   3015   3964     75   -144    201
ATOM   3093  CE1 PHE A 247       9.979 -22.659  24.624  1.00 29.21           C  
ANISOU 3093  CE1 PHE A 247     3338   3363   4399     73   -166    124
ATOM   3094  CE2 PHE A 247       9.660 -24.378  22.969  1.00 24.85           C  
ANISOU 3094  CE2 PHE A 247     2671   2888   3881     65   -203    165
ATOM   3095  CZ  PHE A 247      10.489 -23.478  23.625  1.00 28.52           C  
ANISOU 3095  CZ  PHE A 247     3176   3309   4350     59   -214    124
ATOM   3096  H   PHE A 247       3.799 -23.662  24.827  1.00 29.16           H  
ATOM   3097  HA  PHE A 247       5.904 -22.083  25.968  1.00 25.33           H  
ATOM   3098  HB3 PHE A 247       5.787 -24.235  23.848  1.00 28.88           H  
ATOM   3099  HB2 PHE A 247       6.287 -24.391  25.509  1.00 28.88           H  
ATOM   3100  HD1 PHE A 247       8.259 -22.074  25.743  1.00 29.00           H  
ATOM   3101  HD2 PHE A 247       7.677 -25.152  22.771  1.00 25.69           H  
ATOM   3102  HE1 PHE A 247      10.628 -21.980  25.156  1.00 29.21           H  
ATOM   3103  HE2 PHE A 247      10.068 -25.034  22.213  1.00 24.85           H  
ATOM   3104  HZ  PHE A 247      11.536 -23.431  23.369  1.00 28.52           H  
ATOM   3105  N   MET A 248       4.840 -21.229  22.960  1.00 31.83           N  
ANISOU 3105  N   MET A 248     3457   3798   4838    253     40    216
ATOM   3106  CA  MET A 248       4.702 -20.088  22.043  1.00 32.10           C  
ANISOU 3106  CA  MET A 248     3510   3785   4902    325     12    229
ATOM   3107  C   MET A 248       4.320 -18.793  22.783  1.00 31.69           C  
ANISOU 3107  C   MET A 248     3508   3674   4857    394     67    190
ATOM   3108  O   MET A 248       5.013 -17.787  22.640  1.00 33.98           O  
ANISOU 3108  O   MET A 248     3904   3878   5129    405     55    190
ATOM   3109  CB  MET A 248       3.619 -20.374  20.984  1.00 28.86           C  
ANISOU 3109  CB  MET A 248     3006   3418   4543    384    -40    250
ATOM   3110  CG  MET A 248       3.969 -21.342  19.860  1.00 31.59           C  
ANISOU 3110  CG  MET A 248     3330   3801   4872    333   -106    287
ATOM   3111  SD  MET A 248       2.531 -21.697  18.816  1.00 30.25           S  
ANISOU 3111  SD  MET A 248     3046   3681   4767    410   -189    290
ATOM   3112  CE  MET A 248       3.011 -23.283  18.102  1.00 32.75           C  
ANISOU 3112  CE  MET A 248     3334   4055   5054    311   -231    309
ATOM   3113  H   MET A 248       4.193 -21.992  22.815  1.00 31.83           H  
ATOM   3114  HA  MET A 248       5.656 -19.921  21.540  1.00 32.10           H  
ATOM   3115  HB3 MET A 248       3.360 -19.438  20.505  1.00 28.86           H  
ATOM   3116  HB2 MET A 248       2.701 -20.707  21.457  1.00 28.86           H  
ATOM   3117  HG3 MET A 248       4.380 -22.269  20.254  1.00 31.59           H  
ATOM   3118  HG2 MET A 248       4.727 -20.889  19.225  1.00 31.59           H  
ATOM   3119  HE1 MET A 248       2.206 -23.677  17.481  1.00 32.75           H  
ATOM   3120  HE2 MET A 248       3.901 -23.171  17.486  1.00 32.75           H  
ATOM   3121  HE3 MET A 248       3.215 -23.997  18.899  1.00 32.75           H  
ATOM   3122  N   ILE A 249       3.226 -18.866  23.561  1.00 28.11           N  
ANISOU 3122  N   ILE A 249     2982   3265   4434    435    140    148
ATOM   3123  CA  ILE A 249       2.659 -17.769  24.348  1.00 33.81           C  
ANISOU 3123  CA  ILE A 249     3739   3936   5171    521    207     93
ATOM   3124  C   ILE A 249       3.609 -17.269  25.455  1.00 36.38           C  
ANISOU 3124  C   ILE A 249     4224   4186   5413    470    238     72
ATOM   3125  O   ILE A 249       3.668 -16.061  25.678  1.00 31.74           O  
ANISOU 3125  O   ILE A 249     3734   3507   4820    525    238     48
ATOM   3126  CB  ILE A 249       1.287 -18.183  24.967  1.00 33.26           C  
ANISOU 3126  CB  ILE A 249     3536   3946   5156    552    316     32
ATOM   3127  CG1 ILE A 249       0.221 -18.355  23.861  1.00 32.88           C  
ANISOU 3127  CG1 ILE A 249     3308   3964   5222    624    254     30
ATOM   3128  CG2 ILE A 249       0.740 -17.251  26.073  1.00 37.01           C  
ANISOU 3128  CG2 ILE A 249     4061   4370   5633    636    418    -46
ATOM   3129  CD1 ILE A 249      -0.999 -19.179  24.296  1.00 34.51           C  
ANISOU 3129  CD1 ILE A 249     3330   4271   5512    618    366    -43
ATOM   3130  H   ILE A 249       2.717 -19.739  23.606  1.00 28.11           H  
ATOM   3131  HA  ILE A 249       2.488 -16.934  23.665  1.00 33.81           H  
ATOM   3132  HB  ILE A 249       1.433 -19.161  25.428  1.00 33.26           H  
ATOM   3133 HG13 ILE A 249       0.656 -18.840  22.988  1.00 32.88           H  
ATOM   3134 HG12 ILE A 249      -0.105 -17.375  23.515  1.00 32.88           H  
ATOM   3135 HG21 ILE A 249      -0.240 -17.573  26.423  1.00 37.01           H  
ATOM   3136 HG22 ILE A 249       1.385 -17.240  26.950  1.00 37.01           H  
ATOM   3137 HG23 ILE A 249       0.641 -16.225  25.719  1.00 37.01           H  
ATOM   3138 HD11 ILE A 249      -1.502 -19.607  23.429  1.00 34.51           H  
ATOM   3139 HD12 ILE A 249      -0.719 -20.006  24.950  1.00 34.51           H  
ATOM   3140 HD13 ILE A 249      -1.726 -18.562  24.825  1.00 34.51           H  
ATOM   3141  N   SER A 250       4.341 -18.192  26.103  1.00 30.85           N  
ANISOU 3141  N   SER A 250     3568   3511   4644    368    245     75
ATOM   3142  CA  SER A 250       5.294 -17.886  27.170  1.00 32.75           C  
ANISOU 3142  CA  SER A 250     3962   3681   4802    324    243     42
ATOM   3143  C   SER A 250       6.506 -17.088  26.679  1.00 30.78           C  
ANISOU 3143  C   SER A 250     3773   3357   4565    301    154     53
ATOM   3144  O   SER A 250       6.838 -16.081  27.298  1.00 31.80           O  
ANISOU 3144  O   SER A 250     4018   3401   4665    303    154     12
ATOM   3145  CB  SER A 250       5.741 -19.171  27.894  1.00 36.03           C  
ANISOU 3145  CB  SER A 250     4428   4124   5138    234    226     47
ATOM   3146  OG  SER A 250       4.716 -19.629  28.751  1.00 35.84           O  
ANISOU 3146  OG  SER A 250     4404   4140   5072    224    344     28
ATOM   3147  H   SER A 250       4.225 -19.171  25.875  1.00 30.85           H  
ATOM   3148  HA  SER A 250       4.783 -17.248  27.891  1.00 32.75           H  
ATOM   3149  HB3 SER A 250       6.618 -18.980  28.514  1.00 36.03           H  
ATOM   3150  HB2 SER A 250       6.017 -19.953  27.186  1.00 36.03           H  
ATOM   3151  HG  SER A 250       4.063 -20.087  28.212  1.00 35.84           H  
ATOM   3152  N   VAL A 251       7.118 -17.517  25.565  1.00 30.94           N  
ANISOU 3152  N   VAL A 251     3724   3405   4626    266     89     99
ATOM   3153  CA  VAL A 251       8.266 -16.836  24.963  1.00 27.81           C  
ANISOU 3153  CA  VAL A 251     3377   2944   4246    214     40    100
ATOM   3154  C   VAL A 251       7.878 -15.490  24.312  1.00 28.76           C  
ANISOU 3154  C   VAL A 251     3567   2975   4385    276     62    112
ATOM   3155  O   VAL A 251       8.661 -14.544  24.400  1.00 31.55           O  
ANISOU 3155  O   VAL A 251     4028   3230   4730    237     58     87
ATOM   3156  CB  VAL A 251       8.982 -17.747  23.931  1.00 31.17           C  
ANISOU 3156  CB  VAL A 251     3719   3425   4700    154     -4    133
ATOM   3157  CG1 VAL A 251      10.127 -17.062  23.160  1.00 28.69           C  
ANISOU 3157  CG1 VAL A 251     3445   3048   4410     77    -12    121
ATOM   3158  CG2 VAL A 251       9.542 -19.007  24.614  1.00 29.80           C  
ANISOU 3158  CG2 VAL A 251     3501   3314   4509    113    -48    114
ATOM   3159  H   VAL A 251       6.791 -18.351  25.094  1.00 30.94           H  
ATOM   3160  HA  VAL A 251       8.978 -16.615  25.763  1.00 27.81           H  
ATOM   3161  HB  VAL A 251       8.240 -18.077  23.202  1.00 31.17           H  
ATOM   3162 HG11 VAL A 251      10.704 -17.794  22.599  1.00 28.69           H  
ATOM   3163 HG12 VAL A 251       9.761 -16.329  22.443  1.00 28.69           H  
ATOM   3164 HG13 VAL A 251      10.817 -16.558  23.837  1.00 28.69           H  
ATOM   3165 HG21 VAL A 251       9.973 -19.695  23.887  1.00 29.80           H  
ATOM   3166 HG22 VAL A 251      10.322 -18.740  25.327  1.00 29.80           H  
ATOM   3167 HG23 VAL A 251       8.780 -19.558  25.163  1.00 29.80           H  
ATOM   3168  N   ALA A 252       6.658 -15.404  23.745  1.00 29.46           N  
ANISOU 3168  N   ALA A 252     3606   3085   4503    372     70    145
ATOM   3169  CA  ALA A 252       6.062 -14.159  23.250  1.00 33.67           C  
ANISOU 3169  CA  ALA A 252     4228   3515   5050    467     64    152
ATOM   3170  C   ALA A 252       5.808 -13.135  24.367  1.00 41.14           C  
ANISOU 3170  C   ALA A 252     5270   4381   5980    516    111     87
ATOM   3171  O   ALA A 252       6.079 -11.955  24.158  1.00 35.10           O  
ANISOU 3171  O   ALA A 252     4649   3484   5202    528     99     80
ATOM   3172  CB  ALA A 252       4.766 -14.467  22.485  1.00 30.24           C  
ANISOU 3172  CB  ALA A 252     3697   3129   4665    592     34    174
ATOM   3173  H   ALA A 252       6.070 -16.225  23.701  1.00 29.46           H  
ATOM   3174  HA  ALA A 252       6.765 -13.705  22.549  1.00 33.67           H  
ATOM   3175  HB1 ALA A 252       4.322 -13.555  22.085  1.00 30.24           H  
ATOM   3176  HB2 ALA A 252       4.951 -15.131  21.641  1.00 30.24           H  
ATOM   3177  HB3 ALA A 252       4.023 -14.945  23.125  1.00 30.24           H  
ATOM   3178  N   ARG A 253       5.349 -13.608  25.541  1.00 38.62           N  
ANISOU 3178  N   ARG A 253     4897   4128   5648    534    173     36
ATOM   3179  CA  ARG A 253       5.156 -12.800  26.745  1.00 36.89           C  
ANISOU 3179  CA  ARG A 253     4786   3835   5394    580    234    -37
ATOM   3180  C   ARG A 253       6.483 -12.236  27.288  1.00 38.73           C  
ANISOU 3180  C   ARG A 253     5170   3976   5570    472    196    -60
ATOM   3181  O   ARG A 253       6.530 -11.044  27.580  1.00 32.64           O  
ANISOU 3181  O   ARG A 253     4539   3079   4783    503    201    -99
ATOM   3182  CB  ARG A 253       4.382 -13.615  27.809  1.00 32.97           C  
ANISOU 3182  CB  ARG A 253     4226   3429   4870    590    332    -86
ATOM   3183  CG  ARG A 253       3.984 -12.819  29.072  1.00 35.17           C  
ANISOU 3183  CG  ARG A 253     4612   3641   5108    661    429   -175
ATOM   3184  CD  ARG A 253       3.528 -13.665  30.274  1.00 39.95           C  
ANISOU 3184  CD  ARG A 253     5206   4326   5646    623    553   -222
ATOM   3185  NE  ARG A 253       2.406 -14.571  29.970  1.00 38.52           N  
ANISOU 3185  NE  ARG A 253     4825   4266   5544    659    633   -221
ATOM   3186  CZ  ARG A 253       2.393 -15.917  29.973  1.00 45.60           C  
ANISOU 3186  CZ  ARG A 253     5638   5260   6427    561    638   -177
ATOM   3187  NH1 ARG A 253       1.250 -16.546  29.681  1.00 52.04           N  
ANISOU 3187  NH1 ARG A 253     6265   6178   7329    584    714   -192
ATOM   3188  NH2 ARG A 253       3.479 -16.649  30.265  1.00 43.53           N1+
ANISOU 3188  NH2 ARG A 253     5475   4988   6075    444    560   -129
ATOM   3189  H   ARG A 253       5.132 -14.592  25.628  1.00 38.62           H  
ATOM   3190  HA  ARG A 253       4.529 -11.953  26.460  1.00 36.89           H  
ATOM   3191  HB3 ARG A 253       4.972 -14.480  28.109  1.00 32.97           H  
ATOM   3192  HB2 ARG A 253       3.474 -14.012  27.355  1.00 32.97           H  
ATOM   3193  HG3 ARG A 253       3.285 -12.010  28.858  1.00 35.17           H  
ATOM   3194  HG2 ARG A 253       4.888 -12.325  29.418  1.00 35.17           H  
ATOM   3195  HD3 ARG A 253       3.091 -12.973  30.995  1.00 39.95           H  
ATOM   3196  HD2 ARG A 253       4.366 -14.125  30.796  1.00 39.95           H  
ATOM   3197  HE  ARG A 253       1.527 -14.102  29.774  1.00 38.52           H  
ATOM   3198 HH12 ARG A 253       1.193 -17.554  29.681  1.00 52.04           H  
ATOM   3199 HH11 ARG A 253       0.428 -16.001  29.441  1.00 52.04           H  
ATOM   3200 HH22 ARG A 253       3.445 -17.659  30.242  1.00 43.53           H  
ATOM   3201 HH21 ARG A 253       4.347 -16.188  30.494  1.00 43.53           H  
ATOM   3202  N   LEU A 254       7.528 -13.079  27.392  1.00 33.64           N  
ANISOU 3202  N   LEU A 254     4492   3386   4905    349    146    -46
ATOM   3203  CA  LEU A 254       8.853 -12.701  27.902  1.00 31.66           C  
ANISOU 3203  CA  LEU A 254     4341   3061   4626    243     87    -88
ATOM   3204  C   LEU A 254       9.563 -11.641  27.041  1.00 33.87           C  
ANISOU 3204  C   LEU A 254     4688   3235   4948    196     66    -72
ATOM   3205  O   LEU A 254      10.170 -10.734  27.610  1.00 32.89           O  
ANISOU 3205  O   LEU A 254     4698   2993   4805    154     52   -123
ATOM   3206  CB  LEU A 254       9.751 -13.948  28.060  1.00 33.91           C  
ANISOU 3206  CB  LEU A 254     4543   3431   4910    145     15    -87
ATOM   3207  CG  LEU A 254       9.314 -14.925  29.173  1.00 34.21           C  
ANISOU 3207  CG  LEU A 254     4602   3527   4870    156     10   -110
ATOM   3208  CD1 LEU A 254      10.104 -16.246  29.075  1.00 35.34           C  
ANISOU 3208  CD1 LEU A 254     4667   3736   5025     87    -90   -103
ATOM   3209  CD2 LEU A 254       9.387 -14.289  30.576  1.00 40.14           C  
ANISOU 3209  CD2 LEU A 254     5530   4190   5532    155      4   -184
ATOM   3210  H   LEU A 254       7.411 -14.050  27.132  1.00 33.64           H  
ATOM   3211  HA  LEU A 254       8.702 -12.252  28.885  1.00 31.66           H  
ATOM   3212  HB3 LEU A 254      10.778 -13.639  28.264  1.00 33.91           H  
ATOM   3213  HB2 LEU A 254       9.786 -14.478  27.106  1.00 33.91           H  
ATOM   3214  HG  LEU A 254       8.268 -15.176  29.026  1.00 34.21           H  
ATOM   3215 HD11 LEU A 254      10.347 -16.668  30.050  1.00 35.34           H  
ATOM   3216 HD12 LEU A 254       9.523 -16.998  28.540  1.00 35.34           H  
ATOM   3217 HD13 LEU A 254      11.044 -16.121  28.535  1.00 35.34           H  
ATOM   3218 HD21 LEU A 254       9.769 -14.974  31.331  1.00 40.14           H  
ATOM   3219 HD22 LEU A 254      10.019 -13.400  30.591  1.00 40.14           H  
ATOM   3220 HD23 LEU A 254       8.393 -13.987  30.907  1.00 40.14           H  
ATOM   3221  N   ILE A 255       9.450 -11.754  25.705  1.00 31.45           N  
ANISOU 3221  N   ILE A 255     4314   2952   4682    190     66     -4
ATOM   3222  CA  ILE A 255      10.001 -10.788  24.749  1.00 31.48           C  
ANISOU 3222  CA  ILE A 255     4420   2839   4700    125     66     21
ATOM   3223  C   ILE A 255       9.293  -9.422  24.833  1.00 34.68           C  
ANISOU 3223  C   ILE A 255     4998   3096   5084    227     81     12
ATOM   3224  O   ILE A 255       9.984  -8.408  24.895  1.00 36.54           O  
ANISOU 3224  O   ILE A 255     5387   3190   5308    152     81    -14
ATOM   3225  CB  ILE A 255       9.989 -11.338  23.289  1.00 32.28           C  
ANISOU 3225  CB  ILE A 255     4456   2990   4818    110     70     99
ATOM   3226  CG1 ILE A 255      11.007 -12.494  23.158  1.00 30.93           C  
ANISOU 3226  CG1 ILE A 255     4129   2948   4677      5     59     88
ATOM   3227  CG2 ILE A 255      10.258 -10.291  22.182  1.00 33.50           C  
ANISOU 3227  CG2 ILE A 255     4774   2999   4954     42     91    136
ATOM   3228  CD1 ILE A 255      10.896 -13.291  21.853  1.00 35.49           C  
ANISOU 3228  CD1 ILE A 255     4645   3583   5256    -10     72    152
ATOM   3229  H   ILE A 255       8.950 -12.539  25.309  1.00 31.45           H  
ATOM   3230  HA  ILE A 255      11.044 -10.617  25.027  1.00 31.48           H  
ATOM   3231  HB  ILE A 255       8.995 -11.751  23.108  1.00 32.28           H  
ATOM   3232 HG13 ILE A 255      10.887 -13.187  23.988  1.00 30.93           H  
ATOM   3233 HG12 ILE A 255      12.020 -12.099  23.252  1.00 30.93           H  
ATOM   3234 HG21 ILE A 255      10.214 -10.736  21.189  1.00 33.50           H  
ATOM   3235 HG22 ILE A 255       9.534  -9.479  22.183  1.00 33.50           H  
ATOM   3236 HG23 ILE A 255      11.242  -9.843  22.292  1.00 33.50           H  
ATOM   3237 HD11 ILE A 255      11.152 -14.338  22.010  1.00 35.49           H  
ATOM   3238 HD12 ILE A 255       9.883 -13.252  21.458  1.00 35.49           H  
ATOM   3239 HD13 ILE A 255      11.568 -12.895  21.091  1.00 35.49           H  
ATOM   3240  N   ARG A 256       7.947  -9.421  24.903  1.00 32.03           N  
ANISOU 3240  N   ARG A 256     4634   2783   4753    401     94     22
ATOM   3241  CA  ARG A 256       7.140  -8.213  25.104  1.00 35.19           C  
ANISOU 3241  CA  ARG A 256     5185   3039   5148    535     97     -1
ATOM   3242  C   ARG A 256       7.400  -7.530  26.458  1.00 35.71           C  
ANISOU 3242  C   ARG A 256     5369   3022   5177    517    125    -91
ATOM   3243  O   ARG A 256       7.480  -6.306  26.479  1.00 37.68           O  
ANISOU 3243  O   ARG A 256     5810   3098   5407    535    116   -115
ATOM   3244  CB  ARG A 256       5.640  -8.528  24.955  1.00 33.99           C  
ANISOU 3244  CB  ARG A 256     4921   2953   5040    735    101     -2
ATOM   3245  CG  ARG A 256       5.216  -8.881  23.521  1.00 40.06           C  
ANISOU 3245  CG  ARG A 256     5628   3756   5836    779     36     82
ATOM   3246  CD  ARG A 256       3.696  -9.067  23.351  1.00 36.27           C  
ANISOU 3246  CD  ARG A 256     5018   3335   5426    984     11     59
ATOM   3247  NE  ARG A 256       2.950  -7.792  23.354  1.00 43.59           N  
ANISOU 3247  NE  ARG A 256     6073   4112   6378   1165    -20     14
ATOM   3248  CZ  ARG A 256       2.759  -6.955  22.314  1.00 34.21           C  
ANISOU 3248  CZ  ARG A 256     5035   2781   5184   1267   -129     63
ATOM   3249  NH1 ARG A 256       2.063  -5.829  22.509  1.00 37.58           N  
ANISOU 3249  NH1 ARG A 256     5582   3060   5636   1452   -167     10
ATOM   3250  NH2 ARG A 256       3.236  -7.208  21.086  1.00 43.59           N1+
ANISOU 3250  NH2 ARG A 256     6275   3959   6327   1192   -202    161
ATOM   3251  H   ARG A 256       7.443 -10.296  24.855  1.00 32.03           H  
ATOM   3252  HA  ARG A 256       7.417  -7.496  24.329  1.00 35.19           H  
ATOM   3253  HB3 ARG A 256       5.056  -7.667  25.284  1.00 33.99           H  
ATOM   3254  HB2 ARG A 256       5.374  -9.349  25.620  1.00 33.99           H  
ATOM   3255  HG3 ARG A 256       5.762  -9.729  23.114  1.00 40.06           H  
ATOM   3256  HG2 ARG A 256       5.525  -8.034  22.907  1.00 40.06           H  
ATOM   3257  HD3 ARG A 256       3.323  -9.578  24.239  1.00 36.27           H  
ATOM   3258  HD2 ARG A 256       3.444  -9.726  22.523  1.00 36.27           H  
ATOM   3259  HE  ARG A 256       2.574  -7.513  24.251  1.00 43.59           H  
ATOM   3260 HH12 ARG A 256       1.903  -5.182  21.751  1.00 37.58           H  
ATOM   3261 HH11 ARG A 256       1.666  -5.634  23.420  1.00 37.58           H  
ATOM   3262 HH22 ARG A 256       3.084  -6.561  20.327  1.00 43.59           H  
ATOM   3263 HH21 ARG A 256       3.691  -8.091  20.901  1.00 43.59           H  
ATOM   3264  N   GLN A 257       7.561  -8.306  27.544  1.00 35.01           N  
ANISOU 3264  N   GLN A 257     5200   3040   5062    479    152   -142
ATOM   3265  CA  GLN A 257       7.900  -7.806  28.881  1.00 38.12           C  
ANISOU 3265  CA  GLN A 257     5732   3355   5395    450    164   -232
ATOM   3266  C   GLN A 257       9.251  -7.072  28.944  1.00 39.34           C  
ANISOU 3266  C   GLN A 257     6009   3393   5545    285    100   -249
ATOM   3267  O   GLN A 257       9.331  -6.018  29.575  1.00 43.33           O  
ANISOU 3267  O   GLN A 257     6700   3742   6021    284     96   -306
ATOM   3268  CB  GLN A 257       7.862  -8.962  29.905  1.00 33.82           C  
ANISOU 3268  CB  GLN A 257     5114   2940   4798    418    184   -268
ATOM   3269  CG  GLN A 257       6.435  -9.343  30.353  1.00 43.38           C  
ANISOU 3269  CG  GLN A 257     6260   4228   5996    560    292   -294
ATOM   3270  CD  GLN A 257       6.348 -10.576  31.263  1.00 46.12           C  
ANISOU 3270  CD  GLN A 257     6556   4695   6272    503    326   -306
ATOM   3271  OE1 GLN A 257       5.265 -10.897  31.747  1.00 41.14           O  
ANISOU 3271  OE1 GLN A 257     5898   4111   5622    386    240   -278
ATOM   3272  NE2 GLN A 257       7.455 -11.284  31.503  1.00 47.98           N  
ANISOU 3272  NE2 GLN A 257     6786   4973   6472    587    456   -355
ATOM   3273  H   GLN A 257       7.461  -9.310  27.455  1.00 35.01           H  
ATOM   3274  HA  GLN A 257       7.133  -7.080  29.158  1.00 38.12           H  
ATOM   3275  HB3 GLN A 257       8.434  -8.689  30.794  1.00 33.82           H  
ATOM   3276  HB2 GLN A 257       8.370  -9.825  29.474  1.00 33.82           H  
ATOM   3277  HG3 GLN A 257       5.807  -9.535  29.487  1.00 43.38           H  
ATOM   3278  HG2 GLN A 257       5.979  -8.501  30.874  1.00 43.38           H  
ATOM   3279 HE22 GLN A 257       7.415 -12.094  32.103  1.00 47.98           H  
ATOM   3280 HE21 GLN A 257       8.337 -11.007  31.097  1.00 47.98           H  
ATOM   3281  N   GLU A 258      10.271  -7.635  28.274  1.00 35.18           N  
ANISOU 3281  N   GLU A 258     5371   2939   5057    138     57   -214
ATOM   3282  CA  GLU A 258      11.629  -7.094  28.217  1.00 34.84           C  
ANISOU 3282  CA  GLU A 258     5393   2808   5038    -44     10   -252
ATOM   3283  C   GLU A 258      11.736  -5.839  27.324  1.00 39.30           C  
ANISOU 3283  C   GLU A 258     6116   3201   5613    -77     40   -216
ATOM   3284  O   GLU A 258      12.485  -4.923  27.663  1.00 42.83           O  
ANISOU 3284  O   GLU A 258     6696   3513   6063   -206     24   -268
ATOM   3285  CB  GLU A 258      12.578  -8.234  27.796  1.00 37.44           C  
ANISOU 3285  CB  GLU A 258     5529   3270   5426   -175    -25   -240
ATOM   3286  CG  GLU A 258      14.084  -7.889  27.869  1.00 48.30           C  
ANISOU 3286  CG  GLU A 258     6899   4597   6856   -371    -78   -318
ATOM   3287  CD  GLU A 258      15.028  -9.090  27.683  1.00 40.30           C  
ANISOU 3287  CD  GLU A 258     5664   3735   5914   -455   -132   -343
ATOM   3288  OE1 GLU A 258      14.559 -10.170  27.257  1.00 39.96           O  
ANISOU 3288  OE1 GLU A 258     5501   3818   5866   -371   -117   -283
ATOM   3289  OE2 GLU A 258      16.229  -8.915  27.982  1.00 42.53           O1-
ANISOU 3289  OE2 GLU A 258     5885   4008   6267   -601   -197   -434
ATOM   3290  H   GLU A 258      10.121  -8.505  27.780  1.00 35.18           H  
ATOM   3291  HA  GLU A 258      11.905  -6.795  29.230  1.00 34.84           H  
ATOM   3292  HB3 GLU A 258      12.327  -8.556  26.783  1.00 37.44           H  
ATOM   3293  HB2 GLU A 258      12.379  -9.093  28.439  1.00 37.44           H  
ATOM   3294  HG3 GLU A 258      14.298  -7.435  28.837  1.00 48.30           H  
ATOM   3295  HG2 GLU A 258      14.333  -7.140  27.117  1.00 48.30           H  
ATOM   3296  N   GLU A 259      10.934  -5.796  26.246  1.00 42.72           N  
ANISOU 3296  N   GLU A 259     5251   3774   7208    -78   -349  -1192
ATOM   3297  CA  GLU A 259      10.758  -4.645  25.355  1.00 43.83           C  
ANISOU 3297  CA  GLU A 259     5456   3674   7523   -159   -355  -1147
ATOM   3298  C   GLU A 259       9.810  -3.558  25.909  1.00 46.08           C  
ANISOU 3298  C   GLU A 259     5773   3801   7936    -69   -354  -1235
ATOM   3299  O   GLU A 259       9.726  -2.491  25.301  1.00 44.40           O  
ANISOU 3299  O   GLU A 259     5637   3361   7873   -110   -364  -1198
ATOM   3300  CB  GLU A 259      10.254  -5.153  23.989  1.00 45.02           C  
ANISOU 3300  CB  GLU A 259     5656   3761   7690   -178   -366   -916
ATOM   3301  CG  GLU A 259      11.314  -5.954  23.196  1.00 62.99           C  
ANISOU 3301  CG  GLU A 259     7913   6154   9866   -287   -363   -830
ATOM   3302  CD  GLU A 259      10.807  -6.576  21.884  1.00 74.34           C  
ANISOU 3302  CD  GLU A 259     9393   7565  11288   -282   -376   -613
ATOM   3303  OE1 GLU A 259       9.575  -6.721  21.722  1.00 78.59           O  
ANISOU 3303  OE1 GLU A 259     9928   8104  11828   -161   -389   -544
ATOM   3304  OE2 GLU A 259      11.675  -6.912  21.049  1.00 80.46           O1-
ANISOU 3304  OE2 GLU A 259    10197   8325  12047   -402   -369   -524
ATOM   3305  H   GLU A 259      10.368  -6.605  26.026  1.00 42.72           H  
ATOM   3306  HA  GLU A 259      11.728  -4.167  25.205  1.00 43.83           H  
ATOM   3307  HB3 GLU A 259       9.917  -4.318  23.373  1.00 45.02           H  
ATOM   3308  HB2 GLU A 259       9.371  -5.771  24.162  1.00 45.02           H  
ATOM   3309  HG3 GLU A 259      11.713  -6.762  23.810  1.00 62.99           H  
ATOM   3310  HG2 GLU A 259      12.159  -5.301  22.975  1.00 62.99           H  
ATOM   3311  N   ARG A 260       9.121  -3.835  27.033  1.00 41.22           N  
ANISOU 3311  N   ARG A 260     5109   3294   7259     56   -337  -1350
ATOM   3312  CA  ARG A 260       8.146  -2.967  27.712  1.00 39.96           C  
ANISOU 3312  CA  ARG A 260     4961   3008   7212    157   -328  -1458
ATOM   3313  C   ARG A 260       6.860  -2.709  26.893  1.00 45.72           C  
ANISOU 3313  C   ARG A 260     5728   3586   8059    232   -346  -1310
ATOM   3314  O   ARG A 260       6.265  -1.637  27.007  1.00 52.52           O  
ANISOU 3314  O   ARG A 260     6642   4236   9079    265   -367  -1346
ATOM   3315  CB  ARG A 260       8.802  -1.660  28.230  1.00 42.98           C  
ANISOU 3315  CB  ARG A 260     5380   3234   7718     80   -338  -1627
ATOM   3316  CG  ARG A 260      10.003  -1.880  29.165  1.00 52.65           C  
ANISOU 3316  CG  ARG A 260     6549   4616   8841     26   -335  -1823
ATOM   3317  CD  ARG A 260      10.660  -0.552  29.580  1.00 60.22           C  
ANISOU 3317  CD  ARG A 260     7535   5400   9945    -51   -339  -2013
ATOM   3318  NE  ARG A 260      11.657  -0.725  30.653  1.00 70.73           N  
ANISOU 3318  NE  ARG A 260     8797   6897  11182    -62   -348  -2250
ATOM   3319  CZ  ARG A 260      12.904  -1.228  30.563  1.00 80.70           C  
ANISOU 3319  CZ  ARG A 260     9999   8316  12347   -160   -369  -2308
ATOM   3320  NH1 ARG A 260      13.654  -1.283  31.671  1.00 87.16           N  
ANISOU 3320  NH1 ARG A 260    10752   9288  13075   -144   -395  -2541
ATOM   3321  NH2 ARG A 260      13.424  -1.678  29.410  1.00 72.96           N1+
ANISOU 3321  NH2 ARG A 260     9018   7350  11352   -266   -370  -2145
ATOM   3322  H   ARG A 260       9.254  -4.742  27.459  1.00 41.22           H  
ATOM   3323  HA  ARG A 260       7.819  -3.533  28.585  1.00 39.96           H  
ATOM   3324  HB3 ARG A 260       8.059  -1.082  28.781  1.00 42.98           H  
ATOM   3325  HB2 ARG A 260       9.101  -1.031  27.391  1.00 42.98           H  
ATOM   3326  HG3 ARG A 260      10.741  -2.453  28.603  1.00 52.65           H  
ATOM   3327  HG2 ARG A 260       9.742  -2.494  30.028  1.00 52.65           H  
ATOM   3328  HD3 ARG A 260       9.918   0.205  29.836  1.00 60.22           H  
ATOM   3329  HD2 ARG A 260      11.207  -0.152  28.726  1.00 60.22           H  
ATOM   3330  HE  ARG A 260      11.332  -0.455  31.570  1.00 70.73           H  
ATOM   3331 HH12 ARG A 260      14.591  -1.660  31.634  1.00 87.16           H  
ATOM   3332 HH11 ARG A 260      13.292  -0.951  32.553  1.00 87.16           H  
ATOM   3333 HH22 ARG A 260      14.356  -2.065  29.375  1.00 72.96           H  
ATOM   3334 HH21 ARG A 260      12.866  -1.666  28.568  1.00 72.96           H  
ATOM   3335  N   LEU A 261       6.441  -3.711  26.104  1.00 41.00           N  
ANISOU 3335  N   LEU A 261     5101   3092   7384    267   -344  -1152
ATOM   3336  CA  LEU A 261       5.201  -3.719  25.328  1.00 43.16           C  
ANISOU 3336  CA  LEU A 261     5382   3263   7754    360   -372  -1037
ATOM   3337  C   LEU A 261       4.052  -4.303  26.183  1.00 42.79           C  
ANISOU 3337  C   LEU A 261     5244   3341   7674    495   -326  -1105
ATOM   3338  O   LEU A 261       4.295  -5.249  26.936  1.00 45.33           O  
ANISOU 3338  O   LEU A 261     5519   3853   7850    498   -265  -1163
ATOM   3339  CB  LEU A 261       5.407  -4.585  24.063  1.00 39.13           C  
ANISOU 3339  CB  LEU A 261     4893   2775   7198    303   -404   -825
ATOM   3340  CG  LEU A 261       6.538  -4.124  23.119  1.00 45.87           C  
ANISOU 3340  CG  LEU A 261     5832   3540   8055    149   -426   -744
ATOM   3341  CD1 LEU A 261       6.604  -5.022  21.873  1.00 54.47           C  
ANISOU 3341  CD1 LEU A 261     6940   4678   9080    108   -452   -545
ATOM   3342  CD2 LEU A 261       6.436  -2.643  22.714  1.00 50.74           C  
ANISOU 3342  CD2 LEU A 261     6555   3890   8833    128   -457   -764
ATOM   3343  H   LEU A 261       6.970  -4.575  26.090  1.00 41.00           H  
ATOM   3344  HA  LEU A 261       4.987  -2.692  25.037  1.00 43.16           H  
ATOM   3345  HB3 LEU A 261       4.477  -4.601  23.497  1.00 39.13           H  
ATOM   3346  HB2 LEU A 261       5.596  -5.618  24.353  1.00 39.13           H  
ATOM   3347  HG  LEU A 261       7.482  -4.253  23.648  1.00 45.87           H  
ATOM   3348 HD11 LEU A 261       7.550  -4.887  21.349  1.00 54.47           H  
ATOM   3349 HD12 LEU A 261       6.524  -6.077  22.131  1.00 54.47           H  
ATOM   3350 HD13 LEU A 261       5.804  -4.788  21.170  1.00 54.47           H  
ATOM   3351 HD21 LEU A 261       6.737  -2.492  21.678  1.00 50.74           H  
ATOM   3352 HD22 LEU A 261       5.421  -2.257  22.813  1.00 50.74           H  
ATOM   3353 HD23 LEU A 261       7.090  -2.026  23.331  1.00 50.74           H  
ATOM   3354  N   PRO A 262       2.825  -3.740  26.059  1.00 53.11           N  
ANISOU 3354  N   PRO A 262     6527   4546   9108    612   -348  -1104
ATOM   3355  CA  PRO A 262       1.660  -4.165  26.862  1.00 52.23           C  
ANISOU 3355  CA  PRO A 262     6308   4563   8972    725   -285  -1183
ATOM   3356  C   PRO A 262       1.195  -5.598  26.543  1.00 43.76           C  
ANISOU 3356  C   PRO A 262     5181   3671   7774    697   -246  -1061
ATOM   3357  O   PRO A 262       1.012  -5.935  25.374  1.00 44.67           O  
ANISOU 3357  O   PRO A 262     5326   3774   7873    637   -296   -899
ATOM   3358  CB  PRO A 262       0.584  -3.121  26.518  1.00 64.90           C  
ANISOU 3358  CB  PRO A 262     7892   6006  10763    855   -344  -1199
ATOM   3359  CG  PRO A 262       0.938  -2.644  25.119  1.00 74.10           C  
ANISOU 3359  CG  PRO A 262     9165   6986  12003    808   -446  -1042
ATOM   3360  CD  PRO A 262       2.461  -2.667  25.129  1.00 61.52           C  
ANISOU 3360  CD  PRO A 262     7662   5373  10338    651   -433  -1034
ATOM   3361  HA  PRO A 262       1.903  -4.096  27.924  1.00 52.23           H  
ATOM   3362  HB3 PRO A 262       0.657  -2.286  27.217  1.00 64.90           H  
ATOM   3363  HB2 PRO A 262      -0.436  -3.504  26.579  1.00 64.90           H  
ATOM   3364  HG3 PRO A 262       0.522  -1.667  24.874  1.00 74.10           H  
ATOM   3365  HG2 PRO A 262       0.566  -3.360  24.385  1.00 74.10           H  
ATOM   3366  HD2 PRO A 262       2.851  -2.820  24.122  1.00 61.52           H  
ATOM   3367  HD3 PRO A 262       2.853  -1.724  25.512  1.00 61.52           H  
ATOM   3368  N   ILE A 263       1.036  -6.412  27.595  1.00 49.43           N  
ANISOU 3368  N   ILE A 263     5831   4552   8398    736   -145  -1146
ATOM   3369  CA  ILE A 263       0.646  -7.817  27.494  1.00 47.19           C  
ANISOU 3369  CA  ILE A 263     5504   4430   7996    705    -83  -1052
ATOM   3370  C   ILE A 263      -0.891  -7.941  27.483  1.00 45.40           C  
ANISOU 3370  C   ILE A 263     5160   4225   7864    795    -42  -1089
ATOM   3371  O   ILE A 263      -1.552  -7.418  28.381  1.00 43.39           O  
ANISOU 3371  O   ILE A 263     4846   3995   7645    872     27  -1244
ATOM   3372  CB  ILE A 263       1.210  -8.643  28.692  1.00 49.18           C  
ANISOU 3372  CB  ILE A 263     5788   4849   8051    671     16  -1107
ATOM   3373  CG1 ILE A 263       2.730  -8.437  28.909  1.00 52.61           C  
ANISOU 3373  CG1 ILE A 263     6310   5275   8406    604    -37  -1122
ATOM   3374  CG2 ILE A 263       0.891 -10.149  28.600  1.00 43.70           C  
ANISOU 3374  CG2 ILE A 263     5080   4284   7238    628     80   -989
ATOM   3375  CD1 ILE A 263       3.622  -8.831  27.723  1.00 49.98           C  
ANISOU 3375  CD1 ILE A 263     6018   4921   8049    510   -109   -964
ATOM   3376  H   ILE A 263       1.195  -6.064  28.529  1.00 49.43           H  
ATOM   3377  HA  ILE A 263       1.031  -8.239  26.564  1.00 47.19           H  
ATOM   3378  HB  ILE A 263       0.728  -8.280  29.602  1.00 49.18           H  
ATOM   3379 HG13 ILE A 263       3.046  -9.005  29.785  1.00 52.61           H  
ATOM   3380 HG12 ILE A 263       2.933  -7.397  29.163  1.00 52.61           H  
ATOM   3381 HG21 ILE A 263       1.293 -10.683  29.461  1.00 43.70           H  
ATOM   3382 HG22 ILE A 263      -0.180 -10.352  28.577  1.00 43.70           H  
ATOM   3383 HG23 ILE A 263       1.334 -10.587  27.708  1.00 43.70           H  
ATOM   3384 HD11 ILE A 263       4.618  -8.406  27.841  1.00 49.98           H  
ATOM   3385 HD12 ILE A 263       3.733  -9.913  27.649  1.00 49.98           H  
ATOM   3386 HD13 ILE A 263       3.236  -8.466  26.773  1.00 49.98           H  
ATOM   3387  N   ASP A 264      -1.409  -8.658  26.475  1.00 47.86           N  
ANISOU 3387  N   ASP A 264     5429   4540   8217    784    -86   -963
ATOM   3388  CA  ASP A 264      -2.817  -9.019  26.326  1.00 45.43           C  
ANISOU 3388  CA  ASP A 264     4983   4290   7989    850    -48   -999
ATOM   3389  C   ASP A 264      -2.836 -10.528  26.053  1.00 45.36           C  
ANISOU 3389  C   ASP A 264     4956   4430   7848    757     36   -909
ATOM   3390  O   ASP A 264      -2.465 -10.951  24.958  1.00 46.31           O  
ANISOU 3390  O   ASP A 264     5100   4543   7954    702    -34   -768
ATOM   3391  CB  ASP A 264      -3.514  -8.172  25.224  1.00 50.05           C  
ANISOU 3391  CB  ASP A 264     5529   4747   8740    931   -190   -946
ATOM   3392  CG  ASP A 264      -5.004  -8.449  24.922  1.00 55.98           C  
ANISOU 3392  CG  ASP A 264     6108   5575   9586   1010   -168  -1011
ATOM   3393  OD1 ASP A 264      -5.651  -9.236  25.650  1.00 62.82           O  
ANISOU 3393  OD1 ASP A 264     6893   6598  10377    956    -32  -1053
ATOM   3394  OD2 ASP A 264      -5.497  -7.807  23.970  1.00 66.79           O1-
ANISOU 3394  OD2 ASP A 264     7426   6847  11106   1127   -286  -1025
ATOM   3395  H   ASP A 264      -0.791  -9.051  25.780  1.00 47.86           H  
ATOM   3396  HA  ASP A 264      -3.343  -8.839  27.266  1.00 45.43           H  
ATOM   3397  HB3 ASP A 264      -2.946  -8.252  24.296  1.00 50.05           H  
ATOM   3398  HB2 ASP A 264      -3.430  -7.121  25.505  1.00 50.05           H  
ATOM   3399  N   GLU A 265      -3.245 -11.301  27.071  1.00 46.94           N  
ANISOU 3399  N   GLU A 265     5130   4760   7947    736    191   -991
ATOM   3400  CA  GLU A 265      -3.251 -12.765  27.071  1.00 46.79           C  
ANISOU 3400  CA  GLU A 265     5132   4858   7786    640    287   -904
ATOM   3401  C   GLU A 265      -4.182 -13.401  26.027  1.00 46.74           C  
ANISOU 3401  C   GLU A 265     5018   4871   7870    619    262   -840
ATOM   3402  O   GLU A 265      -3.834 -14.456  25.498  1.00 43.40           O  
ANISOU 3402  O   GLU A 265     4638   4481   7370    536    255   -717
ATOM   3403  CB  GLU A 265      -3.595 -13.282  28.486  1.00 48.17           C  
ANISOU 3403  CB  GLU A 265     5310   5149   7844    628    473  -1007
ATOM   3404  CG  GLU A 265      -2.614 -12.845  29.600  1.00 52.41           C  
ANISOU 3404  CG  GLU A 265     5977   5703   8232    639    499  -1057
ATOM   3405  CD  GLU A 265      -1.193 -13.430  29.526  1.00 51.76           C  
ANISOU 3405  CD  GLU A 265     6034   5637   7996    575    446   -927
ATOM   3406  OE1 GLU A 265      -0.339 -12.904  30.271  1.00 47.81           O  
ANISOU 3406  OE1 GLU A 265     5617   5122   7427    594    391   -965
ATOM   3407  OE2 GLU A 265      -0.959 -14.394  28.762  1.00 47.27           O1-
ANISOU 3407  OE2 GLU A 265     5482   5098   7380    509    457   -803
ATOM   3408  H   GLU A 265      -3.538 -10.863  27.933  1.00 46.94           H  
ATOM   3409  HA  GLU A 265      -2.240 -13.081  26.811  1.00 46.79           H  
ATOM   3410  HB3 GLU A 265      -3.680 -14.370  28.477  1.00 48.17           H  
ATOM   3411  HB2 GLU A 265      -4.591 -12.925  28.756  1.00 48.17           H  
ATOM   3412  HG3 GLU A 265      -3.034 -13.141  30.562  1.00 52.41           H  
ATOM   3413  HG2 GLU A 265      -2.547 -11.756  29.631  1.00 52.41           H  
ATOM   3414  N   ASN A 266      -5.320 -12.748  25.728  1.00 45.25           N  
ANISOU 3414  N   ASN A 266     4680   4667   7848    702    239   -938
ATOM   3415  CA  ASN A 266      -6.260 -13.185  24.690  1.00 43.25           C  
ANISOU 3415  CA  ASN A 266     4301   4448   7684    693    202   -906
ATOM   3416  C   ASN A 266      -5.693 -12.973  23.279  1.00 52.58           C  
ANISOU 3416  C   ASN A 266     5544   5541   8893    694     19   -756
ATOM   3417  O   ASN A 266      -5.940 -13.825  22.430  1.00 38.62           O  
ANISOU 3417  O   ASN A 266     3751   3820   7104    631     -3   -671
ATOM   3418  CB  ASN A 266      -7.622 -12.473  24.857  1.00 61.08           C  
ANISOU 3418  CB  ASN A 266     6369   6720  10118    804    202  -1068
ATOM   3419  CG  ASN A 266      -8.473 -13.057  25.991  1.00 69.48           C  
ANISOU 3419  CG  ASN A 266     7288   7931  11180    741    386  -1172
ATOM   3420  OD1 ASN A 266      -8.033 -13.140  27.135  1.00 82.66           O  
ANISOU 3420  OD1 ASN A 266     8805   9655  12946    735    364  -1200
ATOM   3421  ND2 ASN A 266      -9.707 -13.463  25.679  1.00 69.57           N  
ANISOU 3421  ND2 ASN A 266     7351   8009  11073    684    572  -1236
ATOM   3422  H   ASN A 266      -5.536 -11.876  26.191  1.00 45.25           H  
ATOM   3423  HA  ASN A 266      -6.407 -14.254  24.866  1.00 43.25           H  
ATOM   3424  HB3 ASN A 266      -8.197 -12.574  23.934  1.00 61.08           H  
ATOM   3425  HB2 ASN A 266      -7.487 -11.402  25.009  1.00 61.08           H  
ATOM   3426 HD22 ASN A 266     -10.304 -13.849  26.396  1.00 69.57           H  
ATOM   3427 HD21 ASN A 266     -10.052 -13.384  24.734  1.00 69.57           H  
ATOM   3428  N   GLN A 267      -4.930 -11.887  23.056  1.00 42.85           N  
ANISOU 3428  N   GLN A 267     4401   4174   7704    758   -105   -725
ATOM   3429  CA  GLN A 267      -4.281 -11.605  21.773  1.00 43.19           C
[truncated: 925,695 more chars]
