# Supplementary material for: Design of Novel Mercapto-3-phenylpropanoyl Dipeptides as Dual Angiotensin-Converting Enzyme C–Domain-Selective/Neprilysin Inhibitors
Source: J Med Chem. 2025 Apr 1;68(7):7720–36. doi: 10.1021/acs.jmedchem.5c00329 (PMC11997989; doi:10.1021/acs.jmedchem.5c00329)
Supplement: Supplementary file 3 — jm5c00329_si_003.csv [file jm5c00329_si_003.csv]

Compound	SMILES	NEP IC50 (µM)	nACE IC50 (µM)	cACE IC50 (µM)
AD014	O=C(NCC(N1[C@H](C(O)=O)CC[C@@H]1C2=CC(O)=CC=C2)=O)[C@@H](S)CC3=CC=C(O)C=C3	0.02±0.01	0.020 ± 0.007	0.009 ± 0.001
AD015	O=C(NCC(N1[C@H](C(O)=O)CC[C@@H]1C2=CC=C(C)C=C2)=O)[C@@H](S)CC3=CC=CC=C3	0.009 ± 0.003	0.019 ± 0.001	0.0008 ± 0.0002
AD016	O=C(N[C@@H](CCCCN)C(N[C@H](C(O)=O)CC1=CNC2=C1C=CC=C2)=O)[C@@H](S)CC3=CC=CC=C3	1.2 ± 0.2	0.15 ± 0.02	0.007 ± 0.001
